# Supplementary material for: The Cold Shock Protein CspB from Mycobacterium tuberculosis Binds to MTS0997 sRNA and MTS1338 sRNA as a Dimer
Source: Int J Mol Sci. 2026 Jan 9;27(2):663. doi: 10.3390/ijms27020663 (PMC12840758; doi:10.3390/ijms27020663)
Supplement: Supplementary file 1 [file ijms-27-00663-s001.zip]

Archive with 11 entries (10 files):
- ijms-4061508-Supplementary Materials.pdf
- SPR raw data/
- SPR raw data/MTS0997 6 3 075 033 150mMNaCl.txt
- SPR raw data/MTS0997 short 2000 1000 500 125 150mMNaCl.txt
- SPR raw data/MTS0997 short 2000 1000 500 250 250mMNaCl.txt
- SPR raw data/MTS1338 6 3 075 033 150mMNaCl.txt
- SPR raw data/MTS1338-CUUG 2000 1000 500 125 150mMNaCl.txt
- SPR raw data/MTS1338-CUUG 5000 2500 1250 625  250mM NaCl.txt
- SPR raw data/MTS1338-GCAA 500 125 62 150mM NaCl.txt
- SPR raw data/MTS1338-GCAA 5000 2500 1250 612 312 250mM NaCl.txt
- SPR raw data/oligoU 500 250 125 62 31 150mMNaCl.txt
