# Supplementary material for: The Cold Shock Protein CspB from Mycobacterium tuberculosis Binds to MTS0997 sRNA and MTS1338 sRNA as a Dimer
Source: Int J Mol Sci. 2026 Jan 9;27(2):663. doi: 10.3390/ijms27020663 (PMC12840758; doi:10.3390/ijms27020663)
Supplement: Supplementary file 1 [file ijms-27-00663-s001.zip › SPR raw data/MTS0997 6 3 075 033 150mMNaCl.txt]

L2A1()_X	L2A1()_Y	L2A2()_X	L2A2()_Y	L2A3()_X	L2A3()_Y	L2A5()_X	L2A5()_Y	L2A6()_X	L2A6()_Y
-246,6	2,79	-246,6	8,26	-246,6	-0,83	-246,6	1,59	-246,6	-0,38
-245,7	3,17	-245,7	8,41	-245,7	0,04	-245,7	0,06	-245,7	0,01
-244,8	2,51	-244,8	4,84	-244,8	-1,25	-244,8	-1,81	-244,8	-1,22
-243,9	3,7	-243,9	6,42	-243,9	-0,06	-243,9	-1,25	-243,9	-1,84
-243	4,49	-243	7,51	-243	0,53	-243	-1,53	-243	0,41
-242,1	0,09	-242,1	7,18	-242,1	-1,29	-242,1	-4,6	-242,1	-3,97
-241,2	2,95	-241,2	6,47	-241,2	-2,35	-241,2	-4,67	-241,2	-3,75
-240,3	2,72	-240,3	8,31	-240,3	-1,1	-240,3	-2	-240,3	-1,52
-239,4	1,01	-239,4	7,46	-239,4	-1,63	-239,4	-2,31	-239,4	-3,32
-238,5	0,55	-238,5	7,82	-238,5	-2,86	-238,5	-2,59	-238,5	-3,25
-237,6	1,69	-237,6	6,88	-237,6	-0,37	-237,6	-3,14	-237,6	0,59
-236,7	2,69	-236,7	6,29	-236,7	-1,46	-236,7	-1,64	-236,7	-1,79
-235,8	0,76	-235,8	6,47	-235,8	-2,54	-235,8	-2,14	-235,8	-4,98
-234,9	3,15	-234,9	6,25	-234,9	-2,08	-234,9	-3,49	-234,9	-2,66
-234	-0,28	-234	6,2	-234	0,01	-234	-7,04	-234	-3,49
-233,1	3,23	-233,1	7,57	-233,1	-0,86	-233,1	-3,08	-233,1	-3,83
-232,2	3,57	-232,2	7,02	-232,2	-1,28	-232,2	-1,54	-232,2	0,7
-231,3	0,4	-231,3	5,35	-231,3	-2,46	-231,3	-3,47	-231,3	-7
-230,4	0,25	-230,4	5,79	-230,4	0,59	-230,4	-3,81	-230,4	-2,3
-229,5	1,99	-229,5	5,83	-229,5	-2,83	-229,5	-2,2	-229,5	-0,65
-228,6	1,79	-228,6	4,91	-228,6	-0,29	-228,6	-2,99	-228,6	-3,73
-227,7	1,04	-227,7	6,72	-227,7	-0,81	-227,7	-2,21	-227,7	-2,41
-226,8	1,73	-226,8	6,97	-226,8	-2,08	-226,8	-2,21	-226,8	-2,43
-225,9	2,85	-225,9	7,64	-225,9	-0,03	-225,9	-3,22	-225,9	-2,66
-225	2,88	-225	6,96	-225	-2,13	-225	-3,04	-225	-0,36
-224,1	2,61	-224,1	6,84	-224,1	-0,56	-224,1	0,89	-224,1	-2,85
-223,2	4,03	-223,2	7,46	-223,2	-0,54	-223,2	-4,33	-223,2	-0,14
-222,3	3,77	-222,3	6,49	-222,3	0,57	-222,3	-1,98	-222,3	-0,17
-221,4	4,1	-221,4	7,12	-221,4	-1,63	-221,4	0,2	-221,4	0,08
-220,5	0,06	-220,5	5,57	-220,5	-1,05	-220,5	-3,41	-220,5	-2,28
-219,6	5,17	-219,6	8,79	-219,6	1,58	-219,6	1,11	-219,6	-1,13
-218,7	1,64	-218,7	4,04	-218,7	-2,38	-218,7	-4,89	-218,7	-3,99
-217,8	6,22	-217,8	8,54	-217,8	1,23	-217,8	-0,8	-217,8	1,16
-216,9	4,06	-216,9	5,83	-216,9	-2,08	-216,9	-2,56	-216,9	-3,86
-216	4,42	-216	6,85	-216	0,38	-216	-4,36	-216	-1,18
-215,1	5,41	-215,1	8,63	-215,1	2,66	-215,1	3,63	-215,1	-0,13
-214,2	4,12	-214,2	7,57	-214,2	0,69	-214,2	-1,67	-214,2	-3,71
-213,3	3,2	-213,3	6,96	-213,3	1,21	-213,3	-0,48	-213,3	-1,48
-212,4	3,49	-212,4	7,1	-212,4	1,11	-212,4	-1,64	-212,4	-1,3
-211,5	1,96	-211,5	4,98	-211,5	-2,55	-211,5	-2,44	-211,5	-2,88
-210,6	1,48	-210,6	3,28	-210,6	-2,31	-210,6	-5,33	-210,6	-4,66
-209,7	3,66	-209,7	7,53	-209,7	2,99	-209,7	-1,51	-209,7	-0,03
-208,8	0,79	-208,8	4,74	-208,8	-1,77	-208,8	-5,07	-208,8	-3,38
-207,9	1,61	-207,9	5,24	-207,9	2,09	-207,9	-5,12	-207,9	-0,24
-207	4,64	-207	5,2	-207	2,6	-207	-2,47	-207	-0,54
-206,1	3,15	-206,1	3,8	-206,1	-0,53	-206,1	-2,38	-206,1	-1,87
-205,2	4,29	-205,2	6,05	-205,2	-0,23	-205,2	-1,38	-205,2	-1,5
-204,3	1,81	-204,3	6,12	-204,3	-0,33	-204,3	-2,04	-204,3	-4,02
-203,4	1,88	-203,4	5,45	-203,4	0,37	-203,4	-3,62	-203,4	-3,04
-202,5	2,44	-202,5	2,81	-202,5	-3,17	-202,5	-3,92	-202,5	-3,11
-201,6	1,86	-201,6	4,89	-201,6	-2,69	-201,6	-3,71	-201,6	-2,25
-200,7	2,91	-200,7	6,31	-200,7	-1,26	-200,7	-3,76	-200,7	-1,94
-199,8	2,66	-199,8	6,94	-199,8	1,48	-199,8	-1,22	-199,8	0,1
-198,9	2,98	-198,9	3,88	-198,9	-1,89	-198,9	-1,85	-198,9	-3,59
-198	4,53	-198	6,2	-198	-2,12	-198	-0,14	-198	-3,32
-197,1	0,65	-197,1	3,65	-197,1	-2,74	-197,1	-4,68	-197,1	-4,22
-196,2	2,95	-196,2	5,7	-196,2	-0,14	-196,2	1,22	-196,2	-1,39
-195,3	1,2	-195,3	3,99	-195,3	-2,03	-195,3	-2,04	-195,3	-3,47
-194,4	0,76	-194,4	4,99	-194,4	-1,24	-194,4	-2,74	-194,4	-2,39
-193,5	3,31	-193,5	5,17	-193,5	-1,19	-193,5	-2,26	-193,5	-3,55
-192,6	4,02	-192,6	4,87	-192,6	-0,94	-192,6	-3,36	-192,6	0,23
-191,7	6,23	-191,7	6,51	-191,7	0,94	-191,7	-0,57	-191,7	0,89
-190,8	0,91	-190,8	6,14	-190,8	0,86	-190,8	0,88	-190,8	-3,09
-189,9	2,83	-189,9	3,48	-189,9	-1,85	-189,9	-2,03	-189,9	-4,87
-189	3,79	-189	3,32	-189	-1,67	-189	-1,86	-189	-0,06
-188,1	1,37	-188,1	4,16	-188,1	-0,83	-188,1	-0,58	-188,1	-2,07
-187,2	5,53	-187,2	5,61	-187,2	0,09	-187,2	-2,77	-187,2	-2,52
-186,3	3,49	-186,3	4,31	-186,3	-0,36	-186,3	-3,25	-186,3	-0,85
-185,4	3,07	-185,4	2,96	-185,4	-0,99	-185,4	-2,21	-185,4	-3,72
-184,5	4,34	-184,5	4,63	-184,5	0,81	-184,5	0,81	-184,5	0,66
-183,6	2,88	-183,6	3,93	-183,6	-1,67	-183,6	-1,43	-183,6	-3,23
-182,7	4,09	-182,7	4,44	-182,7	-0,08	-182,7	-0,67	-182,7	-3,45
-181,8	3,11	-181,8	4,12	-181,8	-3,58	-181,8	-3,01	-181,8	-5,01
-180,9	2,77	-180,9	4,58	-180,9	0,69	-180,9	-1,21	-180,9	0,33
-180	5,53	-180	4,24	-180	-1,93	-180	-2,15	-180	1,08
-179,1	2,88	-179,1	3,19	-179,1	-3,03	-179,1	-1,58	-179,1	-2,12
-178,2	2,75	-178,2	4,51	-178,2	0,23	-178,2	0,98	-178,2	-3,28
-177,3	2,71	-177,3	2,62	-177,3	-0,59	-177,3	-1,63	-177,3	-2,35
-176,4	3,7	-176,4	2,72	-176,4	-0,94	-176,4	-3,5	-176,4	-1,42
-175,5	3,68	-175,5	3,38	-175,5	-0,69	-175,5	-3,5	-175,5	-1,89
-174,6	-0,37	-174,6	2,54	-174,6	-4,81	-174,6	-5,43	-174,6	-2,32
-173,7	-0,33	-173,7	3,8	-173,7	-6,06	-173,7	-4,38	-173,7	-5,01
-172,8	1,04	-172,8	2,72	-172,8	-1,81	-172,8	-1,28	-172,8	-3,12
-171,9	2,39	-171,9	3,72	-171,9	-2,55	-171,9	0,31	-171,9	-1
-171	1,89	-171	3,89	-171	-0,32	-171	-1,02	-171	-2,21
-170,1	2,67	-170,1	5,52	-170,1	-1,52	-170,1	-0,23	-170,1	-0,98
-169,2	1,84	-169,2	2,56	-169,2	0,39	-169,2	-2,95	-169,2	-1,5
-168,3	4,32	-168,3	3,05	-168,3	-2,51	-168,3	-2,4	-168,3	-2,24
-167,4	0,64	-167,4	3,17	-167,4	-2,68	-167,4	-3,52	-167,4	-2,94
-166,5	0,85	-166,5	3,29	-166,5	-1,65	-166,5	-0,76	-166,5	-2,94
-165,6	-0,56	-165,6	4,29	-165,6	-0,7	-165,6	-1,59	-165,6	-2,23
-164,7	3,39	-164,7	7,13	-164,7	-0,31	-164,7	-1,95	-164,7	-1,21
-163,8	1,73	-163,8	4,8	-163,8	1,49	-163,8	-0,52	-163,8	-0,27
-162,9	2,01	-162,9	3,82	-162,9	-2,57	-162,9	-2,14	-162,9	-0,73
-162	5,05	-162	2,78	-162	-2,95	-162	-0,16	-162	-1,04
-161,1	4,72	-161,1	3,07	-161,1	-3,65	-161,1	-1,97	-161,1	-0,73
-160,2	-0,26	-160,2	4,58	-160,2	-2,44	-160,2	-4	-160,2	-0,83
-159,3	3,55	-159,3	4,82	-159,3	-0,59	-159,3	0,67	-159,3	-0,76
-158,4	-0,62	-158,4	3,54	-158,4	-2,74	-158,4	-3,8	-158,4	-2,65
-157,5	1,53	-157,5	5,37	-157,5	-0,87	-157,5	0,17	-157,5	0,71
-156,6	-1,18	-156,6	2,68	-156,6	-3,02	-156,6	-2,99	-156,6	-1,48
-155,7	4,24	-155,7	5,1	-155,7	1,29	-155,7	-1,1	-155,7	1,44
-154,8	4	-154,8	7,05	-154,8	2,59	-154,8	1,9	-154,8	1,36
-153,9	-0,15	-153,9	2,47	-153,9	-4,76	-153,9	-4,34	-153,9	-2,67
-153	4,21	-153	4,6	-153	-2,37	-153	-2,98	-153	-3,42
-152,1	1,79	-152,1	4,59	-152,1	0,84	-152,1	-1,56	-152,1	-0,85
-151,2	3,91	-151,2	4,94	-151,2	-2,1	-151,2	-2,22	-151,2	0,17
-150,3	2	-150,3	3,97	-150,3	0,85	-150,3	-0,35	-150,3	-0,84
-149,4	0,39	-149,4	3,3	-149,4	-1,61	-149,4	-4,14	-149,4	-1,24
-148,5	2,24	-148,5	4,51	-148,5	0,41	-148,5	-0,57	-148,5	-1,39
-147,6	2,47	-147,6	1,86	-147,6	-2,74	-147,6	-0,6	-147,6	-0,35
-146,7	1,04	-146,7	3,92	-146,7	-0,7	-146,7	-1,03	-146,7	-1,71
-145,8	1,04	-145,8	2,87	-145,8	-0,92	-145,8	-1,75	-145,8	-0,17
-144,9	0,98	-144,9	2,03	-144,9	-3,4	-144,9	-2,21	-144,9	-3,72
-144	2,37	-144	4,5	-144	-0,67	-144	-3,69	-144	-0,11
-143,1	2,28	-143,1	2,83	-143,1	-2,43	-143,1	-3,31	-143,1	-5,14
-142,2	3,42	-142,2	4,95	-142,2	-1,44	-142,2	-1,85	-142,2	0,01
-141,3	0,19	-141,3	2,08	-141,3	-4,03	-141,3	-3,05	-141,3	-2,15
-140,4	1,31	-140,4	3,66	-140,4	-2,3	-140,4	-1,48	-140,4	-3,02
-139,5	0,72	-139,5	2,69	-139,5	-2,37	-139,5	-4,3	-139,5	-1,79
-138,6	3,33	-138,6	3,13	-138,6	-0,62	-138,6	-0,31	-138,6	0,51
-137,7	2,1	-137,7	4,01	-137,7	-1,21	-137,7	-3,83	-137,7	-1,4
-136,8	0,26	-136,8	2,69	-136,8	-1,7	-136,8	-0,73	-136,8	-1,07
-135,9	3,61	-135,9	5,84	-135,9	-0,85	-135,9	1,97	-135,9	0,67
-135	2,49	-135	3,96	-135	-0,65	-135	-0,29	-135	1,09
-134,1	4,25	-134,1	2,49	-134,1	-1,98	-134,1	-2,12	-134,1	-1,2
-133,2	3,52	-133,2	2,71	-133,2	0,64	-133,2	-1,07	-133,2	-0,81
-132,3	3,95	-132,3	5,28	-132,3	1,58	-132,3	-2,51	-132,3	-0,58
-131,4	1,43	-131,4	1,03	-131,4	-1,7	-131,4	-2,29	-131,4	-2,52
-130,5	1,22	-130,5	2,26	-130,5	-2,73	-130,5	-2,31	-130,5	-0,86
-129,6	-0,33	-129,6	2,68	-129,6	-2,9	-129,6	-6,79	-129,6	-1,32
-128,7	3,52	-128,7	5,54	-128,7	1,23	-128,7	-0,22	-128,7	-0,44
-127,8	1,08	-127,8	1,7	-127,8	-2,43	-127,8	-1,85	-127,8	-2,35
-126,9	4,32	-126,9	1,84	-126,9	-0,92	-126,9	0,16	-126,9	0,34
-126	2,1	-126	3,13	-126	-1,21	-126	-0,08	-126	0,04
-125,1	4,51	-125,1	1,89	-125,1	-1,05	-125,1	2,45	-125,1	1,16
-124,2	0,64	-124,2	1,89	-124,2	-3,04	-124,2	-2,29	-124,2	-2,91
-123,3	-0,65	-123,3	0,77	-123,3	-0,89	-123,3	-0,13	-123,3	-1,11
-122,4	4,02	-122,4	0,83	-122,4	-2,34	-122,4	-3,91	-122,4	-3,73
-121,5	1,5	-121,5	4,13	-121,5	0,23	-121,5	-0,3	-121,5	0,49
-120,6	1,66	-120,6	3,91	-120,6	0,29	-120,6	0,98	-120,6	0,2
-119,7	1	-119,7	4,69	-119,7	0,39	-119,7	0,5	-119,7	-1,01
-118,8	3,65	-118,8	3,99	-118,8	0,93	-118,8	0,07	-118,8	0,74
-117,9	4,35	-117,9	5,46	-117,9	2,14	-117,9	0,28	-117,9	-1,6
-117	0,89	-117	1,39	-117	-1,69	-117	-3,9	-117	-1,93
-116,1	5,45	-116,1	4,11	-116,1	-1,41	-116,1	0,66	-116,1	-0,64
-115,2	1,6	-115,2	3,6	-115,2	-2,35	-115,2	-1,23	-115,2	-1,54
-114,3	0	-114,3	0,3	-114,3	-2,99	-114,3	-3,53	-114,3	-3,42
-113,4	0,72	-113,4	3,6	-113,4	-2,26	-113,4	-0,02	-113,4	-0,82
-112,5	1,86	-112,5	2,15	-112,5	-0,18	-112,5	-2,5	-112,5	-1,63
-111,6	1,8	-111,6	2,65	-111,6	-0,3	-111,6	-2,58	-111,6	-1,63
-110,7	2,83	-110,7	2,66	-110,7	0,84	-110,7	0,24	-110,7	1,14
-109,8	2,15	-109,8	0,97	-109,8	-0,61	-109,8	1,79	-109,8	-2,09
-108,9	-1,88	-108,9	1,14	-108,9	-3,2	-108,9	-2,47	-108,9	-2,36
-108	1,76	-108	2,99	-108	0,56	-108	-2,06	-108	-0,51
-107,1	4,64	-107,1	3,89	-107,1	-0,15	-107,1	2,48	-107,1	0,5
-106,2	4	-106,2	3,06	-106,2	1,8	-106,2	3,21	-106,2	2,19
-105,3	2,03	-105,3	2,85	-105,3	-1,75	-105,3	0,18	-105,3	0,41
-104,4	1,73	-104,4	2,24	-104,4	-1,33	-104,4	0,28	-104,4	1,09
-103,5	4,08	-103,5	3,25	-103,5	0,23	-103,5	-0,5	-103,5	0,67
-102,6	3,64	-102,6	2,35	-102,6	-2,4	-102,6	-2,84	-102,6	1,06
-101,7	0,6	-101,7	3,99	-101,7	-1,07	-101,7	0,08	-101,7	2,09
-100,8	0,02	-100,8	-0,32	-100,8	-3,7	-100,8	-4,19	-100,8	-3,58
-99,9	0,5	-99,9	3,37	-99,9	-0,25	-99,9	-1,57	-99,9	-1,54
-99	0,7	-99	1,63	-99	-1,76	-99	-1,05	-99	-1,69
-98,1	3,01	-98,1	2,16	-98,1	0,84	-98,1	0,21	-98,1	1,16
-97,2	2,54	-97,2	4	-97,2	0,68	-97,2	-2,46	-97,2	1,17
-96,3	2,62	-96,3	3,66	-96,3	-0,43	-96,3	-0,16	-96,3	2,21
-95,4	1,49	-95,4	1,7	-95,4	-0,45	-95,4	0,65	-95,4	-0,82
-94,5	-1,23	-94,5	0,68	-94,5	1,09	-94,5	-0,91	-94,5	-2,9
-93,6	3,02	-93,6	0,63	-93,6	-0,58	-93,6	-2,71	-93,6	-1,42
-92,7	0,5	-92,7	-0,34	-92,7	-1,48	-92,7	-1,4	-92,7	-1,74
-91,8	0,03	-91,8	2,4	-91,8	-1,99	-91,8	0,04	-91,8	1,59
-90,9	0,46	-90,9	-0,76	-90,9	-1,4	-90,9	-3,89	-90,9	-2,29
-90	0,11	-90	1,85	-90	-1,24	-90	-2,45	-90	-0,64
-89,1	0,93	-89,1	3,7	-89,1	-1,72	-89,1	-4,03	-89,1	-1,95
-88,2	5,61	-88,2	6,02	-88,2	2,82	-88,2	3,49	-88,2	4,28
-87,3	3,87	-87,3	0,72	-87,3	-1,88	-87,3	-0,44	-87,3	-1,39
-86,4	2,73	-86,4	2,06	-86,4	1,5	-86,4	-1,94	-86,4	0,26
-85,5	1,65	-85,5	0,81	-85,5	-2,58	-85,5	-2,37	-85,5	-1,67
-84,6	-0,05	-84,6	-0,51	-84,6	-2,33	-84,6	-0,21	-84,6	-1,09
-83,7	2,71	-83,7	4,14	-83,7	-0,69	-83,7	2,17	-83,7	0,8
-82,8	2,3	-82,8	3,77	-82,8	0,55	-82,8	-0,5	-82,8	-0,33
-81,9	1,39	-81,9	3,52	-81,9	0,68	-81,9	0,32	-81,9	1,39
-81	2,94	-81	2,73	-81	-0,28	-81	0,27	-81	-0,19
-80,1	5,49	-80,1	3,18	-80,1	-0,71	-80,1	0,56	-80,1	1,26
-79,2	0,26	-79,2	-0,39	-79,2	-2,28	-79,2	-3,99	-79,2	-3,16
-78,3	1,6	-78,3	1,02	-78,3	-0,33	-78,3	-1,33	-78,3	-1,07
-77,4	1,88	-77,4	4,7	-77,4	-0,18	-77,4	1,12	-77,4	2,78
-76,5	1,92	-76,5	5,82	-76,5	0,87	-76,5	1,58	-76,5	1,38
-75,6	2,45	-75,6	4,22	-75,6	0,79	-75,6	-0,21	-75,6	1,57
-74,7	0,81	-74,7	-1,12	-74,7	-3,22	-74,7	-1,16	-74,7	-2,98
-73,8	2,26	-73,8	1,35	-73,8	-2,03	-73,8	0,3	-73,8	-1,46
-72,9	0,02	-72,9	0,21	-72,9	-1,26	-72,9	-3,92	-72,9	-2,93
-72	2,32	-72	2,85	-72	0,61	-72	-1,61	-72	0,77
-71,1	2,67	-71,1	1,94	-71,1	1,19	-71,1	-2,04	-71,1	0,03
-70,2	2,21	-70,2	1,15	-70,2	-0,79	-70,2	-0,81	-70,2	-0,69
-69,3	3,29	-69,3	2,58	-69,3	0,79	-69,3	1,39	-69,3	0,24
-68,4	1,7	-68,4	0,67	-68,4	0,4	-68,4	-2,85	-68,4	-1,2
-67,5	0,56	-67,5	1,2	-67,5	-1,68	-67,5	-3,17	-67,5	-1,21
-66,6	-0,88	-66,6	-0,52	-66,6	-1,14	-66,6	-0,21	-66,6	-1,32
-65,7	1,98	-65,7	-0,53	-65,7	0,69	-65,7	-0,86	-65,7	1,64
-64,8	1,42	-64,8	3,41	-64,8	-0,77	-64,8	-0,03	-64,8	1,33
-63,9	1,72	-63,9	3,42	-63,9	0,7	-63,9	0,33	-63,9	0,79
-63	1,5	-63	1,32	-63	-1,44	-63	-1,92	-63	0,71
-62,1	4,3	-62,1	3,82	-62,1	1,59	-62,1	2,61	-62,1	2,63
-61,2	-0,63	-61,2	-0,32	-61,2	-1,73	-61,2	-3,66	-61,2	-0,94
-60,3	0,98	-60,3	-1,74	-60,3	-0,6	-60,3	-3,34	-60,3	-3,1
-59,4	3,01	-59,4	2,14	-59,4	0,04	-59,4	-0,35	-59,4	-0,22
-58,5	0,7	-58,5	1,13	-58,5	0,9	-58,5	-0,03	-58,5	-0,11
-57,6	0,46	-57,6	-2,35	-57,6	-1,93	-57,6	-1,7	-57,6	-0,07
-56,7	5,59	-56,7	2,55	-56,7	1,16	-56,7	0,72	-56,7	1,98
-55,8	1,55	-55,8	1,64	-55,8	-1,26	-55,8	-1,97	-55,8	-1,71
-54,9	5,53	-54,9	1,94	-54,9	1,5	-54,9	0,45	-54,9	3,73
-54	1,47	-54	2,77	-54	-1,38	-54	1,74	-54	1,77
-53,1	0,87	-53,1	0,22	-53,1	-0,14	-53,1	-0,14	-53,1	0,68
-52,2	1,14	-52,2	1,84	-52,2	-1,48	-52,2	-1,33	-52,2	0,66
-51,3	2,52	-51,3	-0,03	-51,3	-0,37	-51,3	-2,12	-51,3	0,43
-50,4	0,91	-50,4	0,34	-50,4	-0,67	-50,4	2	-50,4	1,39
-49,5	2,79	-49,5	2,24	-49,5	-0,45	-49,5	-0,24	-49,5	-1,07
-48,6	0,12	-48,6	2,13	-48,6	-0,65	-48,6	-0,91	-48,6	0,68
-47,7	-0,47	-47,7	0,87	-47,7	-1,3	-47,7	0,46	-47,7	-1,93
-46,8	2,18	-46,8	-1,45	-46,8	0,15	-46,8	-1,77	-46,8	-0,46
-45,9	2,28	-45,9	1,37	-45,9	0,39	-45,9	0,26	-45,9	-0,32
-45	4,2	-45	4,24	-45	2,86	-45	1,16	-45	4,29
-44,1	1,22	-44,1	-0,01	-44,1	-0,64	-44,1	-2,6	-44,1	-1,48
-43,2	2,1	-43,2	2,34	-43,2	3,3	-43,2	1,61	-43,2	2,6
-42,3	3,28	-42,3	3,19	-42,3	4,16	-42,3	0,97	-42,3	3,21
-41,4	4,19	-41,4	2,7	-41,4	1,83	-41,4	1,65	-41,4	1,68
-40,5	2,95	-40,5	1,35	-40,5	1,56	-40,5	-2,27	-40,5	3,7
-39,6	1,35	-39,6	1,83	-39,6	2,13	-39,6	-0,28	-39,6	1,04
-38,7	0,94	-38,7	-1,53	-38,7	0,54	-38,7	0,03	-38,7	0,78
-37,8	4,15	-37,8	3,35	-37,8	1,37	-37,8	1,3	-37,8	1,57
-36,9	2,61	-36,9	-0,77	-36,9	1,76	-36,9	0,6	-36,9	0,13
-36	2,17	-36	1,3	-36	-0,03	-36	0,04	-36	-0,66
-35,1	3,93	-35,1	3,08	-35,1	0,44	-35,1	1,46	-35,1	3,68
-34,2	1,63	-34,2	3,38	-34,2	1,01	-34,2	0,37	-34,2	1,51
-33,3	2,45	-33,3	1,42	-33,3	0,12	-33,3	-0,43	-33,3	-1,16
-32,4	2,82	-32,4	4,13	-32,4	-0,08	-32,4	-0,27	-32,4	0,02
-31,5	2,22	-31,5	2,94	-31,5	0,5	-31,5	0,08	-31,5	3
-30,6	3,78	-30,6	3,26	-30,6	-0,41	-30,6	2,63	-30,6	3,7
-29,7	1,72	-29,7	-1,15	-29,7	0,09	-29,7	0,49	-29,7	0,45
-28,8	2,7	-28,8	2,87	-28,8	1,76	-28,8	-0,38	-28,8	2,06
-27,9	2,59	-27,9	1,19	-27,9	1,05	-27,9	0,13	-27,9	2,68
-27	-1,79	-27	-0,74	-27	-0,75	-27	-0,53	-27	-3,12
-26,1	0,1	-26,1	-0,06	-26,1	1,9	-26,1	-2,4	-26,1	-0,48
-25,2	1,4	-25,2	0,13	-25,2	-2,51	-25,2	-3,07	-25,2	-0,04
-24,3	-1,3	-24,3	-2,84	-24,3	-3,56	-24,3	-2,01	-24,3	-0,83
-23,4	1,67	-23,4	1,21	-23,4	2,71	-23,4	-0,5	-23,4	2,3
-22,5	-0,02	-22,5	0,13	-22,5	-0,72	-22,5	-1,64	-22,5	0,45
-21,6	1,94	-21,6	-0,86	-21,6	-1,26	-21,6	1	-21,6	0,28
-20,7	0,45	-20,7	3,22	-20,7	0,8	-20,7	-1,73	-20,7	0,99
-19,8	3,08	-19,8	1,13	-19,8	2,24	-19,8	1,95	-19,8	2,8
-18,9	0,86	-18,9	1,66	-18,9	-1,21	-18,9	0,03	-18,9	-1,28
-18	2,84	-18	1,81	-18	1,53	-18	1,37	-18	2,84
-17,1	3,62	-17,1	-0,09	-17,1	1,07	-17,1	0,88	-17,1	-0,41
-16,2	5,09	-16,2	3,91	-16,2	6,3	-16,2	1,77	-16,2	3,67
-15,3	2,49	-15,3	1,53	-15,3	-1,03	-15,3	0,49	-15,3	2,89
-14,4	3,42	-14,4	2,66	-14,4	0,12	-14,4	2,29	-14,4	2,05
-13,5	0,56	-13,5	-0,53	-13,5	-2,63	-13,5	-1,19	-13,5	-0,21
-12,6	1,98	-12,6	0,27	-12,6	-1,66	-12,6	-1,77	-12,6	-0,79
-11,7	1,19	-11,7	-0,03	-11,7	-0,33	-11,7	-1,7	-11,7	-1,13
-10,8	1,02	-10,8	-1,48	-10,8	-1,3	-10,8	-0,64	-10,8	-0,28
-9,9	1,24	-9,9	2,42	-9,9	0,75	-9,9	0,45	-9,9	0,82
-9	0,11	-9	-1,35	-9	0,37	-9	-0,62	-9	0,11
-8,1	2,34	-8,1	-1,29	-8,1	-0,57	-8,1	0,37	-8,1	1,43
-7,2	2,37	-7,2	1,38	-7,2	-0,96	-7,2	0,87	-7,2	1
-6,3	-3,26	-6,3	-0,37	-6,3	-0,94	-6,3	-2,04	-6,3	-0,29
-5,4	1,42	-5,4	1,44	-5,4	1,06	-5,4	2,96	-5,4	2,93
-4,5	1,94	-4,5	1,32	-4,5	1,06	-4,5	-0,64	-4,5	2,89
-3,6	3,17	-3,6	1,21	-3,6	3,07	-3,6	1,79	-3,6	1,23
-2,7	-0,04	-2,7	-1,52	-2,7	0,95	-2,7	0,8	-2,7	2,46
-1,8	-2,61	-1,8	0,77	-1,8	-1,03	-1,8	-0,98	-1,8	-2,1
-0,9	0,6	-0,9	-0,54	-0,9	-0,18	-0,9	0,63	-0,9	-1,93
0	1,91	0	1,18	0	-0,12	0	1,09	0	1,23
0,9	-0,44	0,9	-2,13	0,9	-1,38	0,9	-2,46	0,9	-1,99
1,8	4,64	1,8	1,76	1,8	0,91	1,8	1,6	1,8	4,01
2,7	6,83	2,7	3,39	2,7	3,96	2,7	0,61	2,7	2,89
3,6	4,57	3,6	2,41	3,6	-0,08	3,6	0,75	3,6	0,65
4,5	11,72	4,5	6,99	4,5	3,82	4,5	4,4	4,5	3,4
5,4	13,85	5,4	6,93	5,4	5,14	5,4	2,88	5,4	4,16
6,3	12,75	6,3	10,12	6,3	5,51	6,3	3,81	6,3	3,09
7,2	12,73	7,2	4,54	7,2	2,35	7,2	-0,2	7,2	-2,4
8,1	17,02	8,1	8,04	8,1	3,8	8,1	3,89	8,1	2,22
9	17,26	9	11,23	9	5,79	9	6,22	9	4,04
9,9	15,18	9,9	7,05	9,9	3,19	9,9	2,84	9,9	-1,04
10,8	20,33	10,8	10,79	10,8	6,2	10,8	4,59	10,8	3,86
11,7	17,14	11,7	10,2	11,7	7,59	11,7	4,39	11,7	2,48
12,6	18,41	12,6	11,12	12,6	5,83	12,6	2,59	12,6	3,72
13,5	22,81	13,5	12,88	13,5	8,46	13,5	6,07	13,5	6,42
14,4	25,72	14,4	14,6	14,4	10,88	14,4	6,3	14,4	7,37
15,3	21,23	15,3	10,61	15,3	6,65	15,3	3,94	15,3	2,53
16,2	23,68	16,2	13,67	16,2	8,69	16,2	4,18	16,2	5,79
17,1	24,01	17,1	12,6	17,1	7,89	17,1	3,3	17,1	5,89
18	23,53	18	14,04	18	10,52	18	3,71	18	2,65
18,9	24,06	18,9	12,82	18,9	4,93	18,9	1,96	18,9	2,45
19,8	27,08	19,8	14,44	19,8	10,14	19,8	5,33	19,8	3,36
20,7	25,88	20,7	14,38	20,7	10,87	20,7	7,1	20,7	4,08
21,6	28,53	21,6	16,97	21,6	10,34	21,6	5,61	21,6	4,77
22,5	28,56	22,5	15,71	22,5	8,88	22,5	6,31	22,5	7,06
23,4	27,86	23,4	14,21	23,4	8,93	23,4	5,67	23,4	6,33
24,3	28,61	24,3	15,68	24,3	8,03	24,3	5,61	24,3	3,66
25,2	28,86	25,2	17,9	25,2	11,66	25,2	7,37	25,2	4,41
26,1	30,69	26,1	16,16	26,1	11,37	26,1	4,04	26,1	3,71
27	29,51	27	16,29	27	9,94	27	4,64	27	5,54
27,9	32,3	27,9	18,92	27,9	12,08	27,9	6,22	27,9	6,18
28,8	32,52	28,8	17,13	28,8	14,36	28,8	9,22	28,8	6,24
29,7	31,48	29,7	16,03	29,7	10,69	29,7	7,18	29,7	5,75
30,6	31,78	30,6	18,42	30,6	10,6	30,6	5,45	30,6	3,66
31,5	35,59	31,5	18,82	31,5	12,99	31,5	10,94	31,5	6,89
32,4	35,03	32,4	19,28	32,4	11,49	32,4	5,74	32,4	6,69
33,3	34,78	33,3	18,46	33,3	12,93	33,3	7,88	33,3	6,48
34,2	38,69	34,2	21,7	34,2	13,84	34,2	8,62	34,2	6,71
35,1	37,17	35,1	21,13	35,1	14,58	35,1	6,23	35,1	6,58
36	36,64	36	20,92	36	15	36	8,39	36	7,16
36,9	33,95	36,9	17,93	36,9	10,26	36,9	4,16	36,9	3,81
37,8	37,95	37,8	20,05	37,8	14,39	37,8	9,42	37,8	6,74
38,7	39,34	38,7	23,43	38,7	13,98	38,7	7,8	38,7	10,5
39,6	36,75	39,6	19,83	39,6	13,93	39,6	7,45	39,6	4,18
40,5	37,32	40,5	20,18	40,5	12,08	40,5	7,66	40,5	4,84
41,4	40,88	41,4	22,83	41,4	14,21	41,4	7,41	41,4	7,38
42,3	37,93	42,3	18,95	42,3	12,36	42,3	5,99	42,3	5,12
43,2	39,06	43,2	20,73	43,2	15,32	43,2	6,08	43,2	4,71
44,1	43,42	44,1	23,98	44,1	16,1	44,1	11,24	44,1	9,18
45	42,59	45	24,34	45	17,26	45	12,42	45	8,83
45,9	41,61	45,9	23,73	45,9	17,41	45,9	9,52	45,9	8,66
46,8	42,29	46,8	26,25	46,8	18,77	46,8	10,19	46,8	8,52
47,7	41,21	47,7	23,63	47,7	18,04	47,7	8,56	47,7	9,62
48,6	42,82	48,6	24,83	48,6	15,94	48,6	10,92	48,6	6,75
49,5	42,93	49,5	23,73	49,5	16,44	49,5	9,86	49,5	7,99
50,4	45,23	50,4	26	50,4	16,48	50,4	10	50,4	6,64
51,3	45,8	51,3	29,43	51,3	18,06	51,3	10,32	51,3	10,24
52,2	43,91	52,2	25,06	52,2	16,52	52,2	8,07	52,2	6,06
53,1	45,1	53,1	26,79	53,1	17,65	53,1	10,18	53,1	7,89
54	46,23	54	25,69	54	13,93	54	8,66	54	8,54
54,9	44,86	54,9	25,84	54,9	16,3	54,9	11,07	54,9	9,17
55,8	46,52	55,8	26,03	55,8	20,07	55,8	10,55	55,8	8,35
56,7	48	56,7	30,93	56,7	21,28	56,7	7,94	56,7	8,59
57,6	50,1	57,6	32,25	57,6	20,89	57,6	10,75	57,6	9,11
58,5	46,96	58,5	29,33	58,5	18,39	58,5	8,18	58,5	8,6
59,4	47,58	59,4	28,15	59,4	17,81	59,4	8,59	59,4	9,06
60,3	48	60,3	28,73	60,3	19,41	60,3	11,01	60,3	9,2
61,2	47,61	61,2	30,24	61,2	20,04	61,2	11,39	61,2	7,97
62,1	51,05	62,1	30,18	62,1	19,58	62,1	13,22	62,1	12,19
63	51,29	63	31,2	63	22,67	63	13,7	63	10,82
63,9	49,65	63,9	29,35	63,9	18,76	63,9	10,52	63,9	8,19
64,8	51,68	64,8	30,91	64,8	25,06	64,8	13,14	64,8	11,34
65,7	51,54	65,7	29,05	65,7	19,82	65,7	13,49	65,7	10,73
66,6	49,61	66,6	29,33	66,6	19,56	66,6	9,91	66,6	6,36
67,5	49,04	67,5	29,62	67,5	21,9	67,5	12,86	67,5	9
68,4	51,56	68,4	32,07	68,4	20,19	68,4	11,87	68,4	7,36
69,3	53,71	69,3	32,63	69,3	19,51	69,3	12,96	69,3	11,55
70,2	51,26	70,2	32,04	70,2	23,59	70,2	11,5	70,2	10,27
71,1	54,55	71,1	33,35	71,1	23,02	71,1	13,78	71,1	9,97
72	52,53	72	32,64	72	22,86	72	12,87	72	10,59
72,9	53,71	72,9	34,68	72,9	23,66	72,9	16,68	72,9	10,87
73,8	53,54	73,8	33,85	73,8	23,84	73,8	12,74	73,8	9,94
74,7	52,44	74,7	29,88	74,7	19,84	74,7	10,86	74,7	8,14
75,6	53,11	75,6	32,27	75,6	22,11	75,6	12,65	75,6	10,69
76,5	54,63	76,5	36,02	76,5	26,96	76,5	14,45	76,5	13,36
77,4	53,25	77,4	32,02	77,4	20,74	77,4	13,16	77,4	10,68
78,3	52,7	78,3	32,1	78,3	21,25	78,3	13,68	78,3	8,15
79,2	54,6	79,2	31,41	79,2	21,73	79,2	11,55	79,2	10,51
80,1	56,22	80,1	32,71	80,1	23,63	80,1	12,84	80,1	10,85
81	54,13	81	31,45	81	21,71	81	11,29	81	11,39
81,9	51,95	81,9	33,25	81,9	23,93	81,9	12,8	81,9	9,47
82,8	57,2	82,8	34,19	82,8	26,85	82,8	13,56	82,8	12,44
83,7	57,64	83,7	37,01	83,7	25,98	83,7	14,84	83,7	12,14
84,6	54,07	84,6	33,45	84,6	23,31	84,6	10,33	84,6	10,49
85,5	54,39	85,5	34,29	85,5	27,13	85,5	11,51	85,5	10,49
86,4	53,58	86,4	35,34	86,4	23,86	86,4	12,54	86,4	10,9
87,3	58,69	87,3	37,03	87,3	24,61	87,3	17,85	87,3	12,1
88,2	59,11	88,2	39,91	88,2	26,65	88,2	17,52	88,2	14,1
89,1	58,54	89,1	35,96	89,1	24,42	89,1	14,93	89,1	11,98
90	58,18	90	35,78	90	26,31	90	13,76	90	13,97
90,9	57,98	90,9	37,25	90,9	25,62	90,9	15,3	90,9	10,34
91,8	52,91	91,8	31,91	91,8	23,71	91,8	11,56	91,8	11,83
92,7	55,59	92,7	34,94	92,7	24,79	92,7	13,18	92,7	8,34
93,6	57,46	93,6	33,11	93,6	22,47	93,6	15,06	93,6	9,61
94,5	60,02	94,5	38,81	94,5	26,58	94,5	13,92	94,5	14,43
95,4	62,29	95,4	40,8	95,4	28,33	95,4	17,86	95,4	13,09
96,3	55,97	96,3	35,83	96,3	24,98	96,3	14,03	96,3	14,44
97,2	59,49	97,2	35,76	97,2	28,32	97,2	13,63	97,2	11,24
98,1	58,69	98,1	37,91	98,1	25,96	98,1	13,58	98,1	14,01
99	57,38	99	35,86	99	26,77	99	13,87	99	10,69
99,9	59,34	99,9	35,91	99,9	28,67	99,9	14,03	99,9	13,19
100,8	59,35	100,8	38,28	100,8	27,73	100,8	16,09	100,8	12,4
101,7	61,83	101,7	38,31	101,7	29,21	101,7	16,23	101,7	13,75
102,6	59,27	102,6	38,42	102,6	25,34	102,6	14,69	102,6	11,25
103,5	58,94	103,5	37,42	103,5	26,08	103,5	16,61	103,5	11,41
104,4	61,35	104,4	37,58	104,4	28,92	104,4	15,46	104,4	14,37
105,3	60,54	105,3	39,83	105,3	29,2	105,3	14,31	105,3	13,07
106,2	57,29	106,2	39,29	106,2	27,59	106,2	16,25	106,2	10,73
107,1	58,41	107,1	38,37	107,1	25,23	107,1	14,79	107,1	11,22
108	65,26	108	40,78	108	29,74	108	16,89	108	14,36
108,9	59,02	108,9	39,2	108,9	25,96	108,9	13,95	108,9	10,21
109,8	59,37	109,8	39,6	109,8	29,33	109,8	16,81	109,8	12,47
110,7	62,62	110,7	39,9	110,7	29,75	110,7	17,86	110,7	14,56
111,6	60,49	111,6	38,91	111,6	29,77	111,6	15,24	111,6	11,52
112,5	62,9	112,5	40,82	112,5	29,3	112,5	16,78	112,5	15,04
113,4	61,18	113,4	41,22	113,4	31,05	113,4	17,23	113,4	15,46
114,3	61,07	114,3	40,43	114,3	29,26	114,3	15,56	114,3	12,84
115,2	59,3	115,2	39,97	115,2	29,6	115,2	15,56	115,2	10,72
116,1	61,95	116,1	39,91	116,1	30,64	116,1	17,3	116,1	13,97
117	62,59	117	42,31	117	29,15	117	15,03	117	12,97
117,9	59,88	117,9	38,17	117,9	28,49	117,9	16,04	117,9	11,95
118,8	65,98	118,8	43,81	118,8	33,93	118,8	20,97	118,8	16,32
119,7	64,41	119,7	45,86	119,7	32,32	119,7	19,12	119,7	15,82
120,6	60,47	120,6	35,38	120,6	25,78	120,6	14,45	120,6	9,51
121,5	59,47	121,5	38,42	121,5	29,49	121,5	14,48	121,5	11,64
122,4	63,31	122,4	41,89	122,4	32,45	122,4	17,31	122,4	13,47
123,3	62,44	123,3	43,06	123,3	29,53	123,3	18,15	123,3	13,83
124,2	62,43	124,2	43,24	124,2	30,26	124,2	19,44	124,2	13,32
125,1	65,04	125,1	42,54	125,1	30,67	125,1	19,69	125,1	15,14
126	63,55	126	44,43	126	32,84	126	18,78	126	13,55
126,9	64,56	126,9	42,49	126,9	33,4	126,9	20,49	126,9	13,25
127,8	63,91	127,8	41,65	127,8	35,65	127,8	18,68	127,8	15,47
128,7	63,05	128,7	40,86	128,7	28,76	128,7	15,17	128,7	11,59
129,6	63,74	129,6	43,63	129,6	31,96	129,6	16,77	129,6	12,35
130,5	61,73	130,5	42,26	130,5	29,91	130,5	18,7	130,5	13,88
131,4	65,52	131,4	44,62	131,4	34,03	131,4	18,8	131,4	15,01
132,3	63,01	132,3	45,3	132,3	32,36	132,3	21,83	132,3	14,44
133,2	61,99	133,2	42,62	133,2	31,64	133,2	18,84	133,2	14,33
134,1	64,69	134,1	42,19	134,1	34	134,1	20,99	134,1	17,03
135	63,04	135	41,55	135	32,12	135	18,95	135	14,89
135,9	65,31	135,9	42,32	135,9	32,45	135,9	19,87	135,9	14,11
136,8	62,02	136,8	43,01	136,8	29,07	136,8	17,43	136,8	12,53
137,7	63,25	137,7	42,52	137,7	33,3	137,7	19,84	137,7	13,09
138,6	64,44	138,6	44,23	138,6	30,82	138,6	19,04	138,6	17,96
139,5	66,83	139,5	47,76	139,5	34,4	139,5	21,87	139,5	17,33
140,4	65,2	140,4	43,43	140,4	33,15	140,4	18,18	140,4	13,39
141,3	66,47	141,3	49,02	141,3	36,75	141,3	23,85	141,3	17,19
142,2	62,15	142,2	41	142,2	30,25	142,2	15,94	142,2	13,72
143,1	63,52	143,1	45,68	143,1	34,78	143,1	18,7	143,1	16,73
144	64,08	144	42,6	144	31,77	144	16,91	144	16,48
144,9	64,51	144,9	43,99	144,9	32,54	144,9	17,02	144,9	12,67
145,8	63,35	145,8	43,85	145,8	34,19	145,8	18,44	145,8	15,3
146,7	64,5	146,7	44,31	146,7	33,98	146,7	20,33	146,7	13,11
147,6	66,56	147,6	46,25	147,6	35,24	147,6	19,45	147,6	14,12
148,5	69,33	148,5	48,97	148,5	36,46	148,5	22,39	148,5	15,37
149,4	67,89	149,4	45,39	149,4	34,93	149,4	18,36	149,4	15,66
150,3	63,7	150,3	43,31	150,3	32,56	150,3	24,08	150,3	15,11
151,2	64,94	151,2	43,36	151,2	35,58	151,2	20,52	151,2	14,47
152,1	67,25	152,1	45,58	152,1	35,73	152,1	21,23	152,1	16,48
153	63,05	153	43,35	153	32,29	153	21,95	153	12,57
153,9	65,75	153,9	46,48	153,9	36,29	153,9	21,39	153,9	14,77
154,8	64,34	154,8	42,9	154,8	33,43	154,8	19,51	154,8	13,8
155,7	66,42	155,7	45,69	155,7	34,08	155,7	19,87	155,7	15,93
156,6	66,27	156,6	47,51	156,6	36,95	156,6	18,99	156,6	15,72
157,5	66,6	157,5	46,14	157,5	35,31	157,5	20,23	157,5	17,16
158,4	66,84	158,4	46,24	158,4	37,93	158,4	22,35	158,4	16,32
159,3	61,61	159,3	43,77	159,3	31,8	159,3	20,2	159,3	10,99
160,2	68,1	160,2	47,54	160,2	35,75	160,2	22,61	160,2	18,9
161,1	64,78	161,1	46,61	161,1	34,79	161,1	18,99	161,1	13,87
162	66,34	162	45,95	162	34,37	162	20,96	162	14,89
162,9	65,92	162,9	46,04	162,9	35,68	162,9	20,3	162,9	16,26
163,8	68,12	163,8	48,75	163,8	37,8	163,8	22,85	163,8	16,86
164,7	66,93	164,7	47,16	164,7	36,68	164,7	23,44	164,7	16,45
165,6	66,8	165,6	49,88	165,6	36,5	165,6	23,89	165,6	16,31
166,5	67,66	166,5	44,99	166,5	39,13	166,5	21,56	166,5	16,76
167,4	65,31	167,4	44,9	167,4	35,93	167,4	19,71	167,4	13,57
168,3	67,21	168,3	46,68	168,3	36,43	168,3	22,91	168,3	15,73
169,2	66,09	169,2	46,09	169,2	36,05	169,2	21,95	169,2	14,84
170,1	65,68	170,1	46,04	170,1	33,76	170,1	20,03	170,1	16,05
171	65,07	171	44,66	171	34,87	171	18,97	171	16,56
171,9	67,35	171,9	47,04	171,9	38,08	171,9	20,06	171,9	16,78
172,8	65,63	172,8	45,89	172,8	35,03	172,8	21,01	172,8	14,13
173,7	67,95	173,7	47,1	173,7	37,18	173,7	22,97	173,7	16,43
174,6	67,43	174,6	48,01	174,6	36,74	174,6	22,57	174,6	17,71
175,5	66,87	175,5	47,76	175,5	37,64	175,5	21,34	175,5	18,01
176,4	66,99	176,4	45,14	176,4	37,99	176,4	20,75	176,4	16,79
177,3	66,38	177,3	45,84	177,3	33,54	177,3	18,72	177,3	16
178,2	67,99	178,2	48,85	178,2	42,47	178,2	25,26	178,2	16,71
179,1	67,5	179,1	47,35	179,1	35,81	179,1	21,42	179,1	17,35
180	65,57	180	45,84	180	38,36	180	21,94	180	15,88
180,9	67,02	180,9	47,06	180,9	37,95	180,9	24,35	180,9	13,85
181,8	69,46	181,8	50,85	181,8	40,84	181,8	24,21	181,8	18,86
182,7	66,85	182,7	46,95	182,7	36,12	182,7	21,86	182,7	13,17
183,6	66,67	183,6	47,4	183,6	37,5	183,6	19,93	183,6	16,55
184,5	65,13	184,5	44,51	184,5	34,76	184,5	22,33	184,5	13,81
185,4	68,6	185,4	48,39	185,4	36,35	185,4	23,96	185,4	17,66
186,3	68,27	186,3	48,28	186,3	40,69	186,3	23,37	186,3	16,03
187,2	68,29	187,2	47,87	187,2	38,67	187,2	25,58	187,2	17,5
188,1	69,03	188,1	47,91	188,1	41,23	188,1	24,75	188,1	19,56
189	71,56	189	49,01	189	41,6	189	25,5	189	19,07
189,9	70,4	189,9	51,5	189,9	40,39	189,9	27,36	189,9	21,8
190,8	70,77	190,8	51,35	190,8	41,74	190,8	24,85	190,8	18,52
191,7	67,99	191,7	47,77	191,7	36,13	191,7	23,05	191,7	16,43
192,6	64,92	192,6	46,83	192,6	38,19	192,6	20,62	192,6	15,58
193,5	70,2	193,5	48,03	193,5	39,88	193,5	23,16	193,5	17,42
194,4	69,55	194,4	47,89	194,4	38,79	194,4	24,33	194,4	18,11
195,3	68,99	195,3	50,2	195,3	39,16	195,3	22,66	195,3	15,76
196,2	66,54	196,2	46,13	196,2	36,29	196,2	22,68	196,2	12,96
197,1	65,16	197,1	45,91	197,1	36,19	197,1	21,43	197,1	13,07
198	71,26	198	53,63	198	43,91	198	26,81	198	19,87
198,9	68,98	198,9	49,37	198,9	41,75	198,9	27,03	198,9	18,46
199,8	68,97	199,8	47,19	199,8	38,93	199,8	25,54	199,8	17,63
200,7	67,79	200,7	50,08	200,7	41,75	200,7	24,55	200,7	18,34
201,6	66,5	201,6	48,3	201,6	38,7	201,6	23,55	201,6	16,4
202,5	71,14	202,5	46,99	202,5	39,79	202,5	24,7	202,5	17,04
203,4	69,91	203,4	49,53	203,4	42,46	203,4	25,87	203,4	19,51
204,3	67,58	204,3	46,28	204,3	37,76	204,3	21,6	204,3	13,13
205,2	69,53	205,2	48,87	205,2	40,05	205,2	24,34	205,2	18,07
206,1	68,81	206,1	52,28	206,1	40,14	206,1	24,69	206,1	16,62
207	66,89	207	46,25	207	40,06	207	24,1	207	17,47
207,9	67,09	207,9	47,43	207,9	40,5	207,9	22,72	207,9	16,34
208,8	66,66	208,8	46,97	208,8	39,69	208,8	23,33	208,8	16,01
209,7	67,15	209,7	48,96	209,7	42,34	209,7	24,12	209,7	19,81
210,6	69,18	210,6	47,69	210,6	41,02	210,6	24,84	210,6	19,2
211,5	67,43	211,5	48,48	211,5	41,12	211,5	23,15	211,5	16,31
212,4	71,57	212,4	52,19	212,4	44,48	212,4	24,55	212,4	22,82
213,3	69,71	213,3	50,56	213,3	42,38	213,3	26,23	213,3	19,31
214,2	71,36	214,2	50,1	214,2	41,73	214,2	24,05	214,2	16,45
215,1	70,94	215,1	48,06	215,1	41,86	215,1	27,07	215,1	20,28
216	67,08	216	47,55	216	41,05	216	23,4	216	16,85
216,9	71,42	216,9	51,03	216,9	43,49	216,9	24,25	216,9	16,09
217,8	67,75	217,8	46,95	217,8	40,43	217,8	20,52	217,8	16,39
218,7	71,12	218,7	49,56	218,7	43,55	218,7	26,63	218,7	20,67
219,6	69,58	219,6	47,13	219,6	41,17	219,6	26,73	219,6	16,6
220,5	72,43	220,5	50,41	220,5	44,28	220,5	27,98	220,5	21,07
221,4	67,92	221,4	47,5	221,4	41,62	221,4	23,24	221,4	15
222,3	70,39	222,3	50,41	222,3	44,02	222,3	26,97	222,3	20,22
223,2	69,94	223,2	50,69	223,2	45,18	223,2	27,62	223,2	20,42
224,1	69,97	224,1	49,38	224,1	41,75	224,1	25,16	224,1	19,03
225	68,76	225	47,86	225	40,7	225	24,01	225	18,42
225,9	71,96	225,9	49,07	225,9	42,64	225,9	26,22	225,9	21,53
226,8	72	226,8	51,43	226,8	42,88	226,8	27,58	226,8	19,76
227,7	70,82	227,7	51,42	227,7	42,56	227,7	30,65	227,7	19,65
228,6	70,71	228,6	46,21	228,6	43,46	228,6	24,92	228,6	20,37
229,5	70,96	229,5	52,18	229,5	45,57	229,5	28,8	229,5	23,42
230,4	68,93	230,4	47,77	230,4	41,03	230,4	25,58	230,4	17,54
231,3	71,03	231,3	52,95	231,3	43,76	231,3	28,45	231,3	19,54
232,2	68,48	232,2	50,47	232,2	43,02	232,2	25,96	232,2	21,07
233,1	70,31	233,1	49,28	233,1	43,91	233,1	27,52	233,1	17,99
234	69,99	234	48,14	234	42,01	234	26,81	234	18,18
234,9	68,97	234,9	48,56	234,9	43,47	234,9	25,55	234,9	20,25
235,8	70,26	235,8	50,09	235,8	46,1	235,8	27,62	235,8	17,89
236,7	70,92	236,7	50,18	236,7	43,34	236,7	24,72	236,7	17,66
237,6	69,65	237,6	50,27	237,6	44,06	237,6	26,65	237,6	21,15
238,5	70,51	238,5	48,27	238,5	43,48	238,5	27,04	238,5	19,57
239,4	72,75	239,4	51,27	239,4	42,51	239,4	27,55	239,4	21,23
240,3	70,56	240,3	48,18	240,3	45,47	240,3	26,83	240,3	19,21
241,2	71,09	241,2	51,12	241,2	44,34	241,2	27,85	241,2	22,42
242,1	72,54	242,1	50,69	242,1	42,1	242,1	25,24	242,1	20,71
243	70,95	243	47,45	243	42,88	243	27,2	243	21,03
243,9	72,62	243,9	48,69	243,9	44,97	243,9	27,47	243,9	20,28
244,8	68,7	244,8	49,55	244,8	44,83	244,8	29,29	244,8	20,07
245,7	69,68	245,7	48,52	245,7	44,61	245,7	26,1	245,7	18,74
246,6	69,75	246,6	52,55	246,6	44,92	246,6	26,29	246,6	21,27
247,5	70,26	247,5	50,11	247,5	43,81	247,5	30,34	247,5	21,29
248,4	72,87	248,4	48,21	248,4	44,34	248,4	29,36	248,4	24,41
249,3	72,73	249,3	48,28	249,3	44,95	249,3	29,5	249,3	20,42
250,2	66,31	250,2	47,82	250,2	43,06	250,2	27,26	250,2	19,47
251,1	69,79	251,1	48,3	251,1	43,33	251,1	27,38	251,1	20,87
252	73,85	252	53,46	252	49,19	252	33,85	252	22,39
252,9	71,01	252,9	47,12	252,9	42,3	252,9	27,42	252,9	19,08
253,8	71,7	253,8	51,75	253,8	44,47	253,8	30,82	253,8	22,95
254,7	71,12	254,7	48,63	254,7	45,22	254,7	28,42	254,7	19,46
255,6	72,01	255,6	51,11	255,6	45,85	255,6	27,98	255,6	20,45
256,5	69,96	256,5	50,39	256,5	45,87	256,5	28,69	256,5	20,48
257,4	72,22	257,4	51,56	257,4	47,02	257,4	31,88	257,4	21,49
258,3	71,7	258,3	49,44	258,3	46,71	258,3	28,9	258,3	21,21
259,2	70,57	259,2	48,95	259,2	42,95	259,2	30,51	259,2	23,25
260,1	70,27	260,1	48,74	260,1	45,14	260,1	27,77	260,1	21,13
261	68,34	261	45,84	261	43,86	261	26,64	261	19,58
261,9	70,24	261,9	46,85	261,9	43,09	261,9	24,6	261,9	17,83
262,8	69,18	262,8	46,64	262,8	44,39	262,8	27,63	262,8	18,54
263,7	70,27	263,7	47,98	263,7	44,5	263,7	29,9	263,7	20,43
264,6	66,18	264,6	44,52	264,6	41,14	264,6	27,39	264,6	18,36
265,5	68,3	265,5	47,64	265,5	45,19	265,5	28,62	265,5	18,17
266,4	71,97	266,4	50,27	266,4	45,53	266,4	28,28	266,4	23,14
267,3	70,93	267,3	47,79	267,3	45,37	267,3	29	267,3	22,35
268,2	69,97	268,2	46,71	268,2	44,4	268,2	25,92	268,2	18,26
269,1	69,33	269,1	50,23	269,1	45,27	269,1	30,49	269,1	21,3
270	71,28	270	46,89	270	45	270	26,63	270	21,5
270,9	71,21	270,9	47,83	270,9	42,94	270,9	28,4	270,9	18,95
271,8	70,32	271,8	46,26	271,8	43,31	271,8	26,64	271,8	18,99
272,7	68,94	272,7	47,84	272,7	45,59	272,7	26,72	272,7	21,38
273,6	72,24	273,6	49,68	273,6	44,9	273,6	29,6	273,6	21,58
274,5	69,66	274,5	47,24	274,5	46,08	274,5	28,13	274,5	20,84
275,4	69,81	275,4	49,18	275,4	44,62	275,4	27,86	275,4	21,82
276,3	72,53	276,3	49,75	276,3	47,95	276,3	30,34	276,3	22,43
277,2	73,44	277,2	48,38	277,2	47,81	277,2	28,4	277,2	23,97
278,1	67,66	278,1	45,48	278,1	42,58	278,1	26,48	278,1	17,74
279	70,57	279	47,23	279	43,75	279	28,01	279	19,51
279,9	72,92	279,9	48,5	279,9	44,92	279,9	29,04	279,9	21,5
280,8	68,24	280,8	46,77	280,8	42,55	280,8	28,44	280,8	20,88
281,7	72,74	281,7	50,29	281,7	48,15	281,7	32,54	281,7	21,61
282,6	71,58	282,6	47,36	282,6	45,37	282,6	31,12	282,6	21,95
283,5	72,21	283,5	49,77	283,5	46,38	283,5	29,65	283,5	21,71
284,4	73,66	284,4	48,24	284,4	47,63	284,4	29,21	284,4	23,61
285,3	69,22	285,3	48,32	285,3	47,19	285,3	28,19	285,3	20,65
286,2	73,58	286,2	50,89	286,2	47,92	286,2	31,42	286,2	25,16
287,1	71,23	287,1	47,84	287,1	48,21	287,1	31,54	287,1	21,85
288	70,52	288	47,72	288	45,43	288	28,09	288	22,03
288,9	68,43	288,9	48,84	288,9	46,04	288,9	31,14	288,9	23,45
289,8	71,39	289,8	46,82	289,8	45,95	289,8	29,71	289,8	23,23
290,7	70,67	290,7	49,36	290,7	48,22	290,7	32,77	290,7	24,87
291,6	70,3	291,6	45,36	291,6	47,83	291,6	31,25	291,6	20,28
292,5	72,6	292,5	47,63	292,5	47,01	292,5	32,41	292,5	24,21
293,4	70,47	293,4	48,06	293,4	46,8	293,4	29,83	293,4	22,42
294,3	73,11	294,3	46,74	294,3	46,29	294,3	30,07	294,3	21,6
295,2	75,15	295,2	46,6	295,2	48,34	295,2	31,13	295,2	24,3
296,1	74,11	296,1	50,26	296,1	49,14	296,1	32,88	296,1	24,04
297	70,55	297	48,47	297	46,88	297	29,77	297	21,62
297,9	68,52	297,9	45,3	297,9	44,41	297,9	28,79	297,9	20,69
298,8	70,02	298,8	42,79	298,8	42,44	298,8	26,42	298,8	17,7
299,7	71,14	299,7	45,86	299,7	46,28	299,7	27,64	299,7	19,31
300,6	66,72	300,6	42,99	300,6	43,47	300,6	26,31	300,6	20,22
301,5	68,58	301,5	44,62	301,5	46,71	301,5	27,36	301,5	19,07
302,4	67,13	302,4	42,83	302,4	43,28	302,4	28,29	302,4	19,02
303,3	67,87	303,3	42,61	303,3	42,29	303,3	25,68	303,3	17,46
304,2	67,21	304,2	44,12	304,2	46,44	304,2	28,71	304,2	20,72
305,1	66,8	305,1	42,14	305,1	42,67	305,1	24,92	305,1	16,98
306	68,33	306	43,58	306	45,21	306	27,23	306	19,81
306,9	66,39	306,9	44,1	306,9	43,91	306,9	27,01	306,9	20,22
307,8	68,7	307,8	45,67	307,8	45,21	307,8	29,98	307,8	22,01
308,7	63,53	308,7	43,73	308,7	45,13	308,7	27,5	308,7	18,93
309,6	66,73	309,6	43,12	309,6	44,94	309,6	28,49	309,6	22,14
310,5	67,99	310,5	42,81	310,5	42,83	310,5	29	310,5	20,49
311,4	64,24	311,4	42,31	311,4	41,84	311,4	29,25	311,4	17,96
312,3	63,77	312,3	43,14	312,3	43,88	312,3	26,42	312,3	17,47
313,2	65,34	313,2	41,92	313,2	44,16	313,2	25,66	313,2	17,67
314,1	64,44	314,1	43,95	314,1	43,02	314,1	26,64	314,1	20,33
315	62,79	315	39,79	315	43,66	315	24,83	315	20,02
315,9	62,34	315,9	43,51	315,9	39,96	315,9	26,69	315,9	14,87
316,8	63,79	316,8	40	316,8	42,62	316,8	28,67	316,8	18,36
317,7	64	317,7	44,76	317,7	45,71	317,7	31,57	317,7	18,76
318,6	62,11	318,6	43,87	318,6	44,47	318,6	25,56	318,6	19,27
319,5	64,81	319,5	44,6	319,5	45,87	319,5	28,98	319,5	22,23
320,4	60,93	320,4	38,94	320,4	40,37	320,4	28,06	320,4	17,67
321,3	65,36	321,3	41,33	321,3	43,78	321,3	26,51	321,3	21,88
322,2	61,58	322,2	42,02	322,2	43,6	322,2	24,77	322,2	16,7
323,1	61,17	323,1	40,82	323,1	44,74	323,1	26,48	323,1	17,63
324	63,71	324	43,78	324	46,51	324	27,72	324	20,83
324,9	62,62	324,9	43,29	324,9	45,57	324,9	29,22	324,9	22,89
325,8	61,63	325,8	42,19	325,8	42,8	325,8	26,45	325,8	16,7
326,7	62,36	326,7	42,94	326,7	45,31	326,7	26,81	326,7	22,08
327,6	64,35	327,6	43,85	327,6	45,15	327,6	27,27	327,6	20,15
328,5	63,6	328,5	41,99	328,5	44,73	328,5	28,44	328,5	21,1
329,4	61,15	329,4	40,74	329,4	42,56	329,4	26,58	329,4	18,2
330,3	59,83	330,3	39,6	330,3	43,09	330,3	23,91	330,3	17,79
331,2	63,02	331,2	43,42	331,2	45,18	331,2	27,91	331,2	19,95
332,1	60,33	332,1	38,99	332,1	44,03	332,1	26,4	332,1	18,57
333	60,54	333	40,64	333	40,21	333	26,05	333	19,69
333,9	61,34	333,9	44,16	333,9	44,64	333,9	28,05	333,9	21,33
334,8	58,56	334,8	39,57	334,8	41,53	334,8	26,73	334,8	19,86
335,7	58,81	335,7	40,69	335,7	41,83	335,7	27,59	335,7	18,58
336,6	61,23	336,6	42,84	336,6	46,19	336,6	29,19	336,6	21,11
337,5	59,67	337,5	38,38	337,5	40,46	337,5	23,78	337,5	15,95
338,4	60,75	338,4	40,75	338,4	44,03	338,4	26,07	338,4	18,07
339,3	58,35	339,3	38,39	339,3	40,6	339,3	26,45	339,3	16,33
340,2	61,34	340,2	41,62	340,2	43,25	340,2	28,74	340,2	20,25
341,1	60,18	341,1	41,65	341,1	43,94	341,1	29,75	341,1	19,76
342	58,84	342	42,36	342	40,89	342	26,49	342	18,18
342,9	61,52	342,9	42,02	342,9	44,48	342,9	26,97	342,9	23,4
343,8	56,85	343,8	39,8	343,8	39,85	343,8	24,99	343,8	18,17
344,7	59,53	344,7	39,85	344,7	40,1	344,7	24,5	344,7	16
345,6	60,09	345,6	42,49	345,6	40,81	345,6	28,63	345,6	17,67
346,5	58,68	346,5	41,25	346,5	42,43	346,5	25,69	346,5	20,09
347,4	60,07	347,4	37,88	347,4	42,52	347,4	24,74	347,4	18,62
348,3	59,51	348,3	40,82	348,3	42,86	348,3	27,86	348,3	19,28
349,2	57,27	349,2	37,91	349,2	40,52	349,2	25,09	349,2	16,67
350,1	57,77	350,1	41,36	350,1	40,76	350,1	26,63	350,1	19,38
351	60,94	351	44,07	351	46,24	351	31,85	351	22,32
351,9	58,94	351,9	39,82	351,9	42,62	351,9	25,2	351,9	17,03
352,8	58,65	352,8	39,15	352,8	40,61	352,8	24,27	352,8	20,18
353,7	56,35	353,7	40,85	353,7	42,08	353,7	25,03	353,7	15,63
354,6	57,38	354,6	40,27	354,6	41,01	354,6	27,92	354,6	19,08
355,5	61,06	355,5	41,83	355,5	43,11	355,5	27,32	355,5	21,15
356,4	60,21	356,4	41,54	356,4	44,52	356,4	29,11	356,4	20,91
357,3	57,23	357,3	39,08	357,3	41,83	357,3	25,26	357,3	18,52
358,2	57,61	358,2	40,62	358,2	42,22	358,2	28,72	358,2	20,11
359,1	59,8	359,1	40,94	359,1	41,49	359,1	29,4	359,1	19,97
360	57,13	360	40,61	360	41,28	360	26,3	360	20,47
360,9	57,6	360,9	39,45	360,9	42,72	360,9	27,32	360,9	18,26
361,8	55,84	361,8	38,06	361,8	39,89	361,8	24,07	361,8	16,41
362,7	56,55	362,7	39,41	362,7	42,63	362,7	24,44	362,7	19,46
363,6	57,34	363,6	40,21	363,6	44,7	363,6	26,74	363,6	19,02
364,5	59,04	364,5	40,66	364,5	43,12	364,5	28,04	364,5	20,77
365,4	57,86	365,4	39,44	365,4	39,3	365,4	24,55	365,4	17,67
366,3	56,72	366,3	36,33	366,3	40,05	366,3	25,84	366,3	16,6
367,2	56,75	367,2	37,89	367,2	42,15	367,2	26,36	367,2	20,48
368,1	56,43	368,1	39,22	368,1	40,99	368,1	23,55	368,1	18,99
369	57,62	369	39,53	369	42,11	369	25,53	369	20,41
369,9	59,45	369,9	41,22	369,9	43,08	369,9	27,83	369,9	21,02
370,8	54,41	370,8	39,61	370,8	42,86	370,8	26,08	370,8	20,39
371,7	55,93	371,7	40,32	371,7	40,64	371,7	26,06	371,7	20,3
372,6	57,08	372,6	39,12	372,6	41,37	372,6	25,15	372,6	19,18
373,5	55,98	373,5	38,19	373,5	41,16	373,5	26,17	373,5	20,01
374,4	56,89	374,4	38,9	374,4	41	374,4	26,3	374,4	16,88
375,3	55,79	375,3	40,4	375,3	41,64	375,3	23,81	375,3	17,55
376,2	54,45	376,2	36	376,2	38,58	376,2	23,1	376,2	17,25
377,1	61,6	377,1	38,01	377,1	44,8	377,1	28,2	377,1	22,52
378	56,88	378	39,59	378	40,41	378	25,58	378	19,37
378,9	56,46	378,9	40,07	378,9	41,99	378,9	28,18	378,9	20,67
379,8	54,35	379,8	37,59	379,8	42,03	379,8	23,74	379,8	21,31
380,7	55,93	380,7	39,51	380,7	42,54	380,7	24,39	380,7	17,52
381,6	58,07	381,6	39,91	381,6	44,13	381,6	27,33	381,6	20,13
382,5	56,31	382,5	38,17	382,5	40,94	382,5	27,76	382,5	20,58
383,4	57,67	383,4	41,44	383,4	41,43	383,4	27,46	383,4	18,62
384,3	55,87	384,3	38,72	384,3	40,48	384,3	27,72	384,3	21,06
385,2	54,45	385,2	36,16	385,2	39,77	385,2	22,83	385,2	17,2
386,1	54,17	386,1	39,33	386,1	42,95	386,1	24,49	386,1	20,12
387	59,08	387	37,71	387	39,57	387	28,42	387	19,5
387,9	56,8	387,9	40,11	387,9	43,89	387,9	27,65	387,9	21,37
388,8	54,57	388,8	37,36	388,8	40,47	388,8	24,81	388,8	18,33
389,7	54,35	389,7	37,98	389,7	41,36	389,7	25,66	389,7	19,16
390,6	53,51	390,6	37,19	390,6	41,53	390,6	24,04	390,6	21,24
391,5	56,07	391,5	38,98	391,5	42,31	391,5	24,19	391,5	19,01
392,4	54,34	392,4	40,28	392,4	41,61	392,4	25,54	392,4	18,7
393,3	54,13	393,3	38	393,3	40,28	393,3	26,95	393,3	19,39
394,2	55,61	394,2	37,84	394,2	40,63	394,2	25,42	394,2	19,88
395,1	53,86	395,1	36,91	395,1	39,78	395,1	22,59	395,1	16,73
396	56,29	396	38,51	396	41,44	396	25,38	396	18,59
396,9	53,32	396,9	35,12	396,9	38,94	396,9	22,88	396,9	17,22
397,8	55,31	397,8	38,07	397,8	42,67	397,8	22,66	397,8	19,27
398,7	53,57	398,7	37,91	398,7	38,36	398,7	23,05	398,7	18,9
399,6	56,6	399,6	38,88	399,6	41,98	399,6	26,8	399,6	20,17
400,5	57,06	400,5	40,25	400,5	43,22	400,5	27,68	400,5	20,42
401,4	54,79	401,4	36,13	401,4	40,05	401,4	26,52	401,4	17,68
402,3	55,29	402,3	35,13	402,3	42,5	402,3	24,16	402,3	18,15
403,2	54,02	403,2	39	403,2	39,54	403,2	24,66	403,2	19,77
404,1	56,18	404,1	37,06	404,1	39,78	404,1	24,71	404,1	20,35
405	53,84	405	36,53	405	41,43	405	24,7	405	18,38
405,9	53,13	405,9	36,17	405,9	39,78	405,9	27,77	405,9	20,98
406,8	53,2	406,8	37,04	406,8	44,8	406,8	24,42	406,8	20,36
407,7	52,17	407,7	34,26	407,7	39,99	407,7	25,51	407,7	18,94
408,6	54,56	408,6	36,14	408,6	38,99	408,6	25,3	408,6	19,12
409,5	56,89	409,5	39,29	409,5	41,92	409,5	27,38	409,5	19,41
410,4	52,58	410,4	38,57	410,4	41,29	410,4	23,4	410,4	20,02
411,3	52,76	411,3	37,25	411,3	41,72	411,3	24,33	411,3	17,3
412,2	55,75	412,2	38,37	412,2	39,92	412,2	24,88	412,2	20,43
413,1	50,36	413,1	36,97	413,1	40,11	413,1	25,15	413,1	17,42
414	54,55	414	35,23	414	39,88	414	25,44	414	18,7
414,9	53,99	414,9	35,24	414,9	40,6	414,9	26,51	414,9	19,72
415,8	53,71	415,8	37,86	415,8	40,87	415,8	21,83	415,8	18,1
416,7	53,86	416,7	37,43	416,7	41,45	416,7	25,95	416,7	21,61
417,6	53,06	417,6	38,77	417,6	38,73	417,6	23,32	417,6	19,09
418,5	54,15	418,5	36,04	418,5	41,39	418,5	24,18	418,5	23,22
419,4	52,88	419,4	36,67	419,4	40,81	419,4	24,77	419,4	20,42
420,3	55,53	420,3	38,86	420,3	42,2	420,3	27,95	420,3	21,04
421,2	49,88	421,2	35,03	421,2	38,48	421,2	25,13	421,2	18,19
422,1	51,89	422,1	36	422,1	39,17	422,1	26,5	422,1	17,81
423	50,82	423	33,05	423	40,59	423	24,22	423	18,78
423,9	53,61	423,9	35,66	423,9	38,76	423,9	24,54	423,9	17,83
424,8	51,01	424,8	34,33	424,8	39	424,8	23,96	424,8	19,96
425,7	54,16	425,7	37,29	425,7	41,05	425,7	26,8	425,7	20,6
426,6	51,84	426,6	36,74	426,6	43,79	426,6	27,68	426,6	19,73
427,5	52,24	427,5	37,15	427,5	38,9	427,5	26,77	427,5	18,89
428,4	52,11	428,4	38,81	428,4	43,45	428,4	26,07	428,4	20,58
429,3	52,54	429,3	35,8	429,3	42	429,3	27,36	429,3	20,47
430,2	52,67	430,2	35,32	430,2	40,27	430,2	24,8	430,2	17,95
431,1	50,7	431,1	36,1	431,1	39,91	431,1	24,32	431,1	19,06
432	51,6	432	35,47	432	40,55	432	25,94	432	18,18
432,9	54,37	432,9	33,47	432,9	41,79	432,9	25,84	432,9	18,27
433,8	54,26	433,8	37,41	433,8	42,43	433,8	23,74	433,8	21,1
434,7	52	434,7	35,16	434,7	40,71	434,7	24,66	434,7	19,71
435,6	50,75	435,6	33,29	435,6	39,37	435,6	25,07	435,6	17,47
436,5	51,83	436,5	33,26	436,5	39,31	436,5	22,79	436,5	17,5
437,4	53,97	437,4	36,36	437,4	40,64	437,4	24,86	437,4	19,36
438,3	51,37	438,3	35,35	438,3	39,82	438,3	21,89	438,3	18,88
439,2	52	439,2	36,12	439,2	39,47	439,2	25,93	439,2	20,04
440,1	52,27	440,1	34,83	440,1	40,99	440,1	22,27	440,1	18,67
441	53,84	441	38,7	441	42,07	441	26,35	441	21,75
441,9	49,94	441,9	33,83	441,9	40,47	441,9	26,7	441,9	19,12
442,8	53,23	442,8	37,23	442,8	43,3	442,8	27,83	442,8	22,44
443,7	53,34	443,7	38,5	443,7	41,77	443,7	25,77	443,7	21,65
444,6	50,21	444,6	35,65	444,6	39,29	444,6	22,51	444,6	20,3
445,5	48,31	445,5	35,23	445,5	39,61	445,5	23,93	445,5	19,14
446,4	50,82	446,4	34,89	446,4	39,26	446,4	23,67	446,4	17,73
447,3	49,67	447,3	36,77	447,3	39,59	447,3	24,16	447,3	19,22
448,2	54,26	448,2	35,99	448,2	45,06	448,2	27,87	448,2	19,6
449,1	52,2	449,1	37,35	449,1	40,48	449,1	28,73	449,1	19,72
450	51,75	450	35,73	450	37,9	450	26,22	450	19,67
450,9	49,95	450,9	35,28	450,9	39,37	450,9	23,65	450,9	17,89
451,8	50,44	451,8	34,68	451,8	39,66	451,8	25,97	451,8	17,65
452,7	49,02	452,7	34,65	452,7	38,04	452,7	23,59	452,7	19,98
453,6	52,69	453,6	35,52	453,6	42,41	453,6	24,78	453,6	19,94
454,5	49	454,5	33,8	454,5	37,7	454,5	22,59	454,5	14,57
455,4	50,4	455,4	35,49	455,4	41,99	455,4	24,55	455,4	19,01
456,3	53,89	456,3	37,31	456,3	41,55	456,3	25,81	456,3	19,59
457,2	51,75	457,2	32,22	457,2	38,63	457,2	23,94	457,2	17,68
458,1	49,54	458,1	32	458,1	36,78	458,1	24,99	458,1	16,54
459	51,23	459	37,72	459	41,82	459	26,66	459	19,31
459,9	49,41	459,9	34,26	459,9	38,86	459,9	23,45	459,9	19,37
460,8	50,51	460,8	37,07	460,8	42,94	460,8	25,52	460,8	17,35
461,7	52,26	461,7	36,65	461,7	41,91	461,7	25,73	461,7	18,99
462,6	50,53	462,6	36,4	462,6	40,04	462,6	26,99	462,6	21,08
463,5	49,51	463,5	36,23	463,5	39,59	463,5	25,69	463,5	18,66
464,4	49,71	464,4	30,58	464,4	40,2	464,4	24,12	464,4	18,44
465,3	53,68	465,3	36,35	465,3	41,29	465,3	26,72	465,3	21,78
466,2	47,82	466,2	33,42	466,2	39,33	466,2	23,64	466,2	22,19
467,1	47,96	467,1	35,21	467,1	40,94	467,1	24,78	467,1	20,1
468	50,85	468	34,57	468	38,52	468	24,32	468	19,55
468,9	50,29	468,9	34,86	468,9	41,47	468,9	23,32	468,9	20,56
469,8	48,84	469,8	35,23	469,8	39,45	469,8	25,93	469,8	20,73
470,7	48,69	470,7	34,75	470,7	40,05	470,7	23,79	470,7	18,28
471,6	51,14	471,6	34,29	471,6	40,9	471,6	26,36	471,6	18,78
472,5	51,41	472,5	36,33	472,5	43,23	472,5	27,41	472,5	22,08
473,4	51,8	473,4	35,15	473,4	40,49	473,4	24,05	473,4	19,6
474,3	48,57	474,3	35,65	474,3	39,84	474,3	23,68	474,3	17,24
475,2	49,47	475,2	33,08	475,2	37,92	475,2	26,14	475,2	18,78
476,1	49,5	476,1	33,45	476,1	41,84	476,1	27,06	476,1	20,45
477	53,37	477	37,08	477	41,94	477	26,37	477	19,79
477,9	50,16	477,9	34,09	477,9	40,02	477,9	25,16	477,9	19,95
478,8	49,42	478,8	33,45	478,8	39,46	478,8	23,97	478,8	15,87
479,7	51,47	479,7	34,69	479,7	40,65	479,7	27,17	479,7	19,96
480,6	48,53	480,6	31,17	480,6	38,77	480,6	23,84	480,6	19,07
481,5	46,77	481,5	34,51	481,5	37,61	481,5	23,41	481,5	20,29
482,4	50,44	482,4	33,52	482,4	38,88	482,4	22,63	482,4	17,71
483,3	49,84	483,3	34,93	483,3	38,58	483,3	23,57	483,3	20,71
484,2	48,56	484,2	32,6	484,2	38,69	484,2	22,72	484,2	17,63
485,1	49,05	485,1	32,92	485,1	41,25	485,1	25,33	485,1	16,93
486	51,28	486	34,17	486	40,11	486	26	486	22,28
486,9	51,33	486,9	35,95	486,9	41,72	486,9	24,45	486,9	21,16
487,8	52,71	487,8	36,19	487,8	40,2	487,8	27,41	487,8	23,34
488,7	47,35	488,7	33,6	488,7	39,62	488,7	26,58	488,7	19,83
489,6	48,4	489,6	34,28	489,6	38,23	489,6	23,98	489,6	20,71
490,5	46,91	490,5	32,14	490,5	37,64	490,5	22,54	490,5	17,74
491,4	47,97	491,4	30,88	491,4	38,91	491,4	25,54	491,4	18,25
492,3	47,4	492,3	32,93	492,3	38,5	492,3	22,59	492,3	18,32
493,2	49,78	493,2	32,03	493,2	38,04	493,2	25,83	493,2	18,29
494,1	49,37	494,1	33,26	494,1	37,4	494,1	24,69	494,1	19,56
495	48,96	495	33,71	495	38,21	495	23,48	495	18,65
495,9	47,44	495,9	33,24	495,9	37,43	495,9	21,94	495,9	17,35
496,8	49,44	496,8	35,12	496,8	39,27	496,8	22,93	496,8	20,17
497,7	47,75	497,7	31,8	497,7	39,18	497,7	21,15	497,7	18,45
498,6	47,97	498,6	32,07	498,6	37,7	498,6	22,43	498,6	17,12
499,5	50,2	499,5	33,71	499,5	41,03	499,5	23,04	499,5	22,98
500,4	50,35	500,4	34,41	500,4	37,92	500,4	24,73	500,4	19,22
501,3	49,54	501,3	36,05	501,3	39,79	501,3	25,47	501,3	21,98
502,2	49,18	502,2	33,27	502,2	37,92	502,2	24,25	502,2	16,44
503,1	50,4	503,1	34,66	503,1	39,69	503,1	25,36	503,1	18,88
504	49,03	504	36,8	504	41,4	504	24,64	504	19,26
504,9	49,96	504,9	32,08	504,9	37,04	504,9	22,61	504,9	18,59
505,8	46,94	505,8	34,49	505,8	38,85	505,8	25,34	505,8	19,68
506,7	51,57	506,7	36,96	506,7	41,89	506,7	25,27	506,7	21,82
507,6	50,56	507,6	35,3	507,6	40,8	507,6	25,87	507,6	21,84
508,5	49,99	508,5	36,24	508,5	38,66	508,5	23,78	508,5	19,85
509,4	50,12	509,4	33,72	509,4	39,48	509,4	24,19	509,4	19,81
510,3	48,45	510,3	33,84	510,3	38,35	510,3	23,87	510,3	17,22
511,2	50,39	511,2	34,26	511,2	41,9	511,2	27,64	511,2	21,24
512,1	46,45	512,1	32,81	512,1	37,89	512,1	21,44	512,1	19,7
513	47,56	513	31,82	513	38,16	513	21,5	513	18,47
513,9	48,7	513,9	31,4	513,9	38,59	513,9	21,75	513,9	17,28
514,8	50,23	514,8	34,38	514,8	38,45	514,8	24,87	514,8	21,29
515,7	48,95	515,7	34,58	515,7	42	515,7	25,13	515,7	23
516,6	48,86	516,6	33,5	516,6	38,85	516,6	27,49	516,6	19,64
517,5	49,24	517,5	30,1	517,5	39,22	517,5	21,49	517,5	18,44
518,4	45,9	518,4	29,53	518,4	36,97	518,4	23,36	518,4	18,97
519,3	47,51	519,3	33,21	519,3	38,44	519,3	23,67	519,3	20,48
520,2	46,46	520,2	32,32	520,2	39,26	520,2	22,71	520,2	21,06
521,1	48,22	521,1	32,93	521,1	38,2	521,1	25,56	521,1	21,84
522	46,46	522	31,49	522	38,99	522	21,6	522	17,02
522,9	47,76	522,9	33,45	522,9	40,07	522,9	23,39	522,9	20,73
523,8	47,76	523,8	32,77	523,8	39,17	523,8	23,11	523,8	18,09
524,7	47,99	524,7	34,66	524,7	39,18	524,7	24,03	524,7	22,09
525,6	47,98	525,6	32,02	525,6	39,67	525,6	25,32	525,6	17,9
526,5	48,5	526,5	32,02	526,5	38,65	526,5	25,22	526,5	19,34
527,4	49,75	527,4	33,98	527,4	40,76	527,4	22,62	527,4	20,24
528,3	50,55	528,3	34,92	528,3	39,97	528,3	28,09	528,3	20,62
529,2	49,68	529,2	32,38	529,2	40,11	529,2	24,69	529,2	22,8
530,1	47,1	530,1	30,87	530,1	39,57	530,1	22,85	530,1	19,14
531	48,31	531	33,19	531	39,48	531	25,38	531	20,31
531,9	46,84	531,9	31,13	531,9	39,11	531,9	25,36	531,9	21,16
532,8	48,3	532,8	33,77	532,8	41,54	532,8	25,21	532,8	20,05
533,7	48,49	533,7	32,52	533,7	39,38	533,7	25,04	533,7	20,66
534,6	47,92	534,6	33,66	534,6	38,57	534,6	26,17	534,6	20,59
535,5	46,5	535,5	31,17	535,5	36,66	535,5	23,22	535,5	21,27
536,4	47,1	536,4	34,49	536,4	39,73	536,4	24,14	536,4	18,69
537,3	46,68	537,3	33,7	537,3	39,88	537,3	22,73	537,3	18,3
538,2	50,33	538,2	34,64	538,2	41,72	538,2	26,09	538,2	23,34
539,1	45,53	539,1	29,74	539,1	39,71	539,1	23,5	539,1	17,43
540	45,55	540	30,28	540	36,73	540	24,9	540	19,46
540,9	44,53	540,9	32,14	540,9	38,47	540,9	22,87	540,9	18,95
541,8	47,15	541,8	32,37	541,8	39,71	541,8	24,19	541,8	21,14
542,7	47,01	542,7	31,33	542,7	37,37	542,7	27,11	542,7	20,04
543,6	47,76	543,6	31,79	543,6	39,42	543,6	23,57	543,6	19,75
544,5	46,36	544,5	31,59	544,5	36,17	544,5	22,49	544,5	16,76
545,4	43,78	545,4	30,93	545,4	38,29	545,4	24,52	545,4	20,58
546,3	51,25	546,3	37,45	546,3	41,56	546,3	27,58	546,3	22,94
547,2	45,82	547,2	33,06	547,2	36,94	547,2	23,28	547,2	17,22
548,1	48,3	548,1	35,49	548,1	41,32	548,1	27,86	548,1	20,3
549	46,18	549	32,42	549	40,39	549	24,6	549	18,44
549,9	46,13	549,9	30,63	549,9	37,67	549,9	22,29	549,9	19,65
550,8	44,47	550,8	28,98	550,8	39,12	550,8	22,67	550,8	17,8
551,7	48,42	551,7	31,79	551,7	37,4	551,7	21,66	551,7	17,85
552,6	43,83	552,6	27,98	552,6	36,02	552,6	21,68	552,6	17,99
553,5	48,31	553,5	31,95	553,5	39,34	553,5	25,68	553,5	21,68
554,4	46,24	554,4	30,05	554,4	37,42	554,4	23,35	554,4	19,52
555,3	46,52	555,3	30,35	555,3	37,39	555,3	24,88	555,3	19,5
556,2	44,98	556,2	31,54	556,2	37,86	556,2	22,29	556,2	18,08
557,1	45,15	557,1	31,4	557,1	36,39	557,1	22,75	557,1	17,57
558	44,9	558	30,73	558	38,19	558	23,84	558	19,46
558,9	46,75	558,9	31,34	558,9	39,3	558,9	24,51	558,9	19,75
559,8	47,13	559,8	32,92	559,8	40,92	559,8	22,77	559,8	19,25
560,7	48,24	560,7	32,05	560,7	41,03	560,7	23,79	560,7	20,57
561,6	44,54	561,6	29,89	561,6	38,33	561,6	19,63	561,6	18,32
562,5	48,85	562,5	33,51	562,5	39,99	562,5	27,09	562,5	21,26
563,4	44,83	563,4	33,6	563,4	39,95	563,4	23,93	563,4	20,76
564,3	50,12	564,3	33,44	564,3	41,16	564,3	24,66	564,3	22,97
565,2	46,63	565,2	31,97	565,2	37,72	565,2	23,56	565,2	17,9
566,1	46,39	566,1	33,02	566,1	39,12	566,1	25,38	566,1	20,84
567	46,72	567	30,61	567	38,49	567	23,97	567	18,22
567,9	45,21	567,9	31,12	567,9	40,43	567,9	23,57	567,9	20,53
568,8	46,43	568,8	32,64	568,8	38,95	568,8	22,3	568,8	21,22
569,7	46,76	569,7	29,61	569,7	36,59	569,7	19,93	569,7	18,97
570,6	47,09	570,6	32,3	570,6	40,1	570,6	23,51	570,6	21,46
571,5	46,53	571,5	31,56	571,5	36,86	571,5	22,41	571,5	19,17
572,4	45,27	572,4	30,72	572,4	38,96	572,4	22,96	572,4	19,45
573,3	47,36	573,3	31,18	573,3	36,3	573,3	24,93	573,3	19,03
574,2	48,55	574,2	32,73	574,2	39,92	574,2	25,25	574,2	20,96
575,1	44,38	575,1	30,81	575,1	36,31	575,1	22,49	575,1	17,36
576	44,82	576	30,78	576	36,76	576	24,69	576	19,79
576,9	46,17	576,9	31,17	576,9	38,9	576,9	22,7	576,9	20,52
577,8	44,06	577,8	29,46	577,8	35,75	577,8	22,44	577,8	18,02
578,7	45,8	578,7	31,15	578,7	39,43	578,7	22,18	578,7	20,84
579,6	45,64	579,6	31,81	579,6	37,4	579,6	22,25	579,6	18,1
580,5	47,26	580,5	34,87	580,5	39,47	580,5	24,68	580,5	21
581,4	46,37	581,4	29,4	581,4	41,12	581,4	25,59	581,4	21,5
582,3	43,63	582,3	28,78	582,3	39,32	582,3	24,11	582,3	19,54
583,2	45,25	583,2	30,75	583,2	37,19	583,2	23,05	583,2	19,3
584,1	43,43	584,1	29,39	584,1	39,09	584,1	20,31	584,1	20,05
585	41,2	585	29,54	585	37,56	585	23,7	585	17,66
585,9	49,2	585,9	32,38	585,9	39,52	585,9	25,88	585,9	21,4
586,8	46,54	586,8	29,8	586,8	37,11	586,8	23,19	586,8	17,16
587,7	45,79	587,7	30,62	587,7	40,14	587,7	23,83	587,7	22,1
588,6	46,83	588,6	29,67	588,6	38,96	588,6	22,71	588,6	20,59
589,5	45,51	589,5	30,19	589,5	38,76	589,5	24,24	589,5	20,8
590,4	48,06	590,4	32,68	590,4	39,4	590,4	23,54	590,4	20,19
591,3	46,53	591,3	28,6	591,3	38,87	591,3	23,15	591,3	19,21
592,2	48,8	592,2	30,4	592,2	38,18	592,2	22,43	592,2	19,29
593,1	46,08	593,1	29,79	593,1	40,33	593,1	26,56	593,1	21,05
594	43,45	594	31,37	594	38,17	594	25,64	594	18,09
594,9	47,97	594,9	32,82	594,9	40,7	594,9	25,8	594,9	22,29
595,8	44,89	595,8	29,81	595,8	37,41	595,8	24,94	595,8	21,16
596,7	46,1	596,7	30,3	596,7	39,02	596,7	23,31	596,7	21,82
597,6	44,35	597,6	29,54	597,6	35,62	597,6	22,46	597,6	20,1
598,5	41,91	598,5	27,56	598,5	35,36	598,5	18,83	598,5	19,74
599,4	46,56	599,4	33,18	599,4	36,52	599,4	24,03	599,4	20,45
600,3	45,33	600,3	30,27	600,3	38,89	600,3	24,54	600,3	21,82
601,2	45,34	601,2	29,92	601,2	37,14	601,2	23,74	601,2	17,83
602,1	43,62	602,1	30,95	602,1	38,97	602,1	24,91	602,1	22,04
603	44,16	603	27,81	603	34,88	603	20,69	603	18,24
603,9	46,42	603,9	33,62	603,9	43,05	603,9	24,21	603,9	23,32
604,8	45,74	604,8	33,96	604,8	38,83	604,8	23,37	604,8	19,79
605,7	43,97	605,7	29,53	605,7	35,68	605,7	23,63	605,7	18,54
606,6	43,85	606,6	28,01	606,6	37,08	606,6	22,07	606,6	20,49
607,5	43,23	607,5	26,84	607,5	37,68	607,5	22,14	607,5	19,37
608,4	46,44	608,4	32,3	608,4	40,44	608,4	23,8	608,4	21,97
609,3	47,75	609,3	33,03	609,3	41,2	609,3	24,18	609,3	24,55
610,2	44,54	610,2	28,35	610,2	38,21	610,2	23,24	610,2	22,47
611,1	45,86	611,1	30,75	611,1	39,37	611,1	25,77	611,1	21,02
612	44,15	612	29,93	612	36,77	612	20,54	612	20,77
612,9	43,76	612,9	28,59	612,9	35,64	612,9	22,5	612,9	16,56
613,8	45,37	613,8	30,79	613,8	37,73	613,8	26,36	613,8	21,78
614,7	41,88	614,7	29,82	614,7	37,8	614,7	23,44	614,7	20,36
615,6	46,55	615,6	31,54	615,6	41,4	615,6	24,31	615,6	21,19
616,5	41,42	616,5	28,05	616,5	39,51	616,5	23,1	616,5	20,43
617,4	41,19	617,4	27,24	617,4	34,01	617,4	20,61	617,4	14,43
618,3	46,46	618,3	31,09	618,3	39,73	618,3	26,11	618,3	22,45
619,2	44,85	619,2	33,03	619,2	37,3	619,2	25,39	619,2	21,37
620,1	42,23	620,1	28,97	620,1	36,6	620,1	23,22	620,1	19,12
621	46,57	621	31,82	621	40,45	621	26,49	621	21,36
621,9	45,15	621,9	31,03	621,9	39,62	621,9	25,28	621,9	21,06
622,8	40,39	622,8	28,47	622,8	38,28	622,8	23,44	622,8	19,37
623,7	45,56	623,7	28,87	623,7	40,13	623,7	23,94	623,7	20,83
624,6	44,73	624,6	32,18	624,6	37,49	624,6	23,36	624,6	17,72
625,5	43,77	625,5	31,34	625,5	39,47	625,5	25,15	625,5	19,74
626,4	42,92	626,4	26,67	626,4	34,66	626,4	20,82	626,4	16,68
627,3	45,63	627,3	32,29	627,3	38,44	627,3	23,84	627,3	21,02
628,2	42,78	628,2	29,12	628,2	37,54	628,2	23,35	628,2	19,01
629,1	43,72	629,1	29,13	629,1	38,47	629,1	21,42	629,1	20,72
630	44,38	630	30,69	630	37,79	630	24,86	630	20,88
630,9	45,58	630,9	30,77	630,9	38,07	630,9	23,96	630,9	22,2
631,8	44,12	631,8	28,79	631,8	38,68	631,8	23,38	631,8	20,86
632,7	46,12	632,7	29,22	632,7	40,02	632,7	23,31	632,7	20,92
633,6	42,23	633,6	28,58	633,6	39,55	633,6	20,87	633,6	19,24
634,5	43	634,5	32,31	634,5	38,89	634,5	25,34	634,5	23,14
635,4	46,32	635,4	30,79	635,4	39,82	635,4	26,55	635,4	21,37
636,3	43,3	636,3	30,54	636,3	39,95	636,3	23,94	636,3	19,54
637,2	47,29	637,2	30,51	637,2	39,36	637,2	23,81	637,2	22,23
638,1	47,4	638,1	31,16	638,1	38,74	638,1	24,56	638,1	22,68
639	45,52	639	31,41	639	40	639	24,9	639	22,15
639,9	42	639,9	28,49	639,9	37,49	639,9	25,18	639,9	17,82
640,8	44,93	640,8	32,05	640,8	40,82	640,8	23,62	640,8	24,24
641,7	43,8	641,7	30,38	641,7	37,74	641,7	23,14	641,7	19,78
642,6	44,94	642,6	30,3	642,6	39,95	642,6	23,72	642,6	19,08
643,5	40,95	643,5	28,32	643,5	35,36	643,5	20,85	643,5	19,93
644,4	42	644,4	26,79	644,4	37,92	644,4	19,59	644,4	19,03
645,3	44,19	645,3	28,15	645,3	37,89	645,3	23,26	645,3	17,88
646,2	42,11	646,2	28,87	646,2	39,94	646,2	22,92	646,2	21,17
647,1	39,32	647,1	29,17	647,1	37,32	647,1	22,76	647,1	17,94
648	40,59	648	27,62	648	35,81	648	21,94	648	15,9
648,9	43,78	648,9	29,34	648,9	42,1	648,9	25,63	648,9	23,85
649,8	42,09	649,8	26,24	649,8	37,22	649,8	22,62	649,8	17,86
650,7	39,73	650,7	26,79	650,7	34,54	650,7	23,48	650,7	18,51
651,6	44,82	651,6	30,42	651,6	39,74	651,6	22,33	651,6	21,96
652,5	43,51	652,5	29,16	652,5	41,38	652,5	23,43	652,5	19,55
653,4	45,26	653,4	28,68	653,4	39,6	653,4	24,28	653,4	22,86
654,3	41,04	654,3	26,79	654,3	35,88	654,3	19,49	654,3	21,52
655,2	43,33	655,2	27,36	655,2	38,76	655,2	22,68	655,2	18,67
656,1	43,37	656,1	26,41	656,1	38,6	656,1	24,09	656,1	19,45
657	45,12	657	29,69	657	38,31	657	22,21	657	19,85
657,9	40,44	657,9	25,53	657,9	35,66	657,9	20,31	657,9	18,27
658,8	43,61	658,8	29,18	658,8	40,29	658,8	24,65	658,8	20,04
659,7	42,75	659,7	26,79	659,7	37,09	659,7	20,39	659,7	18,4
660,6	42,45	660,6	29,17	660,6	37,74	660,6	23,31	660,6	21,14
661,5	43,23	661,5	28,35	661,5	37,53	661,5	22,17	661,5	17,55
662,4	41,85	662,4	29,28	662,4	38,84	662,4	20,92	662,4	22,44
663,3	43,96	663,3	30,14	663,3	40,04	663,3	24,76	663,3	22,96
664,2	44,77	664,2	28,46	664,2	38,61	664,2	24,25	664,2	20,08
665,1	42,65	665,1	29,96	665,1	37,74	665,1	23,07	665,1	22,55
666	44,71	666	28,86	666	37,76	666	22,69	666	21,38
666,9	44,67	666,9	31,8	666,9	40,51	666,9	25,65	666,9	23,21
667,8	43,62	667,8	29,54	667,8	38,79	667,8	22,83	667,8	20,46
668,7	46,37	668,7	29,89	668,7	38,45	668,7	23,87	668,7	22,81
669,6	42,4	669,6	27,8	669,6	36,18	669,6	22,1	669,6	19,8
670,5	41,76	670,5	27,31	670,5	36,85	670,5	22,89	670,5	20,92
671,4	42,23	671,4	26,63	671,4	38,42	671,4	22,99	671,4	21,68
672,3	42,12	672,3	25,33	672,3	37,86	672,3	21,18	672,3	17,98
673,2	44,45	673,2	29,85	673,2	40,6	673,2	24,42	673,2	22,67
674,1	41,22	674,1	29,58	674,1	41,05	674,1	23,83	674,1	19,72
675	43,78	675	30,81	675	39,15	675	23,91	675	21,43
675,9	40,8	675,9	29,42	675,9	38,7	675,9	24,82	675,9	19,32
676,8	42,62	676,8	29,97	676,8	40,49	676,8	25,24	676,8	21,63
677,7	43,21	677,7	29,35	677,7	38,79	677,7	23,92	677,7	21,67
678,6	44,29	678,6	31,69	678,6	42,37	678,6	23,88	678,6	23,24
679,5	42,88	679,5	29,89	679,5	40,05	679,5	25,7	679,5	23,59
680,4	46,1	680,4	31,16	680,4	40,07	680,4	26,09	680,4	23,86
681,3	40,86	681,3	27,5	681,3	37,68	681,3	22,26	681,3	20,13
682,2	45,92	682,2	28,42	682,2	40,18	682,2	24,74	682,2	25,21
683,1	44,85	683,1	27,98	683,1	38,06	683,1	23,27	683,1	17,98
684	42,02	684	27,9	684	39,33	684	21,77	684	20,82
684,9	41,42	684,9	27,67	684,9	35,56	684,9	23,29	684,9	21,34
685,8	42,19	685,8	29,85	685,8	38,53	685,8	23,42	685,8	23,61
686,7	45,25	686,7	26,85	686,7	40,03	686,7	22,32	686,7	19,4
687,6	42,62	687,6	27,91	687,6	37,01	687,6	21,71	687,6	20,67
688,5	41,66	688,5	27,85	688,5	35,92	688,5	23,16	688,5	18,47
689,4	43,13	689,4	26,84	689,4	37,56	689,4	23,62	689,4	22,61
690,3	43,9	690,3	28,88	690,3	36,84	690,3	21,47	690,3	20,54
691,2	41,91	691,2	27,83	691,2	38,03	691,2	25,75	691,2	21,5
692,1	41,79	692,1	27,3	692,1	39,26	692,1	22,87	692,1	22,24
693	41,49	693	27,5	693	36,98	693	22,21	693	21,15
693,9	40,45	693,9	28,8	693,9	39,3	693,9	22,67	693,9	19,56
694,8	43,18	694,8	28,89	694,8	39,38	694,8	23,06	694,8	20,35
695,7	39,96	695,7	27,87	695,7	39,14	695,7	21,58	695,7	19,96
696,6	41,94	696,6	25,53	696,6	36,04	696,6	21,6	696,6	18,85
697,5	43,35	697,5	29,4	697,5	39,75	697,5	22,24	697,5	22,02
698,4	37,69	698,4	24,82	698,4	36,18	698,4	20,79	698,4	17,46
699,3	40,62	699,3	27,31	699,3	37,58	699,3	19,63	699,3	20,5
700,2	43,84	700,2	27,63	700,2	38,5	700,2	22,19	700,2	19,95
701,1	42,7	701,1	30,6	701,1	42,35	701,1	21,2	701,1	22,45
702	43,03	702	26,64	702	36,91	702	20,79	702	20,77
702,9	42,8	702,9	27,03	702,9	36,67	702,9	22,5	702,9	19,84
703,8	44,19	703,8	29,51	703,8	41,37	703,8	27,16	703,8	22,83
704,7	44,95	704,7	30,85	704,7	41,66	704,7	26,02	704,7	21,64
705,6	42,06	705,6	27,69	705,6	38,37	705,6	21,59	705,6	22,24
706,5	42,25	706,5	28,62	706,5	39,27	706,5	23,85	706,5	23,42
707,4	38,1	707,4	27,11	707,4	35,78	707,4	22,27	707,4	19,89
708,3	41,13	708,3	27,09	708,3	38,79	708,3	23,06	708,3	22,92
709,2	40,37	709,2	25,5	709,2	37,43	709,2	20,15	709,2	18,63
710,1	42,38	710,1	26,59	710,1	37,88	710,1	23,69	710,1	20,28
711	41,47	711	28,16	711	37,26	711	24,43	711	20,95
711,9	41,51	711,9	25,59	711,9	36,35	711,9	22,78	711,9	20,33
712,8	43,93	712,8	26,22	712,8	39,71	712,8	22,28	712,8	20,8
713,7	40,88	713,7	29,17	713,7	38,5	713,7	22,65	713,7	20,4
714,6	41,86	714,6	28,44	714,6	39,96	714,6	22,56	714,6	20,69
715,5	41,53	715,5	28,44	715,5	39,49	715,5	25,4	715,5	23,85
716,4	40,66	716,4	25,52	716,4	38,11	716,4	21,83	716,4	18,87
717,3	41,13	717,3	27,91	717,3	38,44	717,3	24,87	717,3	22,11
718,2	42,09	718,2	28,3	718,2	40,74	718,2	25,54	718,2	23,19
719,1	40,96	719,1	23,98	719,1	35,09	719,1	22,64	719,1	19,52
720	44,4	720	30,62	720	40,93	720	27,47	720	22,19
720,9	39,32	720,9	23,63	720,9	37,05	720,9	19,69	720,9	17,5
721,8	41,03	721,8	27,75	721,8	38,89	721,8	22,36	721,8	21,82
722,7	43,4	722,7	29,67	722,7	40,37	722,7	23,72	722,7	22,92
723,6	43,58	723,6	30,14	723,6	40,87	723,6	24,01	723,6	23,69
724,5	40,91	724,5	27,19	724,5	39,99	724,5	21,52	724,5	21,88
725,4	40,52	725,4	24,9	725,4	37,69	725,4	22,57	725,4	18,35
726,3	42,88	726,3	28,86	726,3	41,02	726,3	24,52	726,3	23,34
727,2	43,42	727,2	28,15	727,2	40,02	727,2	25,61	727,2	20,65
728,1	44,52	728,1	26,97	728,1	37,6	728,1	25,26	728,1	23,01
729	39,99	729	25,45	729	38,44	729	24,8	729	20,4
729,9	43,56	729,9	28,35	729,9	38,12	729,9	22,31	729,9	24,45
730,8	40,8	730,8	28,08	730,8	37,97	730,8	21,27	730,8	22,25
731,7	40,63	731,7	28,53	731,7	38,87	731,7	22,86	731,7	21,16
732,6	42,02	732,6	29,41	732,6	38,5	732,6	23,63	732,6	21,9
733,5	45,05	733,5	29,25	733,5	39,45	733,5	27,92	733,5	23,32
734,4	40,2	734,4	27,01	734,4	38,94	734,4	23,05	734,4	21,24
735,3	41,64	735,3	27,64	735,3	41,69	735,3	22,62	735,3	20,89
736,2	39,66	736,2	26,55	736,2	37,29	736,2	19,98	736,2	18,22
737,1	41,09	737,1	28,13	737,1	37,84	737,1	20,68	737,1	18,01
738	40,88	738	27,64	738	38,13	738	23,37	738	22,05
738,9	43,2	738,9	27,05	738,9	39,6	738,9	24,8	738,9	22,37
739,8	38,55	739,8	23,24	739,8	37,7	739,8	19,3	739,8	19,13
740,7	41,02	740,7	26,93	740,7	37,7	740,7	21,79	740,7	24,26
741,6	42,72	741,6	27,46	741,6	39,25	741,6	23,31	741,6	22,19
742,5	40,5	742,5	26,26	742,5	39,9	742,5	24,03	742,5	22,02
743,4	40,62	743,4	26,59	743,4	37,31	743,4	22,27	743,4	23,22
744,3	39,68	744,3	25,65	744,3	35,23	744,3	22,78	744,3	20,38
745,2	39,74	745,2	26,66	745,2	38,62	745,2	22,79	745,2	20,35
746,1	42,31	746,1	27,13	746,1	40,73	746,1	23,21	746,1	21,98
747	42,19	747	24,71	747	39,62	747	23,77	747	22,68
747,9	42,31	747,9	27,28	747,9	37,57	747,9	22,62	747,9	21,11
748,8	39,35	748,8	26,72	748,8	39,2	748,8	24,63	748,8	20,07
749,7	39,76	749,7	26	749,7	35,67	749,7	22,24	749,7	18,71
750,6	40,58	750,6	25,74	750,6	38,02	750,6	24,32	750,6	21,71
751,5	40,25	751,5	26,81	751,5	39,39	751,5	22,14	751,5	22,77
752,4	41,08	752,4	27,65	752,4	38,3	752,4	22,82	752,4	22,34
753,3	42,56	753,3	27,13	753,3	40,65	753,3	24,33	753,3	23,74
754,2	39,18	754,2	25,18	754,2	38,4	754,2	22,61	754,2	20,75
755,1	35,05	755,1	23,56	755,1	39,22	755,1	20,25	755,1	22,69
756	44,44	756	28,45	756	39,2	756	25,05	756	22,77
756,9	37,93	756,9	24,1	756,9	37,94	756,9	22,24	756,9	18,06
757,8	41,49	757,8	26,71	757,8	38,81	757,8	23,2	757,8	21,14
758,7	40,8	758,7	28,81	758,7	41,25	758,7	25,89	758,7	21,65
759,6	42,58	759,6	26,43	759,6	37,12	759,6	22,29	759,6	26,73
760,5	40,12	760,5	24,83	760,5	36,77	760,5	22,67	760,5	20,56
761,4	37,59	761,4	24,28	761,4	38,91	761,4	21,68	761,4	16,59
762,3	38,65	762,3	27,34	762,3	38,98	762,3	22,59	762,3	21,81
763,2	41,8	763,2	28,8	763,2	39,93	763,2	25,53	763,2	21,5
764,1	41,45	764,1	27,88	764,1	39,53	764,1	26	764,1	23,79
765	38,23	765	25,11	765	36,79	765	23,91	765	19,76
765,9	40,09	765,9	29,51	765,9	41,06	765,9	24,55	765,9	23,26
766,8	41,4	766,8	29,44	766,8	38,68	766,8	23,24	766,8	23,34
767,7	37,91	767,7	24,41	767,7	34,75	767,7	19,61	767,7	20,47
768,6	39,33	768,6	28,6	768,6	39,51	768,6	22,28	768,6	23
769,5	41,36	769,5	28,45	769,5	39,82	769,5	24,49	769,5	22,9
770,4	39,91	770,4	27,93	770,4	39,21	770,4	24,72	770,4	21,25
771,3	39,68	771,3	26,42	771,3	39,56	771,3	21,11	771,3	21,13
772,2	40,77	772,2	26,78	772,2	42,29	772,2	23,87	772,2	22,06
773,1	41,74	773,1	25,49	773,1	36,17	773,1	22,91	773,1	21,58
774	38,71	774	25,98	774	37,59	774	24,03	774	20,75
774,9	42,33	774,9	27,46	774,9	39,48	774,9	25,95	774,9	20,95
775,8	43,24	775,8	29,43	775,8	40,39	775,8	22,96	775,8	21,7
776,7	40,27	776,7	27,64	776,7	38,99	776,7	22,5	776,7	22,3
777,6	38,43	777,6	25,46	777,6	35,53	777,6	20,54	777,6	19,53
778,5	41,29	778,5	27,17	778,5	40,24	778,5	23,06	778,5	23,07
779,4	37,35	779,4	23,28	779,4	35,95	779,4	20,35	779,4	20,81
780,3	40,2	780,3	25,51	780,3	38,98	780,3	24,13	780,3	21,8
781,2	41,9	781,2	27,1	781,2	39,22	781,2	23,02	781,2	22,37
782,1	39,75	782,1	25,65	782,1	37,43	782,1	21,84	782,1	21,09
783	39,19	783	27,24	783	40,09	783	24,49	783	21,35
783,9	41,52	783,9	25,71	783,9	40,5	783,9	24,86	783,9	21,96
784,8	41,65	784,8	28,72	784,8	40,12	784,8	24,97	784,8	23,35
785,7	38,06	785,7	25,18	785,7	34,46	785,7	21,02	785,7	20,64
786,6	40,75	786,6	24,62	786,6	39,69	786,6	21,43	786,6	21,79
787,5	40,43	787,5	27,83	787,5	40,55	787,5	24,9	787,5	22,11
788,4	38,45	788,4	25,32	788,4	36,76	788,4	20,49	788,4	23,06
789,3	36,9	789,3	26,28	789,3	36,34	789,3	22,15	789,3	20,32
790,2	37,25	790,2	22,4	790,2	35,96	790,2	21,33	790,2	19,79
791,1	37,55	791,1	28,27	791,1	37,92	791,1	20,53	791,1	20,45
792	39,28	792	26,59	792	37,96	792	24,38	792	22,91
792,9	41,92	792,9	26,51	792,9	39,05	792,9	22,22	792,9	23,15
793,8	36,43	793,8	23,84	793,8	34,74	793,8	18,87	793,8	19,46
794,7	40,47	794,7	27,51	794,7	38,81	794,7	24,47	794,7	23,44
795,6	38,24	795,6	25,4	795,6	40,14	795,6	21,95	795,6	21,79
796,5	38,62	796,5	23,79	796,5	36,84	796,5	22,92	796,5	21,48
797,4	42,55	797,4	29,7	797,4	40,85	797,4	25,96	797,4	25,57
798,3	41,58	798,3	28,22	798,3	40,8	798,3	25,91	798,3	23,17
799,2	38,9	799,2	23,98	799,2	40,84	799,2	26,43	799,2	24,58
800,1	41,67	800,1	25,66	800,1	39,82	800,1	21,49	800,1	21,18
801	40,16	801	26,22	801	38,05	801	18,87	801	23,08
801,9	38,5	801,9	24,61	801,9	38,04	801,9	20,51	801,9	17,48
802,8	38,91	802,8	25,09	802,8	39,66	802,8	21,65	802,8	21,34
803,7	40,28	803,7	24,45	803,7	38,83	803,7	21,25	803,7	21,43
804,6	38,35	804,6	25,89	804,6	37,28	804,6	19,98	804,6	19,92
805,5	39,21	805,5	25,19	805,5	40,67	805,5	25,35	805,5	22,13
806,4	38,51	806,4	25,7	806,4	39,09	806,4	23,57	806,4	21,06
807,3	39,18	807,3	23,58	807,3	36,4	807,3	20,72	807,3	19,39
808,2	39,37	808,2	24,63	808,2	38,07	808,2	20,36	808,2	19,22
809,1	39,44	809,1	24,23	809,1	37,68	809,1	23,73	809,1	24,67
810	37,76	810	23,53	810	37,68	810	20,91	810	20,45
810,9	38,86	810,9	24,11	810,9	37,61	810,9	22,64	810,9	24,37
811,8	38,57	811,8	25,44	811,8	35,44	811,8	20,83	811,8	21,81
812,7	40,6	812,7	25,5	812,7	38,01	812,7	23,01	812,7	22,02
813,6	42,1	813,6	28	813,6	39,93	813,6	22	813,6	25,05
814,5	39,16	814,5	28,38	814,5	41,89	814,5	22,75	814,5	21,69
815,4	37,81	815,4	24,38	815,4	40,56	815,4	20,3	815,4	21,06
816,3	36,78	816,3	24,88	816,3	37,76	816,3	20,27	816,3	19,81
817,2	39,32	817,2	25,34	817,2	40,08	817,2	21,89	817,2	23,09
818,1	37,06	818,1	25,45	818,1	37,56	818,1	21,32	818,1	21,85
819	38,27	819	26,65	819	36,49	819	22,78	819	22,57
819,9	39,58	819,9	26,15	819,9	41,35	819,9	23,63	819,9	21,99
820,8	39,65	820,8	25,76	820,8	40,62	820,8	22,15	820,8	22,28
821,7	42,25	821,7	27,52	821,7	41,39	821,7	23,84	821,7	25,65
822,6	39,94	822,6	26,73	822,6	41,64	822,6	22,51	822,6	24,02
823,5	39,45	823,5	23,95	823,5	39,58	823,5	21,8	823,5	23,37
824,4	40,08	824,4	27,03	824,4	38,41	824,4	25,07	824,4	23,06
825,3	38,26	825,3	23,52	825,3	38,32	825,3	19,92	825,3	21,93
826,2	39,14	826,2	26,13	826,2	37,23	826,2	23,58	826,2	23,47
827,1	39,61	827,1	26,04	827,1	37,86	827,1	21,1	827,1	22,17
828	39,46	828	25,74	828	37,64	828	22,84	828	22,72
828,9	38,47	828,9	27,51	828,9	39,42	828,9	21,52	828,9	22,94
829,8	38,66	829,8	24,76	829,8	39,12	829,8	20,84	829,8	22,09
830,7	40,36	830,7	25,34	830,7	40,22	830,7	23,48	830,7	22,13
831,6	39,73	831,6	28,17	831,6	38,5	831,6	22,3	831,6	21,41
832,5	37,76	832,5	26,25	832,5	41,03	832,5	22,16	832,5	22,27
833,4	37,48	833,4	24,67	833,4	38,61	833,4	24,42	833,4	21,61
834,3	40,96	834,3	25,98	834,3	39,57	834,3	21,87	834,3	24,84
835,2	39,63	835,2	23,13	835,2	37,12	835,2	22,19	835,2	21,87
836,1	36,83	836,1	23,65	836,1	36,7	836,1	20,82	836,1	23,46
837	39,27	837	23,37	837	38,25	837	22,74	837	23,95
837,9	37,44	837,9	23,11	837,9	37,33	837,9	22,23	837,9	20,09
838,8	37,82	838,8	24	838,8	36,11	838,8	23,36	838,8	19,59
839,7	38,48	839,7	22,95	839,7	37,3	839,7	19,67	839,7	19,42
840,6	39,13	840,6	26,97	840,6	38,85	840,6	24,36	840,6	23,44
841,5	37,89	841,5	24,71	841,5	37,11	841,5	19,66	841,5	21,37
842,4	35,72	842,4	23,3	842,4	35,83	842,4	19,04	842,4	19,95
843,3	41,1	843,3	24,64	843,3	38,85	843,3	25,52	843,3	23,55
844,2	36,69	844,2	24,67	844,2	38,52	844,2	23,04	844,2	20,1
845,1	38,95	845,1	25,82	845,1	40,9	845,1	23,75	845,1	22,66
846	39,27	846	26,11	846	40,48	846	24,64	846	23,56
846,9	40,16	846,9	26,19	846,9	41,57	846,9	24,09	846,9	24,6
847,8	39,32	847,8	27,15	847,8	38,91	847,8	23,07	847,8	23,68
848,7	37,54	848,7	25,36	848,7	39,19	848,7	23,72	848,7	24,16
849,6	36,05	849,6	23,21	849,6	35,93	849,6	19,96	849,6	20,19
850,5	37,3	850,5	25,4	850,5	37,56	850,5	23,86	850,5	22,88
851,4	38,63	851,4	25,28	851,4	40,73	851,4	24,14	851,4	23,35
852,3	36,23	852,3	24,2	852,3	38,5	852,3	23,16	852,3	20,36
853,2	37,52	853,2	24,19	853,2	39,42	853,2	26,08	853,2	22,55
854,1	36,69	854,1	22,16	854,1	35,99	854,1	20,16	854,1	18,29
855	36,26	855	24,06	855	36,66	855	19,71	855	19,38
855,9	37,98	855,9	26,61	855,9	38,83	855,9	23,47	855,9	23,93
856,8	36,96	856,8	23,33	856,8	36,01	856,8	21,51	856,8	22,25
857,7	40,59	857,7	28,09	857,7	42,33	857,7	24,95	857,7	24,01
858,6	37,21	858,6	23,42	858,6	35,73	858,6	21,05	858,6	20,68
859,5	37,29	859,5	26,47	859,5	38,25	859,5	21,52	859,5	19,82
860,4	37,25	860,4	24,66	860,4	38,33	860,4	22,01	860,4	21,45
861,3	38,3	861,3	25,67	861,3	39,77	861,3	24,71	861,3	23,12
862,2	36,98	862,2	24,63	862,2	36,02	862,2	20,94	862,2	19,78
863,1	37,87	863,1	25,44	863,1	38,98	863,1	19,9	863,1	21,84
864	38,22	864	24,1	864	38,9	864	26,26	864	23,42
864,9	36,84	864,9	24,86	864,9	35,48	864,9	24,6	864,9	21,7
865,8	37,34	865,8	23,29	865,8	36,92	865,8	20,13	865,8	21,65
866,7	36,18	866,7	24,45	866,7	39,55	866,7	21,72	866,7	22,52
867,6	34,93	867,6	22,75	867,6	37,84	867,6	22,15	867,6	20,3
868,5	37,06	868,5	26,02	868,5	38,25	868,5	23,36	868,5	23,8
869,4	37,73	869,4	25,83	869,4	39,13	869,4	20,81	869,4	23,5
870,3	38,49	870,3	26,08	870,3	37,46	870,3	22,14	870,3	20,06
871,2	36,67	871,2	23,57	871,2	36,15	871,2	21,89	871,2	21,01
872,1	36,52	872,1	23,01	872,1	37,02	872,1	21,6	872,1	20,19
873	36,36	873	25,92	873	39,99	873	23,29	873	21,49
873,9	38,63	873,9	24,3	873,9	39,91	873,9	23,38	873,9	22,41
874,8	35,89	874,8	24,6	874,8	37,19	874,8	20,53	874,8	19,34
875,7	37,98	875,7	22,39	875,7	38,9	875,7	21,44	875,7	21,48
876,6	36,4	876,6	25,98	876,6	38,49	876,6	20,71	876,6	24,83
877,5	38,23	877,5	26,53	877,5	38,01	877,5	22,67	877,5	23,19
878,4	37,78	878,4	25,57	878,4	38,96	878,4	23,69	878,4	24,04
879,3	37,46	879,3	22,63	879,3	37,69	879,3	23,68	879,3	21,89
880,2	38,87	880,2	23,89	880,2	39,7	880,2	21,5	880,2	22,13
881,1	37,84	881,1	23,33	881,1	33,64	881,1	20,97	881,1	20,42
882	33,97	882	21,68	882	35	882	18,57	882	18,43
882,9	36,49	882,9	23,15	882,9	39,97	882,9	22,82	882,9	22,77
883,8	37,84	883,8	23,9	883,8	38,22	883,8	20,45	883,8	21,92
884,7	37,26	884,7	21,78	884,7	34,05	884,7	20,11	884,7	21,88
885,6	36,72	885,6	23,6	885,6	37,78	885,6	23,38	885,6	23,07
886,5	37,63	886,5	23,24	886,5	38,24	886,5	21,59	886,5	20,23
887,4	35,77	887,4	23,01	887,4	37,65	887,4	22,26	887,4	22,04
888,3	37,25	888,3	23,81	888,3	37,98	888,3	21,63	888,3	21,6
889,2	38,71	889,2	25,95	889,2	41,52	889,2	22,15	889,2	22,91
890,1	37,43	890,1	22,48	890,1	36,62	890,1	21,79	890,1	21,38
891	37,11	891	22,47	891	36,69	891	21,42	891	20,96
891,9	39,07	891,9	25,54	891,9	38,9	891,9	23,01	891,9	24,65
892,8	35,14	892,8	21,22	892,8	33,68	892,8	20,36	892,8	18,54
893,7	39,96	893,7	23,55	893,7	39,36	893,7	24,63	893,7	22,68
894,6	36,91	894,6	21,85	894,6	36,82	894,6	19,39	894,6	20,59
895,5	38	895,5	25,32	895,5	38,44	895,5	20,59	895,5	22,01
896,4	36,13	896,4	24,68	896,4	38,18	896,4	22,2	896,4	22,04
897,3	36,59	897,3	23,82	897,3	35,79	897,3	19,37	897,3	18,87
898,2	38,45	898,2	22,8	898,2	37,83	898,2	21,38	898,2	24,04
899,1	37,17	899,1	24,62	899,1	36,46	899,1	19,71	899,1	20,52
900	36,66	900	23,68	900	36,94	900	23,35	900	19,72
900,9	34,85	900,9	22,41	900,9	36,26	900,9	19,9	900,9	21,84
901,8	37,5	901,8	21,02	901,8	35,9	901,8	19,76	901,8	22,69
902,7	33,34	902,7	22,43	902,7	36,7	902,7	21,08	902,7	19,62
903,6	36,73	903,6	23,48	903,6	38,85	903,6	20,7	903,6	22,27
904,5	35,1	904,5	22,55	904,5	37,71	904,5	21,95	904,5	21,78
905,4	38,76	905,4	23,39	905,4	38,33	905,4	22,27	905,4	23,95
906,3	35,37	906,3	24,09	906,3	36,62	906,3	22,6	906,3	22,68
907,2	37,73	907,2	25,27	907,2	40,61	907,2	24,69	907,2	22,69
908,1	38,1	908,1	26,34	908,1	40,8	908,1	22,2	908,1	22,03
909	40,53	909	27,13	909	39,69	909	23,7	909	23,5
909,9	38,95	909,9	23,44	909,9	38,29	909,9	21,69	909,9	21,4
910,8	37,91	910,8	23,69	910,8	38,99	910,8	23,6	910,8	21,9
911,7	35,14	911,7	21,53	911,7	37,08	911,7	19,49	911,7	20,01
912,6	35,62	912,6	21,56	912,6	37,98	912,6	19,45	912,6	19,55
913,5	37,16	913,5	22,97	913,5	38,89	913,5	22,63	913,5	22,26
914,4	37,34	914,4	22,03	914,4	38,21	914,4	22,75	914,4	21,33
915,3	39,3	915,3	24,55	915,3	41,01	915,3	25,06	915,3	25,73
916,2	39,95	916,2	26,1	916,2	39,66	916,2	23,39	916,2	24,41
917,1	34,7	917,1	19,3	917,1	36	917,1	19,45	917,1	20,61
918	37,29	918	23,97	918	38,8	918	20,7	918	25,38
918,9	36,71	918,9	25,19	918,9	39,62	918,9	22,06	918,9	21,71
919,8	34,68	919,8	20,96	919,8	36,63	919,8	21,48	919,8	22,06
920,7	35,92	920,7	22,65	920,7	36,11	920,7	22,79	920,7	21,71
921,6	38,43	921,6	23,88	921,6	39,47	921,6	22,08	921,6	24,32
922,5	35,13	922,5	22,07	922,5	35,9	922,5	21,6	922,5	20,24
923,4	36,29	923,4	23,33	923,4	38,56	923,4	22,27	923,4	22,32
924,3	37,22	924,3	19,98	924,3	38,31	924,3	21,55	924,3	22,88
925,2	35,2	925,2	21,26	925,2	37,68	925,2	21,06	925,2	19,66
926,1	37,91	926,1	25,96	926,1	41,12	926,1	24,2	926,1	26,34
927	37,16	927	23,06	927	38,41	927	21,77	927	21,62
927,9	37,16	927,9	23,87	927,9	38,71	927,9	20,67	927,9	21,93
928,8	36,98	928,8	21,89	928,8	37,32	928,8	22,81	928,8	21,68
929,7	34,89	929,7	22,63	929,7	35,68	929,7	19,14	929,7	19,84
930,6	35,89	930,6	21,48	930,6	38	930,6	20,09	930,6	20,26
931,5	38,33	931,5	23,55	931,5	38,87	931,5	21	931,5	22,14
932,4	36,45	932,4	22,51	932,4	38,37	932,4	23,77	932,4	20,98
933,3	35,68	933,3	24,6	933,3	39,77	933,3	23,06	933,3	21,19
934,2	35,7	934,2	24,16	934,2	35,35	934,2	22,06	934,2	24,63
935,1	33,09	935,1	23,25	935,1	39,14	935,1	21,55	935,1	22,57
936	35,99	936	22,57	936	39,24	936	22,3	936	23,97
936,9	35,29	936,9	24,88	936,9	37,22	936,9	21,07	936,9	22,37
937,8	36,16	937,8	21,67	937,8	39,11	937,8	21,47	937,8	21,77
938,7	35,88	938,7	22,75	938,7	37,35	938,7	23,84	938,7	22,98
939,6	35,62	939,6	21,94	939,6	36,96	939,6	21,44	939,6	20,8
940,5	34,84	940,5	20,66	940,5	36,38	940,5	20,05	940,5	23,03
941,4	39,28	941,4	25,32	941,4	40,94	941,4	22,47	941,4	23,96
942,3	35,1	942,3	19,88	942,3	35,15	942,3	22,62	942,3	22,78
943,2	39,46	943,2	21,61	943,2	39,76	943,2	22,77	943,2	26,34
944,1	38,93	944,1	24,55	944,1	39,08	944,1	23,05	944,1	24,08
945	37,1	945	20,44	945	38,81	945	22,5	945	20,85
945,9	36,1	945,9	21,23	945,9	37,05	945,9	20,26	945,9	22,01
946,8	37,73	946,8	24,74	946,8	41,06	946,8	23,82	946,8	22,89
947,7	35,43	947,7	23,27	947,7	38,89	947,7	21,64	947,7	24,05
948,6	38,11	948,6	25,1	948,6	36,99	948,6	23,43	948,6	23,92
949,5	36,02	949,5	21,17	949,5	37,55	949,5	20,52	949,5	23,27
950,4	35,88	950,4	22,73	950,4	36,06	950,4	22,08	950,4	22,66
951,3	33,99	951,3	22,41	951,3	37,39	951,3	20,28	951,3	23,63
952,2	35,72	952,2	23,74	952,2	39,55	952,2	21,37	952,2	23,01
953,1	34,7	953,1	21,66	953,1	39,91	953,1	21,88	953,1	21,01
954	36,84	954	23,24	954	39,73	954	22,18	954	23,89
954,9	33,96	954,9	22,23	954,9	37,09	954,9	21,14	954,9	22,89
955,8	34,39	955,8	23,5	955,8	37,64	955,8	22,51	955,8	22,79
956,7	36,98	956,7	22,02	956,7	38,11	956,7	21,21	956,7	22,99
957,6	38,56	957,6	24,71	957,6	38,49	957,6	20,5	957,6	23,48
958,5	37,51	958,5	23,96	958,5	38,78	958,5	21,26	958,5	23,61
959,4	33,81	959,4	20,78	959,4	35,71	959,4	20,19	959,4	23,57
960,3	34,75	960,3	22,75	960,3	37,85	960,3	20	960,3	21,71
961,2	35,84	961,2	22,29	961,2	39,54	961,2	19,33	961,2	22,01
962,1	32,82	962,1	20,32	962,1	35,34	962,1	20,15	962,1	20,68
963	34,5	963	21,07	963	39,45	963	19,74	963	21,26
963,9	32,81	963,9	18,56	963,9	34,11	963,9	16,72	963,9	19,5
964,8	34,65	964,8	22,03	964,8	36,75	964,8	21,45	964,8	22,21
965,7	37,03	965,7	23,82	965,7	37,26	965,7	19,88	965,7	23,44
966,6	36,63	966,6	22,6	966,6	36,53	966,6	20,84	966,6	21,77
967,5	36,45	967,5	24,23	967,5	38,09	967,5	22,37	967,5	21,4
968,4	35,44	968,4	21,82	968,4	37,65	968,4	21,98	968,4	23,38
969,3	35,89	969,3	20,3	969,3	37,28	969,3	21,14	969,3	22,92
970,2	34,78	970,2	23,95	970,2	38,94	970,2	19,88	970,2	22,34
						971,1	19,5
