# Supplementary material for: The Cold Shock Protein CspB from Mycobacterium tuberculosis Binds to MTS0997 sRNA and MTS1338 sRNA as a Dimer
Source: Int J Mol Sci. 2026 Jan 9;27(2):663. doi: 10.3390/ijms27020663 (PMC12840758; doi:10.3390/ijms27020663)
Supplement: Supplementary file 1 [file ijms-27-00663-s001.zip › SPR raw data/MTS0997 short 2000 1000 500 125 150mMNaCl.txt]

L6A1()_X	L6A1()_Y	L6A2()_X	L6A2()_Y	L6A3()_X	L6A3()_Y	L6A5()_X	L6A5()_Y	L6A6()_X	L6A6()_Y
-247,5	0,96	-247,5	-10,61	-247,5	-17,31	-247,5	1,32	-247,5	-3,69
-246,6	-0,82	-246,6	-12,32	-246,6	-19,46	-246,6	-2,3	-246,6	-11,2
-245,7	-2,09	-245,7	-13,95	-245,7	-20,11	-245,7	-2,9	-245,7	-9,65
-244,8	-1,55	-244,8	-12,27	-244,8	-20,1	-244,8	-0,81	-244,8	-11,94
-243,9	0,64	-243,9	-8,99	-243,9	-20,71	-243,9	-0,64	-243,9	-7,54
-243	-1,92	-243	-7,91	-243	-19,88	-243	1,21	-243	-8,96
-242,1	-1,29	-242,1	-10,1	-242,1	-18,77	-242,1	1,6	-242,1	-5,72
-241,2	-0,76	-241,2	-9,64	-241,2	-20,27	-241,2	0,5	-241,2	-6,79
-240,3	-1,94	-240,3	-10,23	-240,3	-17,63	-240,3	1,22	-240,3	-7,69
-239,4	-2,74	-239,4	-10,42	-239,4	-19,92	-239,4	-2,13	-239,4	-9,7
-238,5	-0,63	-238,5	-7,29	-238,5	-16,65	-238,5	-1,56	-238,5	-9,21
-237,6	-0,57	-237,6	-9,82	-237,6	-19,05	-237,6	-1,92	-237,6	-9,08
-236,7	-0,6	-236,7	-12,94	-236,7	-17,73	-236,7	0,34	-236,7	-8,21
-235,8	-1,03	-235,8	-10,34	-235,8	-18,23	-235,8	0,07	-235,8	-8,36
-234,9	-1,31	-234,9	-9,07	-234,9	-20,23	-234,9	0,26	-234,9	-9,25
-234	0,53	-234	-9,85	-234	-16,05	-234	2,08	-234	-6,23
-233,1	-1,44	-233,1	-11,93	-233,1	-20,31	-233,1	-2,35	-233,1	-11,5
-232,2	1,89	-232,2	-8,37	-232,2	-16,91	-232,2	1,26	-232,2	-6,3
-231,3	2,11	-231,3	-10,73	-231,3	-17,39	-231,3	1,61	-231,3	-5,4
-230,4	-0,97	-230,4	-10,4	-230,4	-17,89	-230,4	0,37	-230,4	-6,84
-229,5	2,09	-229,5	-9,67	-229,5	-16,69	-229,5	-1,3	-229,5	-5,37
-228,6	-2,35	-228,6	-9,51	-228,6	-18,79	-228,6	-0,55	-228,6	-9,52
-227,7	-1,28	-227,7	-9,87	-227,7	-19,8	-227,7	-1,76	-227,7	-9,69
-226,8	-1,3	-226,8	-8,46	-226,8	-16,87	-226,8	1,99	-226,8	-9,48
-225,9	-1,31	-225,9	-10,8	-225,9	-16,14	-225,9	0,57	-225,9	-10,63
-225	-1,4	-225	-10,44	-225	-17,54	-225	1,45	-225	-8,76
-224,1	-2,17	-224,1	-8,84	-224,1	-18,74	-224,1	-0,29	-224,1	-11,12
-223,2	-2,33	-223,2	-12,32	-223,2	-18,79	-223,2	-2,88	-223,2	-7,59
-222,3	-0,2	-222,3	-6,45	-222,3	-18,32	-222,3	-0,89	-222,3	-9,65
-221,4	-2,69	-221,4	-8,98	-221,4	-18,41	-221,4	-0,8	-221,4	-7,47
-220,5	0,37	-220,5	-8,11	-220,5	-15,36	-220,5	1,35	-220,5	-7,21
-219,6	1,74	-219,6	-6,94	-219,6	-13,09	-219,6	1,13	-219,6	-6,36
-218,7	-2,72	-218,7	-10,06	-218,7	-15,89	-218,7	0,47	-218,7	-7,95
-217,8	-1,22	-217,8	-12,75	-217,8	-18,31	-217,8	-2,76	-217,8	-10,53
-216,9	1,55	-216,9	-5,6	-216,9	-14,49	-216,9	4,27	-216,9	-3,92
-216	0,23	-216	-12,06	-216	-14,71	-216	-0,08	-216	-9,09
-215,1	-3,29	-215,1	-13,48	-215,1	-20,05	-215,1	-2,36	-215,1	-7,56
-214,2	-0,39	-214,2	-9,11	-214,2	-17,84	-214,2	0,19	-214,2	-6,51
-213,3	0,29	-213,3	-7,12	-213,3	-15,77	-213,3	-0,09	-213,3	-8,22
-212,4	-0,64	-212,4	-7,49	-212,4	-13,08	-212,4	1,29	-212,4	-7,76
-211,5	-0,87	-211,5	-7,85	-211,5	-14,71	-211,5	-0,28	-211,5	-6,06
-210,6	-4,08	-210,6	-7,91	-210,6	-15,34	-210,6	-1,23	-210,6	-6,51
-209,7	-4,17	-209,7	-8,82	-209,7	-17,12	-209,7	0,05	-209,7	-6,54
-208,8	-4,46	-208,8	-9,45	-208,8	-17,84	-208,8	-1,72	-208,8	-9,68
-207,9	-0,49	-207,9	-6,88	-207,9	-14,7	-207,9	0,59	-207,9	-7,77
-207	-3,02	-207	-7,31	-207	-13,23	-207	-0,22	-207	-4,57
-206,1	-2,46	-206,1	-9,34	-206,1	-16,92	-206,1	-1,98	-206,1	-7,65
-205,2	-1,96	-205,2	-8,53	-205,2	-14,27	-205,2	-1,17	-205,2	-7,56
-204,3	0,81	-204,3	-7,88	-204,3	-13,07	-204,3	-0,26	-204,3	-4,17
-203,4	-1,1	-203,4	-8,04	-203,4	-13,81	-203,4	0,47	-203,4	-5,56
-202,5	3,31	-202,5	-8,6	-202,5	-12,2	-202,5	1,03	-202,5	-3,17
-201,6	-0,66	-201,6	-7,13	-201,6	-13,93	-201,6	-0,06	-201,6	-5,65
-200,7	-0,56	-200,7	-9,28	-200,7	-14,61	-200,7	-2	-200,7	-7,87
-199,8	-0,52	-199,8	-7,21	-199,8	-13,49	-199,8	3,79	-199,8	-2,42
-198,9	-2,18	-198,9	-8,63	-198,9	-14,71	-198,9	0,53	-198,9	-4,87
-198	-3,83	-198	-8,22	-198	-12,79	-198	-0,18	-198	-7,72
-197,1	0,03	-197,1	-8,63	-197,1	-12,47	-197,1	0,98	-197,1	-4,32
-196,2	1,73	-196,2	-8,6	-196,2	-12,41	-196,2	-0,4	-196,2	-5,93
-195,3	-1,63	-195,3	-11,96	-195,3	-14,59	-195,3	-1,11	-195,3	-5,32
-194,4	-2,11	-194,4	-8,31	-194,4	-12,65	-194,4	1,55	-194,4	-7,91
-193,5	1,19	-193,5	-7,14	-193,5	-11,87	-193,5	2,13	-193,5	-4,58
-192,6	-1,55	-192,6	-8,07	-192,6	-13,48	-192,6	1,09	-192,6	-4,89
-191,7	1,19	-191,7	-4,1	-191,7	-12,17	-191,7	1,58	-191,7	-4,27
-190,8	-1,28	-190,8	-7,48	-190,8	-14,42	-190,8	-1,3	-190,8	-6,82
-189,9	-0,33	-189,9	-6,76	-189,9	-12,24	-189,9	-1,41	-189,9	-6,67
-189	-1,02	-189	-5,12	-189	-13,09	-189	2,07	-189	-4,08
-188,1	-0,83	-188,1	-6,63	-188,1	-12,46	-188,1	0,78	-188,1	-6,07
-187,2	0,27	-187,2	-4,21	-187,2	-9,33	-187,2	1,92	-187,2	-5,29
-186,3	-0,04	-186,3	-6,56	-186,3	-12,83	-186,3	0,36	-186,3	-3,52
-185,4	-1,36	-185,4	-9,52	-185,4	-14,55	-185,4	-0,34	-185,4	-8,43
-184,5	0,56	-184,5	-4,95	-184,5	-11,28	-184,5	1,87	-184,5	-2,83
-183,6	-1,05	-183,6	-10,45	-183,6	-14,11	-183,6	-2,27	-183,6	-6,86
-182,7	1,48	-182,7	-7,53	-182,7	-9,99	-182,7	2,88	-182,7	-2,29
-181,8	1,16	-181,8	-6,29	-181,8	-9,49	-181,8	1,18	-181,8	-5,15
-180,9	0,5	-180,9	-8,5	-180,9	-9,83	-180,9	-0,92	-180,9	-3,47
-180	-2,73	-180	-10,1	-180	-14,15	-180	-2,26	-180	-6,91
-179,1	-0,66	-179,1	-7,49	-179,1	-12,36	-179,1	-0,52	-179,1	-6,03
-178,2	1,08	-178,2	-3,95	-178,2	-6,86	-178,2	3,1	-178,2	-2,4
-177,3	-3,8	-177,3	-7,8	-177,3	-10,85	-177,3	1,93	-177,3	-3,87
-176,4	2,27	-176,4	-5,17	-176,4	-10,29	-176,4	3,82	-176,4	-3,72
-175,5	4,36	-175,5	-1,94	-175,5	-6,65	-175,5	4,45	-175,5	0,6
-174,6	1,83	-174,6	-3,56	-174,6	-9,43	-174,6	3,09	-174,6	-0,68
-173,7	0,21	-173,7	-5,06	-173,7	-10,41	-173,7	1,33	-173,7	-4,73
-172,8	-5,52	-172,8	-10,8	-172,8	-12,91	-172,8	-1,66	-172,8	-7,84
-171,9	1,43	-171,9	-8,96	-171,9	-12,23	-171,9	-1,84	-171,9	-6,27
-171	-0,87	-171	-7,09	-171	-12,19	-171	-0,51	-171	-7,77
-170,1	0,4	-170,1	-5,82	-170,1	-10,9	-170,1	-0,35	-170,1	-2,55
-169,2	3,15	-169,2	-7,67	-169,2	-9,07	-169,2	0,36	-169,2	-2,04
-168,3	2,4	-168,3	-4,64	-168,3	-8,57	-168,3	3,49	-168,3	-2,01
-167,4	3,67	-167,4	-6,07	-167,4	-9,85	-167,4	-1,93	-167,4	-3,74
-166,5	2,33	-166,5	-5,64	-166,5	-7,51	-166,5	2,6	-166,5	-2,83
-165,6	-0,53	-165,6	-4,94	-165,6	-5,92	-165,6	0,91	-165,6	-3,24
-164,7	-0,08	-164,7	-6,21	-164,7	-10,49	-164,7	0,03	-164,7	-6,16
-163,8	0,51	-163,8	-6,08	-163,8	-11,83	-163,8	0,63	-163,8	-3,27
-162,9	0,07	-162,9	-6,75	-162,9	-11,91	-162,9	0,28	-162,9	-5,11
-162	0,54	-162	-6,4	-162	-10,55	-162	-0,48	-162	-3,73
-161,1	0,48	-161,1	-5,67	-161,1	-7,93	-161,1	0,81	-161,1	-4,4
-160,2	0,75	-160,2	-5,74	-160,2	-8,33	-160,2	3,71	-160,2	0,07
-159,3	-2,1	-159,3	-7,04	-159,3	-9,92	-159,3	-1,1	-159,3	-3,4
-158,4	-1,02	-158,4	-5,77	-158,4	-10,75	-158,4	1,26	-158,4	-5,06
-157,5	-0,43	-157,5	-9,03	-157,5	-11,25	-157,5	-1,75	-157,5	-5,25
-156,6	2,88	-156,6	-4,17	-156,6	-8,38	-156,6	2,11	-156,6	-1,8
-155,7	-0,42	-155,7	-8,11	-155,7	-11,05	-155,7	-1,01	-155,7	-5,5
-154,8	2,06	-154,8	-3,58	-154,8	-7,73	-154,8	0,89	-154,8	-2,7
-153,9	0,93	-153,9	-5,42	-153,9	-4,84	-153,9	3,21	-153,9	-4,26
-153	0,74	-153	-4,66	-153	-7,92	-153	-0,88	-153	-2,07
-152,1	1,56	-152,1	-5,65	-152,1	-6,47	-152,1	0,07	-152,1	-0,62
-151,2	-3,26	-151,2	-7,62	-151,2	-11,78	-151,2	-0,78	-151,2	-2,91
-150,3	2,32	-150,3	-7,36	-150,3	-5,62	-150,3	-0,35	-150,3	-1,01
-149,4	1,9	-149,4	-7,52	-149,4	-8,1	-149,4	-0,17	-149,4	-3,33
-148,5	-3,29	-148,5	-5,41	-148,5	-9,83	-148,5	-1,06	-148,5	-4,85
-147,6	-0,26	-147,6	-3,22	-147,6	-4,41	-147,6	1,73	-147,6	-2,56
-146,7	0,8	-146,7	-5,07	-146,7	-9,53	-146,7	0,73	-146,7	-2,4
-145,8	-0,97	-145,8	-3,91	-145,8	-8,31	-145,8	-0,91	-145,8	-4,78
-144,9	-3,15	-144,9	-8,37	-144,9	-10,25	-144,9	-2,9	-144,9	-4,75
-144	1	-144	-2,11	-144	-7,5	-144	4,61	-144	-2,94
-143,1	0,7	-143,1	-1,53	-143,1	-7,31	-143,1	-0,4	-143,1	-1,78
-142,2	4,03	-142,2	-3,58	-142,2	-7,19	-142,2	0,71	-142,2	-3,95
-141,3	-0,9	-141,3	-6,15	-141,3	-7,71	-141,3	1,05	-141,3	-3,22
-140,4	1,78	-140,4	-4,15	-140,4	-5,46	-140,4	-1,42	-140,4	-2,16
-139,5	0,04	-139,5	-5,49	-139,5	-6,15	-139,5	-0,47	-139,5	-1,04
-138,6	0,31	-138,6	-4,02	-138,6	-8,8	-138,6	-0,23	-138,6	0,19
-137,7	-0,21	-137,7	-6,3	-137,7	-10,97	-137,7	-0,49	-137,7	-4,22
-136,8	1,65	-136,8	-3,12	-136,8	-4,55	-136,8	4,94	-136,8	0,55
-135,9	-0,81	-135,9	-5,62	-135,9	-6,95	-135,9	0,6	-135,9	-2,7
-135	-0,06	-135	-4,78	-135	-7,81	-135	-0,7	-135	-2,75
-134,1	0,47	-134,1	-1,93	-134,1	-6,71	-134,1	0,66	-134,1	-0,77
-133,2	1,26	-133,2	-5,17	-133,2	-7,54	-133,2	-1,75	-133,2	-6,3
-132,3	-2,9	-132,3	-9,87	-132,3	-9,36	-132,3	-3,19	-132,3	-6,7
-131,4	-0,98	-131,4	-4,31	-131,4	-6,97	-131,4	0,27	-131,4	-6,46
-130,5	-1,17	-130,5	-4,64	-130,5	-5,07	-130,5	-0,07	-130,5	-1,17
-129,6	1,49	-129,6	-3,61	-129,6	-3,09	-129,6	3,13	-129,6	0,19
-128,7	0,14	-128,7	-4,36	-128,7	-7,23	-128,7	-0,31	-128,7	-1,67
-127,8	0,43	-127,8	-5,42	-127,8	-7,15	-127,8	3,08	-127,8	-2,85
-126,9	3,41	-126,9	-1,16	-126,9	-5,47	-126,9	1,99	-126,9	-3,37
-126	2,31	-126	-2,52	-126	-5,19	-126	-0,38	-126	-0,02
-125,1	1,18	-125,1	-5,01	-125,1	-7,77	-125,1	1,88	-125,1	-5,38
-124,2	0,97	-124,2	-5,07	-124,2	-6,86	-124,2	0,46	-124,2	-2,48
-123,3	2,77	-123,3	-4,23	-123,3	-5,84	-123,3	3,83	-123,3	-2,72
-122,4	0,25	-122,4	-8,55	-122,4	-8,02	-122,4	-1,69	-122,4	-5,67
-121,5	1,03	-121,5	-4,4	-121,5	-5,81	-121,5	1,37	-121,5	-1,88
-120,6	-0,73	-120,6	-6,23	-120,6	-6	-120,6	-0,85	-120,6	-3,85
-119,7	-2,19	-119,7	-5,17	-119,7	-7,38	-119,7	-2,48	-119,7	-3,51
-118,8	-0,47	-118,8	-3,84	-118,8	-7,21	-118,8	0,66	-118,8	-4,8
-117,9	0,69	-117,9	-3,2	-117,9	-5,37	-117,9	-0,59	-117,9	-4,16
-117	-0,42	-117	-4,07	-117	-5,64	-117	1,66	-117	-1,69
-116,1	-0,07	-116,1	-5,24	-116,1	-5,72	-116,1	3,18	-116,1	-1,05
-115,2	1,4	-115,2	-2,17	-115,2	-5,98	-115,2	-0,19	-115,2	0,98
-114,3	1,4	-114,3	-1,64	-114,3	-4,98	-114,3	2,18	-114,3	-0,52
-113,4	-1,67	-113,4	-6,3	-113,4	-7,04	-113,4	-1,97	-113,4	-6,51
-112,5	0,78	-112,5	-4,89	-112,5	-5,05	-112,5	-0,34	-112,5	-3,23
-111,6	-0,13	-111,6	-2,05	-111,6	-3,03	-111,6	1,27	-111,6	-2,02
-110,7	-0,33	-110,7	-5,46	-110,7	-6,47	-110,7	-0,61	-110,7	-4,29
-109,8	3,43	-109,8	-4,42	-109,8	-3,82	-109,8	1,25	-109,8	-1,47
-108,9	0,92	-108,9	-1,33	-108,9	-5,11	-108,9	2,48	-108,9	-3,03
-108	3,97	-108	-4,08	-108	-3,03	-108	0,1	-108	-1,55
-107,1	0,75	-107,1	-2,58	-107,1	-4,59	-107,1	-3,42	-107,1	-1,55
-106,2	-0,18	-106,2	-2,32	-106,2	-3,06	-106,2	2,2	-106,2	-0,15
-105,3	2,09	-105,3	-2,2	-105,3	-5,02	-105,3	2,72	-105,3	-0,25
-104,4	1,86	-104,4	-2,17	-104,4	-6,49	-104,4	0,44	-104,4	-3,81
-103,5	-1,59	-103,5	-3,39	-103,5	-4,44	-103,5	-0,13	-103,5	-3,45
-102,6	-2,44	-102,6	-2,39	-102,6	-6	-102,6	1,09	-102,6	-2,68
-101,7	2,12	-101,7	-1,01	-101,7	-1,49	-101,7	2,43	-101,7	0,33
-100,8	-1,15	-100,8	-5,73	-100,8	-4,66	-100,8	0,86	-100,8	0,37
-99,9	0,24	-99,9	-3,59	-99,9	-7,38	-99,9	-3,45	-99,9	-2,44
-99	2,99	-99	0,49	-99	-0,82	-99	3,17	-99	1,47
-98,1	0,35	-98,1	-3,17	-98,1	-4,1	-98,1	0,27	-98,1	-3,05
-97,2	2,33	-97,2	-4,23	-97,2	-2,92	-97,2	1,69	-97,2	-1,36
-96,3	1,26	-96,3	-6,58	-96,3	-3,37	-96,3	-1,3	-96,3	-2,78
-95,4	-0,51	-95,4	-7,01	-95,4	-4,73	-95,4	-0,04	-95,4	0,15
-94,5	1,44	-94,5	-0,69	-94,5	-3,88	-94,5	-0,91	-94,5	-2,96
-93,6	3,14	-93,6	-1,73	-93,6	-2,08	-93,6	2,11	-93,6	2,37
-92,7	-0,72	-92,7	-4,25	-92,7	-4,22	-92,7	0,07	-92,7	-2,5
-91,8	-1,38	-91,8	-3,34	-91,8	-5,4	-91,8	0,31	-91,8	-3,62
-90,9	2,66	-90,9	-1,25	-90,9	-1,02	-90,9	3,99	-90,9	0,88
-90	0,75	-90	-5,09	-90	-5,4	-90	1,39	-90	-1,87
-89,1	-0,84	-89,1	-4,18	-89,1	-5,09	-89,1	-2,04	-89,1	-2,39
-88,2	-0,07	-88,2	-3,74	-88,2	-4,82	-88,2	0,36	-88,2	-2,87
-87,3	-0,74	-87,3	-4,55	-87,3	-7,41	-87,3	-2,22	-87,3	-2,92
-86,4	1,13	-86,4	-1,11	-86,4	-4,09	-86,4	2,88	-86,4	-1,88
-85,5	3,33	-85,5	-3,08	-85,5	-4,55	-85,5	0,76	-85,5	-1
-84,6	-2,75	-84,6	-6,58	-84,6	-5,61	-84,6	-4,52	-84,6	-5,28
-83,7	2,39	-83,7	-3,15	-83,7	-4,08	-83,7	0,22	-83,7	-3,1
-82,8	0,36	-82,8	-3,8	-82,8	-2,53	-82,8	-0,13	-82,8	0,6
-81,9	1,61	-81,9	-2,59	-81,9	-1,4	-81,9	0,21	-81,9	0,99
-81	1,54	-81	-4,24	-81	-2,42	-81	3,1	-81	-1,65
-80,1	-0,35	-80,1	-3,58	-80,1	-5,92	-80,1	-2,31	-80,1	-3,25
-79,2	1,61	-79,2	-2,33	-79,2	-1,39	-79,2	1,43	-79,2	1,02
-78,3	-0,56	-78,3	-3,41	-78,3	-2,97	-78,3	1,98	-78,3	-0,99
-77,4	0,88	-77,4	-0,92	-77,4	-0,34	-77,4	1,39	-77,4	0,81
-76,5	-0,91	-76,5	-5,99	-76,5	-4,12	-76,5	2,7	-76,5	-3,32
-75,6	-2,62	-75,6	-4,23	-75,6	-6,4	-75,6	-3,47	-75,6	-5,28
-74,7	0,03	-74,7	-0,68	-74,7	-4,67	-74,7	1,91	-74,7	-1,23
-73,8	2,9	-73,8	-0,71	-73,8	-0,59	-73,8	4,69	-73,8	0,33
-72,9	3,72	-72,9	-3,17	-72,9	-5,42	-72,9	0,59	-72,9	0,74
-72	4,01	-72	-2,33	-72	-1,76	-72	-0,17	-72	-0,12
-71,1	2,47	-71,1	-2,47	-71,1	-1,03	-71,1	1,47	-71,1	0,22
-70,2	3,27	-70,2	-3,84	-70,2	-1,58	-70,2	1,09	-70,2	-1,24
-69,3	1,73	-69,3	-0,14	-69,3	-0,3	-69,3	1,74	-69,3	-1,59
-68,4	4,29	-68,4	2,85	-68,4	1,9	-68,4	1,96	-68,4	3,39
-67,5	0,12	-67,5	-3,56	-67,5	-3,84	-67,5	-0,57	-67,5	-1,3
-66,6	-0,66	-66,6	-3,67	-66,6	-2,72	-66,6	0,94	-66,6	-1,54
-65,7	-0,11	-65,7	-5,88	-65,7	-2,29	-65,7	-1,51	-65,7	-3,05
-64,8	-0,4	-64,8	-2,68	-64,8	-3,36	-64,8	0,3	-64,8	-0,57
-63,9	2,98	-63,9	-0,81	-63,9	-1	-63,9	2,5	-63,9	1,63
-63	-4,21	-63	-7,28	-63	-8,25	-63	-3,18	-63	-6
-62,1	-0,2	-62,1	-4,5	-62,1	-2,15	-62,1	-3,58	-62,1	-0,22
-61,2	-2,08	-61,2	-1,47	-61,2	-3,05	-61,2	-1,95	-61,2	-1,76
-60,3	3,49	-60,3	0,45	-60,3	-1,59	-60,3	2,88	-60,3	1,88
-59,4	1,41	-59,4	-4,54	-59,4	-5,72	-59,4	-1,44	-59,4	-1,7
-58,5	-1,19	-58,5	-5,16	-58,5	-4,29	-58,5	-1,56	-58,5	0,18
-57,6	-1,95	-57,6	-4,8	-57,6	-3,5	-57,6	-0,66	-57,6	-0,86
-56,7	0,59	-56,7	-0,93	-56,7	-2,57	-56,7	2,61	-56,7	0,28
-55,8	4,52	-55,8	-0,12	-55,8	0,68	-55,8	3,11	-55,8	1,67
-54,9	-0,85	-54,9	-3,66	-54,9	-2,56	-54,9	-1,35	-54,9	-0,34
-54	0,4	-54	-3,59	-54	-4,76	-54	-1,46	-54	-1,2
-53,1	-0,28	-53,1	-3,86	-53,1	-4,22	-53,1	0,25	-53,1	-2,61
-52,2	1,87	-52,2	-2,85	-52,2	-1,81	-52,2	-0,11	-52,2	0,67
-51,3	1,12	-51,3	-0,87	-51,3	-0,36	-51,3	-0,46	-51,3	-1,25
-50,4	2,45	-50,4	-2,81	-50,4	-0,28	-50,4	1,18	-50,4	0,96
-49,5	-0,22	-49,5	-1,77	-49,5	-2,36	-49,5	0,75	-49,5	-3,51
-48,6	0,98	-48,6	-3,44	-48,6	-0,79	-48,6	-0,99	-48,6	0,81
-47,7	0,25	-47,7	-4,45	-47,7	-3,85	-47,7	-1,89	-47,7	-2,96
-46,8	3,5	-46,8	-0,95	-46,8	-1,97	-46,8	1,85	-46,8	3,13
-45,9	2,88	-45,9	-0,02	-45,9	-1	-45,9	4,02	-45,9	3,47
-45	1,48	-45	-1,98	-45	0,55	-45	-0,06	-45	1,36
-44,1	1,67	-44,1	-0,32	-44,1	1,39	-44,1	-0,23	-44,1	1,75
-43,2	0,77	-43,2	-2,08	-43,2	1,49	-43,2	-0,05	-43,2	-0,28
-42,3	3,54	-42,3	-0,75	-42,3	-0,83	-42,3	0,54	-42,3	-0,11
-41,4	2,16	-41,4	2,36	-41,4	2,54	-41,4	1,61	-41,4	1,19
-40,5	-1,31	-40,5	-1,77	-40,5	0,31	-40,5	0,04	-40,5	1,61
-39,6	-1,21	-39,6	-3,98	-39,6	-1,46	-39,6	-3,39	-39,6	0,1
-38,7	1,55	-38,7	-1,43	-38,7	-0,53	-38,7	0,65	-38,7	0,78
-37,8	-0,28	-37,8	-3,34	-37,8	-2,23	-37,8	1,26	-37,8	-4,29
-36,9	-0,37	-36,9	-1,44	-36,9	-0,88	-36,9	0,8	-36,9	0,72
-36	2,46	-36	2,2	-36	-0,74	-36	3,13	-36	3,7
-35,1	0,39	-35,1	-0,55	-35,1	-1,92	-35,1	-3,41	-35,1	-0,57
-34,2	2,3	-34,2	-0,09	-34,2	1,52	-34,2	2,85	-34,2	1,99
-33,3	-1,15	-33,3	-2,09	-33,3	-0,1	-33,3	-1,56	-33,3	1,18
-32,4	-1,49	-32,4	-3,47	-32,4	-2,05	-32,4	-0,86	-32,4	-2,29
-31,5	1,44	-31,5	-0,96	-31,5	-1,18	-31,5	-0,73	-31,5	2,05
-30,6	0,75	-30,6	2,53	-30,6	2,81	-30,6	1,27	-30,6	2,94
-29,7	2,19	-29,7	-0,11	-29,7	-0,83	-29,7	3,39	-29,7	0,83
-28,8	0,16	-28,8	-2,11	-28,8	-3,34	-28,8	-1,03	-28,8	-0,4
-27,9	2,84	-27,9	-1,08	-27,9	2,27	-27,9	2,78	-27,9	3,62
-27	1,76	-27	-0,11	-27	-0,63	-27	-0,04	-27	1,59
-26,1	1,68	-26,1	-0,3	-26,1	-1,86	-26,1	1,8	-26,1	1,81
-25,2	1,89	-25,2	0,73	-25,2	-2,62	-25,2	0,27	-25,2	2,84
-24,3	1,84	-24,3	-2,14	-24,3	-2,56	-24,3	-0,74	-24,3	-2,05
-23,4	2,99	-23,4	0	-23,4	1,53	-23,4	0,64	-23,4	1,54
-22,5	-1,68	-22,5	-0,11	-22,5	-2,96	-22,5	0,25	-22,5	-1,53
-21,6	0,49	-21,6	0,18	-21,6	-0,43	-21,6	-1,35	-21,6	-0,08
-20,7	-0,34	-20,7	-1,13	-20,7	-1,14	-20,7	2,11	-20,7	-0,27
-19,8	0,02	-19,8	-3,93	-19,8	-0,19	-19,8	-0,66	-19,8	-1,59
-18,9	1,98	-18,9	-0,08	-18,9	0,48	-18,9	-0,44	-18,9	2,29
-18	3,87	-18	2,43	-18	0,92	-18	1,98	-18	1,7
-17,1	3,46	-17,1	0,72	-17,1	2,2	-17,1	-1,31	-17,1	-0,92
-16,2	1,87	-16,2	-1,17	-16,2	-1,32	-16,2	-1,96	-16,2	2,4
-15,3	-3,49	-15,3	-5,58	-15,3	-3,79	-15,3	-2,44	-15,3	-4,84
-14,4	2,02	-14,4	2,59	-14,4	1,21	-14,4	1,69	-14,4	1,9
-13,5	-0,34	-13,5	1,26	-13,5	2,4	-13,5	-1,32	-13,5	1,91
-12,6	1,41	-12,6	-1,86	-12,6	2,73	-12,6	-0,14	-12,6	0,4
-11,7	0,92	-11,7	-0,28	-11,7	-0,55	-11,7	1,22	-11,7	1,72
-10,8	0,81	-10,8	-0,98	-10,8	-1,83	-10,8	1,06	-10,8	2,44
-9,9	-2,3	-9,9	-2,25	-9,9	-1,39	-9,9	-1,24	-9,9	0
-9	1,97	-9	2,1	-9	1,05	-9	1,77	-9	2,71
-8,1	-0,17	-8,1	-0,33	-8,1	0	-8,1	-1,61	-8,1	1,19
-7,2	-0,35	-7,2	-1,39	-7,2	-1,26	-7,2	-0,43	-7,2	0,83
-6,3	-1,7	-6,3	-3,62	-6,3	-0,71	-6,3	-2,62	-6,3	-3,02
-5,4	0,75	-5,4	-1,54	-5,4	-1,24	-5,4	1,2	-5,4	-2,32
-4,5	0	-4,5	-3,22	-4,5	-0,52	-4,5	0	-4,5	-1,51
-3,6	-0,51	-3,6	0,84	-3,6	-0,15	-3,6	0,22	-3,6	1,39
-2,7	0,98	-2,7	0,52	-2,7	1,52	-2,7	1,45	-2,7	1,77
-1,8	1,55	-1,8	0,83	-1,8	2,9	-1,8	0,65	-1,8	-0,06
-0,9	-0,55	-0,9	0	-0,9	0,19	-0,9	-0,74	-0,9	-0,09
0	2,52	0	1,11	0	0,16	0	-0,27	0	-0,14
0,9	3,09	0,9	3,03	0,9	1,39	0,9	2,59	0,9	3,3
1,8	12,63	1,8	7,75	1,8	1,95	1,8	4,87	1,8	0,08
2,7	20,92	2,7	11,25	2,7	8,88	2,7	5,42	2,7	4,77
3,6	29,77	3,6	18,32	3,6	12,36	3,6	6,53	3,6	5,99
4,5	31,71	4,5	18,03	4,5	14,36	4,5	8,43	4,5	6,65
5,4	39,78	5,4	22,79	5,4	15,7	5,4	12,22	5,4	8,15
6,3	40,13	6,3	22,44	6,3	17,15	6,3	12,02	6,3	5,14
7,2	43,89	7,2	24,71	7,2	19,49	7,2	12,7	7,2	7,54
8,1	47,56	8,1	27,56	8,1	16,77	8,1	15,56	8,1	6,02
9	49,37	9	27,51	9	20,07	9	11,68	9	8,93
9,9	53,42	9,9	33,3	9,9	24,16	9,9	18,49	9,9	10,14
10,8	53,1	10,8	33,66	10,8	23,58	10,8	19,7	10,8	11,32
11,7	51,35	11,7	30,63	11,7	21,53	11,7	16,33	11,7	8,84
12,6	56,69	12,6	36,42	12,6	25,47	12,6	19,77	12,6	11,62
13,5	58,36	13,5	35,85	13,5	26,5	13,5	18,14	13,5	13,96
14,4	59,77	14,4	38,46	14,4	27,84	14,4	19,84	14,4	11,15
15,3	60,79	15,3	38,6	15,3	24,29	15,3	20,89	15,3	12,23
16,2	60	16,2	38,33	16,2	26,71	16,2	19,19	16,2	13,07
17,1	66,72	17,1	41,09	17,1	32,15	17,1	25,7	17,1	15,02
18	61,73	18	41,66	18	30,06	18	22,96	18	14,7
18,9	67,21	18,9	43,89	18,9	33,2	18,9	23,45	18,9	16,69
19,8	67,42	19,8	41,01	19,8	31,26	19,8	22,81	19,8	14,72
20,7	67,14	20,7	42,29	20,7	32,96	20,7	21,69	20,7	13,91
21,6	67,19	21,6	42,14	21,6	29,6	21,6	19,18	21,6	14,62
22,5	67,88	22,5	42,3	22,5	31,01	22,5	22,42	22,5	14,05
23,4	69,99	23,4	46,95	23,4	33,22	23,4	24,28	23,4	15,47
24,3	71,94	24,3	42,51	24,3	33,7	24,3	21,89	24,3	13,21
25,2	70,67	25,2	43,82	25,2	36,29	25,2	25,26	25,2	16,87
26,1	69,12	26,1	44,74	26,1	33,68	26,1	24,7	26,1	12,68
27	71,6	27	45,38	27	35,99	27	26,65	27	16,03
27,9	72,83	27,9	47	27,9	36,68	27,9	25,02	27,9	14,4
28,8	72,53	28,8	49,26	28,8	36,23	28,8	25,02	28,8	17,23
29,7	77,05	29,7	48,31	29,7	40,01	29,7	29,99	29,7	19,52
30,6	75,76	30,6	50,96	30,6	36,84	30,6	29,18	30,6	19,66
31,5	75,02	31,5	50,79	31,5	37,54	31,5	29,73	31,5	19,73
32,4	76,11	32,4	49,02	32,4	38,3	32,4	28,48	32,4	20,67
33,3	78,32	33,3	51,54	33,3	39,1	33,3	29,15	33,3	17,98
34,2	77,65	34,2	50,38	34,2	37,85	34,2	29,74	34,2	17,22
35,1	76,7	35,1	51,64	35,1	40,29	35,1	28,38	35,1	16,8
36	78,68	36	50,3	36	39,48	36	30,31	36	19,64
36,9	80,81	36,9	50,98	36,9	41,26	36,9	32,88	36,9	19,51
37,8	81,01	37,8	53,98	37,8	40,25	37,8	32,13	37,8	22,1
38,7	80,87	38,7	53,67	38,7	37,9	38,7	31,33	38,7	21,21
39,6	82,07	39,6	55,56	39,6	42,24	39,6	32,65	39,6	22,17
40,5	84,41	40,5	57,2	40,5	40,41	40,5	34,02	40,5	20,67
41,4	81,58	41,4	52,51	41,4	40,51	41,4	28,85	41,4	17,88
42,3	84,11	42,3	54,19	42,3	42,31	42,3	31,37	42,3	18,14
43,2	81,93	43,2	56,49	43,2	42,84	43,2	33,63	43,2	19,66
44,1	84,81	44,1	55,91	44,1	41,76	44,1	32,92	44,1	18,12
45	87,28	45	56,74	45	44,64	45	34,35	45	20,94
45,9	84,37	45,9	56,11	45,9	42,19	45,9	35,34	45,9	21,7
46,8	88,5	46,8	59,35	46,8	46,17	46,8	35,29	46,8	24,04
47,7	87,27	47,7	56,33	47,7	45,15	47,7	33,94	47,7	21,59
48,6	88	48,6	58,15	48,6	43,7	48,6	35,45	48,6	23,27
49,5	87,44	49,5	56,53	49,5	44,05	49,5	34,73	49,5	23,9
50,4	91,34	50,4	63,55	50,4	51,69	50,4	39,59	50,4	26,02
51,3	89,57	51,3	62,09	51,3	45,29	51,3	36,76	51,3	23,06
52,2	89,15	52,2	58,91	52,2	47,42	52,2	36,77	52,2	22,63
53,1	88,28	53,1	60,72	53,1	47,04	53,1	37,2	53,1	25,78
54	89,89	54	61,04	54	47,67	54	35,56	54	22,05
54,9	92,2	54,9	61,23	54,9	47,53	54,9	37,98	54,9	24,08
55,8	90,6	55,8	64,35	55,8	49,89	55,8	36,07	55,8	26,63
56,7	88,98	56,7	58,25	56,7	47,4	56,7	36,11	56,7	22,34
57,6	94,75	57,6	60,05	57,6	49,6	57,6	40,08	57,6	25,28
58,5	91,43	58,5	60,1	58,5	47,64	58,5	36,58	58,5	24,56
59,4	92,13	59,4	62,12	59,4	47,89	59,4	35,95	59,4	22
60,3	92,84	60,3	61,45	60,3	47,22	60,3	37,28	60,3	23,18
61,2	93,32	61,2	63,06	61,2	50,29	61,2	41,04	61,2	25,41
62,1	95,34	62,1	64,51	62,1	50,57	62,1	40,72	62,1	27,3
63	93,61	63	63,37	63	49,27	63	42,1	63	22,53
63,9	95,61	63,9	63,96	63,9	51,69	63,9	41,21	63,9	26,2
64,8	94,85	64,8	63,66	64,8	50,35	64,8	39,92	64,8	26,98
65,7	95,08	65,7	64,6	65,7	52,73	65,7	40,82	65,7	26,1
66,6	93,72	66,6	66,87	66,6	49,67	66,6	41,32	66,6	25,17
67,5	95,91	67,5	63,01	67,5	51,64	67,5	42,41	67,5	27,48
68,4	96,26	68,4	66,64	68,4	53,86	68,4	41,96	68,4	29,21
69,3	98,77	69,3	70,02	69,3	56,94	69,3	45,49	69,3	29,19
70,2	94,21	70,2	65,83	70,2	52,55	70,2	38,06	70,2	28,06
71,1	96,85	71,1	64,59	71,1	53,56	71,1	43,56	71,1	24,75
72	96,38	72	66	72	52,9	72	40,45	72	27,43
72,9	97,11	72,9	63,2	72,9	51,93	72,9	42,79	72,9	25,33
73,8	100,68	73,8	71,14	73,8	55,77	73,8	45,4	73,8	29,07
74,7	97,83	74,7	65,7	74,7	51,09	74,7	43,38	74,7	27,28
75,6	97,94	75,6	66,06	75,6	54,89	75,6	41,44	75,6	29,47
76,5	100,33	76,5	67,96	76,5	54,59	76,5	41,94	76,5	28
77,4	97,02	77,4	68,66	77,4	53,19	77,4	42,48	77,4	25,33
78,3	97,22	78,3	66,55	78,3	52,65	78,3	41,25	78,3	24,87
79,2	96,39	79,2	66,29	79,2	51,04	79,2	42,75	79,2	26,48
80,1	100,49	80,1	66,02	80,1	56,13	80,1	44,52	80,1	26,9
81	99,68	81	67,75	81	55,41	81	45,34	81	31,07
81,9	98,68	81,9	67,22	81,9	53,24	81,9	43,21	81,9	26,89
82,8	98,42	82,8	66,99	82,8	51,66	82,8	40,93	82,8	29,18
83,7	98,43	83,7	69,67	83,7	55,5	83,7	44,49	83,7	28,76
84,6	101,02	84,6	70,78	84,6	54,53	84,6	44,42	84,6	27,54
85,5	100,94	85,5	69,95	85,5	56,87	85,5	45,67	85,5	27,26
86,4	103,38	86,4	67,63	86,4	55,7	86,4	44,19	86,4	28,2
87,3	102,41	87,3	73,35	87,3	57,04	87,3	46,87	87,3	30,71
88,2	101,35	88,2	68,76	88,2	54,35	88,2	42,23	88,2	24,15
89,1	101,32	89,1	71,7	89,1	57,12	89,1	45,35	89,1	30,81
90	100,11	90	69,21	90	58,06	90	46,78	90	28,94
90,9	102,26	90,9	73,76	90,9	60,47	90,9	47,9	90,9	29,45
91,8	103,04	91,8	71,57	91,8	57,98	91,8	45,9	91,8	29,1
92,7	104,17	92,7	70,11	92,7	56,29	92,7	45,44	92,7	30,59
93,6	104,78	93,6	73,43	93,6	60,89	93,6	48,21	93,6	29,22
94,5	100,23	94,5	71,67	94,5	57,83	94,5	47,08	94,5	27,52
95,4	104,3	95,4	72,06	95,4	57,08	95,4	46,88	95,4	30,53
96,3	102,47	96,3	71,64	96,3	56,53	96,3	47,29	96,3	29,6
97,2	102,39	97,2	68,52	97,2	56,66	97,2	46,29	97,2	29,37
98,1	104,91	98,1	74,62	98,1	62,25	98,1	51,14	98,1	29,68
99	107,66	99	75,91	99	59,31	99	48,9	99	30,87
99,9	104,86	99,9	73,45	99,9	60,4	99,9	46,72	99,9	30,41
100,8	102,18	100,8	72,16	100,8	57,16	100,8	45,13	100,8	26,91
101,7	104,87	101,7	76,26	101,7	60,56	101,7	50,27	101,7	32,09
102,6	105,61	102,6	72,92	102,6	58,16	102,6	46,68	102,6	28,85
103,5	108,32	103,5	73,88	103,5	58,8	103,5	49,87	103,5	32,56
104,4	103,57	104,4	72,26	104,4	56,65	104,4	44,91	104,4	29,48
105,3	104,31	105,3	75,91	105,3	58,53	105,3	47,94	105,3	30,36
106,2	104,94	106,2	73,34	106,2	61,82	106,2	51,82	106,2	32,41
107,1	106,28	107,1	74,3	107,1	59,55	107,1	48,95	107,1	29,85
108	107,71	108	73,36	108	62,5	108	50,93	108	33,08
108,9	106,32	108,9	73,86	108,9	59,82	108,9	48,33	108,9	30,88
109,8	102,9	109,8	72,26	109,8	58,88	109,8	47,09	109,8	29,95
110,7	105,46	110,7	75,29	110,7	62,02	110,7	51,33	110,7	29,37
111,6	105,29	111,6	74,21	111,6	61,17	111,6	47,22	111,6	30,53
112,5	105,87	112,5	75,17	112,5	60,12	112,5	50,46	112,5	30,91
113,4	106,45	113,4	75,08	113,4	59,56	113,4	49,68	113,4	30,78
114,3	105,34	114,3	74,93	114,3	60,06	114,3	47,55	114,3	33,08
115,2	107,32	115,2	74,64	115,2	61,95	115,2	49,1	115,2	30,64
116,1	108,92	116,1	76,99	116,1	61,25	116,1	53,29	116,1	33,18
117	106,92	117	71,47	117	58,39	117	48,58	117	30,7
117,9	109,15	117,9	75,9	117,9	63,41	117,9	51,36	117,9	32,95
118,8	109,25	118,8	75	118,8	62,75	118,8	50,98	118,8	32,25
119,7	107,94	119,7	75,27	119,7	63,13	119,7	50,82	119,7	32,79
120,6	109,3	120,6	78,2	120,6	62,41	120,6	51,63	120,6	31,88
121,5	109,34	121,5	75,55	121,5	64,47	121,5	50,94	121,5	30,88
122,4	108,32	122,4	75,25	122,4	62,11	122,4	51,87	122,4	30,83
123,3	109,87	123,3	77,96	123,3	63,83	123,3	50,05	123,3	34,58
124,2	108,8	124,2	76,62	124,2	64,39	124,2	53,22	124,2	32,38
125,1	108,61	125,1	77,14	125,1	62,58	125,1	52,49	125,1	31,78
126	110,6	126	76,2	126	63,21	126	53,14	126	32,45
126,9	107,26	126,9	78,01	126,9	62,23	126,9	50,64	126,9	30,69
127,8	109,11	127,8	76,33	127,8	63,05	127,8	51,81	127,8	31,95
128,7	112,87	128,7	78,31	128,7	60,22	128,7	53,78	128,7	32,69
129,6	109,63	129,6	80,94	129,6	64,09	129,6	53,26	129,6	30,68
130,5	109,11	130,5	78,15	130,5	62,75	130,5	52,58	130,5	33,24
131,4	110,91	131,4	79,34	131,4	64,02	131,4	54,28	131,4	37,05
132,3	111,32	132,3	79,93	132,3	66,52	132,3	54,55	132,3	33,39
133,2	109,19	133,2	77,03	133,2	65,75	133,2	53,86	133,2	32,29
134,1	111,84	134,1	77,29	134,1	64,64	134,1	54,34	134,1	31,47
135	112,06	135	81,11	135	64,42	135	54,17	135	32,83
135,9	110,37	135,9	79,28	135,9	67,11	135,9	55,78	135,9	33,96
136,8	109,34	136,8	75,54	136,8	64,6	136,8	56,55	136,8	34,09
137,7	110,57	137,7	77,7	137,7	64,03	137,7	51,76	137,7	34,79
138,6	112,3	138,6	79,22	138,6	67,66	138,6	56,92	138,6	36,12
139,5	110,28	139,5	78,33	139,5	63,63	139,5	54,85	139,5	33,45
140,4	111,52	140,4	79,28	140,4	66,42	140,4	54,63	140,4	32,61
141,3	112,12	141,3	79,61	141,3	63,4	141,3	54,31	141,3	34,97
142,2	110,16	142,2	76,97	142,2	62,16	142,2	54,89	142,2	33,2
143,1	113,34	143,1	80,17	143,1	65,89	143,1	54,43	143,1	34,39
144	110,65	144	80,25	144	66,04	144	54,02	144	35,17
144,9	112,83	144,9	79,99	144,9	66,71	144,9	55,24	144,9	35,58
145,8	114,86	145,8	84,69	145,8	66,38	145,8	58,39	145,8	35,58
146,7	115,66	146,7	82,06	146,7	67,35	146,7	54,67	146,7	36,08
147,6	113,53	147,6	78,85	147,6	64,59	147,6	54,75	147,6	33,12
148,5	114,6	148,5	80,79	148,5	66,08	148,5	56,87	148,5	33,35
149,4	113,68	149,4	81,69	149,4	67,46	149,4	53,8	149,4	33,24
150,3	112,19	150,3	81,92	150,3	66,59	150,3	55,17	150,3	33,94
151,2	112,31	151,2	81,05	151,2	65,29	151,2	50,45	151,2	35,15
152,1	114,66	152,1	79,39	152,1	68,7	152,1	57,24	152,1	36,18
153	113,86	153	80,3	153	67,63	153	54,43	153	33,69
153,9	108,28	153,9	77,69	153,9	63,14	153,9	53,37	153,9	31,61
154,8	114,28	154,8	80,04	154,8	68,18	154,8	56,23	154,8	34,7
155,7	114,74	155,7	81,76	155,7	67,92	155,7	57,13	155,7	34,13
156,6	112,98	156,6	77,62	156,6	62,72	156,6	51,26	156,6	34,11
157,5	115,48	157,5	83,47	157,5	68,42	157,5	56,64	157,5	37,62
158,4	114,94	158,4	79,43	158,4	66,64	158,4	55,89	158,4	33,26
159,3	116,63	159,3	82,97	159,3	69,02	159,3	57,06	159,3	36,59
160,2	118,14	160,2	83,48	160,2	70,06	160,2	58,81	160,2	37,54
161,1	113,79	161,1	79,94	161,1	65,63	161,1	53,88	161,1	33,27
162	113,1	162	81,32	162	66,01	162	55,71	162	33,59
162,9	116,01	162,9	79,54	162,9	66,26	162,9	54,99	162,9	34,95
163,8	113,92	163,8	80,27	163,8	68,16	163,8	54,55	163,8	32,17
164,7	116,26	164,7	81,98	164,7	69,58	164,7	58,48	164,7	37,51
165,6	116,37	165,6	84,5	165,6	70,1	165,6	57,65	165,6	37,03
166,5	116,36	166,5	83,16	166,5	69,37	166,5	58,7	166,5	35,33
167,4	118,9	167,4	85,94	167,4	70,11	167,4	61,88	167,4	38,82
168,3	113,31	168,3	82,31	168,3	69,87	168,3	57,52	168,3	33,05
169,2	116,78	169,2	83,7	169,2	69,38	169,2	57,45	169,2	37,4
170,1	115,09	170,1	82,56	170,1	69,21	170,1	54,77	170,1	35
171	116,17	171	80,78	171	70,16	171	56,05	171	33,64
171,9	119,9	171,9	86,45	171,9	70,09	171,9	59,58	171,9	39,07
172,8	116,78	172,8	83,98	172,8	72,67	172,8	60,74	172,8	35,86
173,7	116,42	173,7	85,89	173,7	70,88	173,7	59,86	173,7	38,13
174,6	116,21	174,6	81,37	174,6	68,25	174,6	55,06	174,6	34,45
175,5	121,4	175,5	85,72	175,5	68,84	175,5	58,77	175,5	37,4
176,4	119,26	176,4	84,6	176,4	68,15	176,4	60,05	176,4	36,72
177,3	115,27	177,3	83,31	177,3	66,98	177,3	57,56	177,3	32,81
178,2	120,28	178,2	84,91	178,2	70,18	178,2	58,98	178,2	37,8
179,1	115,02	179,1	82,04	179,1	66,82	179,1	57,48	179,1	33,42
180	115,43	180	86,06	180	72,6	180	59,63	180	34,91
180,9	116,49	180,9	86,11	180,9	70,12	180,9	55,97	180,9	36,15
181,8	118,21	181,8	82,31	181,8	71,12	181,8	57,04	181,8	36,67
182,7	120,95	182,7	85,07	182,7	73,37	182,7	61,19	182,7	39,85
183,6	117	183,6	85,09	183,6	71,82	183,6	60,88	183,6	38,14
184,5	115,27	184,5	80,97	184,5	65,87	184,5	58,55	184,5	35,48
185,4	118,2	185,4	84,88	185,4	71,11	185,4	61,87	185,4	38,49
186,3	118,82	186,3	84,57	186,3	70,95	186,3	57,68	186,3	37,6
187,2	119,35	187,2	86,43	187,2	71,26	187,2	62,36	187,2	36,67
188,1	117,8	188,1	85,32	188,1	70,16	188,1	59,99	188,1	35,96
189	117,65	189	85,18	189	71,58	189	61,61	189	37,19
189,9	123,01	189,9	89,6	189,9	73,17	189,9	61,26	189,9	38,03
190,8	120,35	190,8	84,51	190,8	73,84	190,8	60,66	190,8	39,42
191,7	118,64	191,7	88,2	191,7	71,75	191,7	59,95	191,7	38,79
192,6	119,58	192,6	87,43	192,6	73	192,6	62,03	192,6	36,58
193,5	118,42	193,5	86,32	193,5	71,78	193,5	58,65	193,5	37,37
194,4	120,96	194,4	88,84	194,4	70,38	194,4	64,32	194,4	41,17
195,3	119,68	195,3	86,67	195,3	71,93	195,3	61,38	195,3	35,57
196,2	120,7	196,2	87,21	196,2	73,95	196,2	59,48	196,2	39,17
197,1	121,43	197,1	84,26	197,1	73,42	197,1	61,45	197,1	37,9
198	116,6	198	85,24	198	73,05	198	60,72	198	34,34
198,9	120,3	198,9	88,48	198,9	71,92	198,9	61,92	198,9	38,26
199,8	120,07	199,8	86,06	199,8	71,56	199,8	60,86	199,8	36,09
200,7	121,16	200,7	87,44	200,7	72,79	200,7	62,34	200,7	38,82
201,6	116,94	201,6	85,4	201,6	70,08	201,6	60,71	201,6	35,85
202,5	118,19	202,5	82,22	202,5	71,83	202,5	58,18	202,5	34,74
203,4	120,71	203,4	86,47	203,4	75,68	203,4	60,02	203,4	35,56
204,3	119,93	204,3	84,72	204,3	72,95	204,3	58,08	204,3	34,48
205,2	118,4	205,2	83,6	205,2	70,69	205,2	60,16	205,2	35,6
206,1	121,4	206,1	86,74	206,1	72,14	206,1	60,71	206,1	34,69
207	121,64	207	88,24	207	72,49	207	60,33	207	35,65
207,9	117,75	207,9	84,32	207,9	72,95	207,9	59,1	207,9	33,66
208,8	119,12	208,8	86,36	208,8	72,55	208,8	63,49	208,8	36,2
209,7	118,09	209,7	84,15	209,7	73,62	209,7	59,53	209,7	34,04
210,6	120,07	210,6	84,22	210,6	70,78	210,6	59,95	210,6	34,68
211,5	117,87	211,5	83,37	211,5	71,63	211,5	58,35	211,5	34,25
212,4	118,2	212,4	84,92	212,4	70,99	212,4	58,77	212,4	33,33
213,3	120,67	213,3	85,34	213,3	74,18	213,3	63,09	213,3	37,43
214,2	122,42	214,2	88,68	214,2	74,81	214,2	62,78	214,2	38,33
215,1	122,14	215,1	90,04	215,1	74,51	215,1	64,87	215,1	37,55
216	120,71	216	86,02	216	75,26	216	61,31	216	35,41
216,9	119,64	216,9	88,24	216,9	72,38	216,9	59,65	216,9	37,45
217,8	122,54	217,8	86,71	217,8	72,97	217,8	63,89	217,8	36,85
218,7	120,92	218,7	89,05	218,7	75,81	218,7	63,72	218,7	36,82
219,6	119,05	219,6	87,48	219,6	73,18	219,6	62,8	219,6	36,26
220,5	118,79	220,5	86,43	220,5	69,45	220,5	60,31	220,5	34,71
221,4	122,79	221,4	88,83	221,4	74,44	221,4	61,21	221,4	34,84
222,3	121,32	222,3	85,48	222,3	73,55	222,3	61,72	222,3	34,81
223,2	121,58	223,2	87,43	223,2	72,98	223,2	62,12	223,2	34,83
224,1	124,23	224,1	88,33	224,1	73,56	224,1	64,08	224,1	36,69
225	120,44	225	88,65	225	74,02	225	62,28	225	38,52
225,9	117,64	225,9	86,77	225,9	74,01	225,9	61,5	225,9	30,45
226,8	120,46	226,8	85,33	226,8	71,92	226,8	59,88	226,8	34,71
227,7	123,61	227,7	90,73	227,7	76,04	227,7	64,58	227,7	36,14
228,6	123,83	228,6	87,8	228,6	75,27	228,6	64,43	228,6	39,47
229,5	121,08	229,5	87,95	229,5	75,42	229,5	63,57	229,5	38,68
230,4	116,81	230,4	85,43	230,4	69,78	230,4	57,44	230,4	34,56
231,3	119,61	231,3	86,54	231,3	73,01	231,3	60,6	231,3	35,63
232,2	124,07	232,2	86,91	232,2	72,28	232,2	63,08	232,2	35,07
233,1	122,16	233,1	89,88	233,1	74,35	233,1	62,68	233,1	36,19
234	122,82	234	89,45	234	73,58	234	63,54	234	33,98
234,9	122,2	234,9	88,75	234,9	76,65	234,9	63,23	234,9	34,41
235,8	121,28	235,8	87,11	235,8	74,17	235,8	61,9	235,8	36,53
236,7	120,64	236,7	85,48	236,7	72	236,7	62,94	236,7	33,53
237,6	121,86	237,6	87,98	237,6	76,28	237,6	64,79	237,6	34,56
238,5	120,87	238,5	87,42	238,5	75,07	238,5	61,98	238,5	32,43
239,4	120,44	239,4	85,77	239,4	73,07	239,4	62,2	239,4	33,63
240,3	124,14	240,3	89,52	240,3	73,54	240,3	63,78	240,3	33,7
241,2	123,21	241,2	89,18	241,2	74,76	241,2	63,29	241,2	34,66
242,1	122,03	242,1	87,97	242,1	72,25	242,1	62,38	242,1	32,44
243	124,76	243	87,07	243	73,76	243	64	243	34,26
243,9	119,68	243,9	88,97	243,9	73,4	243,9	62,6	243,9	32,52
244,8	120,23	244,8	87,97	244,8	73,27	244,8	62,24	244,8	35
245,7	120,96	245,7	88,12	245,7	71,15	245,7	59,96	245,7	32,91
246,6	124,4	246,6	93,9	246,6	75,48	246,6	65,59	246,6	39,12
247,5	124,14	247,5	89,95	247,5	76,34	247,5	65,27	247,5	36,56
248,4	124,64	248,4	90,72	248,4	75,6	248,4	66,42	248,4	36,48
249,3	121,98	249,3	90,37	249,3	74,42	249,3	62,32	249,3	36,22
250,2	122,46	250,2	87,37	250,2	72,73	250,2	61,01	250,2	33,3
251,1	122,72	251,1	88,53	251,1	76,31	251,1	64,47	251,1	32,97
252	123,28	252	88,13	252	75,8	252	62,25	252	32,46
252,9	123,18	252,9	90,47	252,9	77,92	252,9	65,66	252,9	34,15
253,8	124,16	253,8	90,83	253,8	74,25	253,8	64,15	253,8	35,61
254,7	122,42	254,7	92,26	254,7	77,24	254,7	66,84	254,7	34,6
255,6	121,63	255,6	86,11	255,6	72,77	255,6	61,21	255,6	32,92
256,5	123,72	256,5	90,85	256,5	76,8	256,5	64,77	256,5	33,32
257,4	126,81	257,4	91,81	257,4	76,83	257,4	64,87	257,4	36,31
258,3	122,24	258,3	90,25	258,3	75,9	258,3	62,65	258,3	33,03
259,2	124,6	259,2	89,01	259,2	75,78	259,2	62,85	259,2	33,38
260,1	127,12	260,1	92,53	260,1	78,69	260,1	66,3	260,1	35,55
261	124,73	261	92,44	261	75,15	261	65,14	261	34,92
261,9	126,5	261,9	93,8	261,9	77,17	261,9	67,75	261,9	35,62
262,8	128,36	262,8	94,51	262,8	82,27	262,8	64,35	262,8	34,45
263,7	123,65	263,7	89,82	263,7	74,05	263,7	62,49	263,7	30,43
264,6	121,62	264,6	91,99	264,6	74,58	264,6	64,71	264,6	32,54
265,5	127,88	265,5	95,11	265,5	80,01	265,5	65,56	265,5	36,77
266,4	123,61	266,4	90,87	266,4	78,34	266,4	64,02	266,4	35,68
267,3	122,26	267,3	88,68	267,3	74,67	267,3	62,43	267,3	28,37
268,2	125,74	268,2	93,36	268,2	77,58	268,2	66,26	268,2	35,67
269,1	124,51	269,1	93,7	269,1	76,92	269,1	66,86	269,1	33,16
270	122,2	270	88,15	270	76,01	270	64,5	270	32,67
270,9	123,95	270,9	90,91	270,9	76,73	270,9	64,2	270,9	33,88
271,8	123,44	271,8	88,43	271,8	76,29	271,8	63,87	271,8	31,88
272,7	125,35	272,7	91,94	272,7	76,52	272,7	67,81	272,7	36,97
273,6	122,88	273,6	91,21	273,6	74,17	273,6	63,03	273,6	30,13
274,5	122,93	274,5	88,59	274,5	76,22	274,5	62,28	274,5	29,14
275,4	123,59	275,4	92,26	275,4	78,95	275,4	67,94	275,4	33,15
276,3	126,23	276,3	93,63	276,3	77,47	276,3	66,93	276,3	35,9
277,2	126,17	277,2	93,27	277,2	77,66	277,2	68,82	277,2	35,46
278,1	126,79	278,1	93,08	278,1	78,07	278,1	67,2	278,1	36,5
279	121,28	279	88,2	279	71,65	279	62,1	279	28,97
279,9	122,61	279,9	89,26	279,9	76,51	279,9	65,72	279,9	33,08
280,8	124,18	280,8	88,78	280,8	75,54	280,8	64,07	280,8	31,94
281,7	123,96	281,7	89,5	281,7	75,31	281,7	64,6	281,7	30,24
282,6	124,71	282,6	90,33	282,6	78,71	282,6	66,82	282,6	29,91
283,5	125,56	283,5	92,81	283,5	78,66	283,5	65,99	283,5	35,29
284,4	126,88	284,4	90,74	284,4	75,26	284,4	63,72	284,4	31,91
285,3	123,12	285,3	93,67	285,3	76,86	285,3	63,66	285,3	32,36
286,2	126,23	286,2	93,03	286,2	77,43	286,2	65,66	286,2	34,78
287,1	124,45	287,1	93,26	287,1	77,6	287,1	63,9	287,1	31,48
288	125,98	288	95,32	288	79,34	288	66,77	288	33,73
288,9	124,75	288,9	93,38	288,9	77,44	288,9	66,27	288,9	31,09
289,8	123,49	289,8	92,2	289,8	76,21	289,8	64,83	289,8	30,92
290,7	127,56	290,7	95,09	290,7	79,66	290,7	66,43	290,7	32,6
291,6	123,63	291,6	92,65	291,6	76,33	291,6	62,33	291,6	30,24
292,5	126,65	292,5	92,59	292,5	77,42	292,5	68,43	292,5	32,28
293,4	123,71	293,4	92,83	293,4	76,39	293,4	66,19	293,4	29,58
294,3	126,43	294,3	92,96	294,3	76,91	294,3	65,25	294,3	32,02
295,2	127,7	295,2	93,83	295,2	76,88	295,2	65,64	295,2	32,66
296,1	122,41	296,1	92,33	296,1	76,28	296,1	63,81	296,1	28,5
297	126,25	297	93,22	297	78,21	297	66,05	297	31
297,9	123,25	297,9	91,17	297,9	75,11	297,9	61,7	297,9	29,17
298,8	123,83	298,8	91,97	298,8	75,3	298,8	62,36	298,8	28,21
299,7	127,12	299,7	95,16	299,7	81,37	299,7	69,4	299,7	33,06
300,6	122,27	300,6	93,26	300,6	77,39	300,6	63,63	300,6	30,67
301,5	122,16	301,5	89,65	301,5	74,05	301,5	63,37	301,5	27,81
302,4	124,94	302,4	91,88	302,4	78,87	302,4	64,51	302,4	30,76
303,3	122,23	303,3	90,68	303,3	77,21	303,3	63,55	303,3	29,26
304,2	123,05	304,2	88,91	304,2	75,94	304,2	64,38	304,2	30,16
305,1	124,64	305,1	93,19	305,1	78,44	305,1	64,74	305,1	34,87
306	118,77	306	85,83	306	71,76	306	58,04	306	24,98
306,9	121,93	306,9	90,79	306,9	73,74	306,9	61,21	306,9	28,6
307,8	119,95	307,8	86,08	307,8	73,8	307,8	61,11	307,8	25,82
308,7	119,1	308,7	87,41	308,7	76,25	308,7	60,92	308,7	30,42
309,6	118,04	309,6	86,19	309,6	75,67	309,6	60,97	309,6	27,58
310,5	120,31	310,5	86,77	310,5	74,67	310,5	61,31	310,5	26,95
311,4	117,94	311,4	86,6	311,4	74,65	311,4	61,68	311,4	27,74
312,3	116,99	312,3	89,32	312,3	73,57	312,3	61,62	312,3	29,59
313,2	115,27	313,2	85,54	313,2	73,89	313,2	58,55	313,2	24,95
314,1	119,7	314,1	89,37	314,1	75,47	314,1	62,65	314,1	27,93
315	116,4	315	84,25	315	70,49	315	57,18	315	27,51
315,9	119,5	315,9	86,33	315,9	75,12	315,9	64,91	315,9	28,95
316,8	119,67	316,8	88,9	316,8	74,02	316,8	61,15	316,8	28,63
317,7	116,1	317,7	82,93	317,7	71,15	317,7	56,41	317,7	25,22
318,6	116,35	318,6	87,68	318,6	75,27	318,6	57,28	318,6	27,23
319,5	114,1	319,5	85,79	319,5	70,38	319,5	61,03	319,5	28,18
320,4	115,75	320,4	88,17	320,4	75,09	320,4	61,93	320,4	28,97
321,3	117,34	321,3	84,74	321,3	73,37	321,3	59,61	321,3	27,7
322,2	115,35	322,2	87,1	322,2	73,34	322,2	57,8	322,2	28,8
323,1	112,3	323,1	84,51	323,1	67,82	323,1	60,59	323,1	25,16
324	117,06	324	88,27	324	74,8	324	59,2	324	25,55
324,9	115,24	324,9	88,27	324,9	75,5	324,9	61,25	324,9	27,87
325,8	117,55	325,8	84,79	325,8	72,68	325,8	60,98	325,8	28,58
326,7	111,68	326,7	84,37	326,7	69,73	326,7	57,58	326,7	24,59
327,6	117,18	327,6	85,39	327,6	72,9	327,6	58,79	327,6	26,69
328,5	115,4	328,5	85,65	328,5	70,83	328,5	59,69	328,5	25,45
329,4	116,02	329,4	84,05	329,4	71,45	329,4	59,13	329,4	24,47
330,3	112,47	330,3	80,34	330,3	70,83	330,3	59,22	330,3	25,39
331,2	116,65	331,2	83,68	331,2	71,97	331,2	57	331,2	26,65
332,1	114,76	332,1	84,75	332,1	71,52	332,1	61,69	332,1	26,51
333	113,62	333	86,68	333	71,21	333	59,59	333	26,51
333,9	116,82	333,9	87,19	333,9	72,15	333,9	62,01	333,9	28,92
334,8	114	334,8	83,84	334,8	70,03	334,8	57,08	334,8	22,9
335,7	113,99	335,7	82,05	335,7	70,46	335,7	56,21	335,7	23,37
336,6	114,6	336,6	84,57	336,6	72,48	336,6	59,38	336,6	25,61
337,5	112,82	337,5	83,38	337,5	69,73	337,5	58,61	337,5	25,71
338,4	112,61	338,4	83,25	338,4	71,33	338,4	57,36	338,4	23,85
339,3	112,72	339,3	82,57	339,3	66,51	339,3	58,55	339,3	24,37
340,2	117,22	340,2	88,2	340,2	75,92	340,2	60,96	340,2	27,22
341,1	111,18	341,1	81,79	341,1	69,62	341,1	54,85	341,1	23,11
342	114,57	342	83,96	342	70,74	342	57,91	342	26,24
342,9	110,72	342,9	82,84	342,9	69,3	342,9	56,01	342,9	27,1
343,8	115,44	343,8	83,11	343,8	71,79	343,8	57,18	343,8	26,72
344,7	111,78	344,7	85,17	344,7	71,22	344,7	58,34	344,7	26,72
345,6	111,37	345,6	79,89	345,6	68,76	345,6	55,96	345,6	25
346,5	114,63	346,5	83,42	346,5	72,63	346,5	59,24	346,5	26,46
347,4	114,32	347,4	84,5	347,4	70,48	347,4	55,91	347,4	23,11
348,3	109,99	348,3	81,79	348,3	71,64	348,3	56,98	348,3	26,6
349,2	117,1	349,2	84,34	349,2	72,92	349,2	59,34	349,2	29,25
350,1	110,22	350,1	84,35	350,1	67,59	350,1	56,11	350,1	22,19
351	110,61	351	82,51	351	69,28	351	58,89	351	23,7
351,9	112,41	351,9	82,06	351,9	70,79	351,9	58,98	351,9	23,15
352,8	112,39	352,8	85,57	352,8	70,83	352,8	56,14	352,8	24,41
353,7	112,01	353,7	84,58	353,7	72,39	353,7	56,98	353,7	24,73
354,6	115,55	354,6	87,31	354,6	75,58	354,6	58,4	354,6	29,9
355,5	109,07	355,5	82,49	355,5	70,27	355,5	54,98	355,5	23,55
356,4	111,9	356,4	83,76	356,4	69,59	356,4	54,89	356,4	23,53
357,3	106	357,3	79,9	357,3	65,64	357,3	53,46	357,3	21,2
358,2	111,73	358,2	83,39	358,2	71,35	358,2	55,87	358,2	25,86
359,1	109,33	359,1	84,23	359,1	68,27	359,1	56,34	359,1	24,87
360	110,07	360	81,11	360	68,55	360	56,76	360	23,56
360,9	112,94	360,9	84,08	360,9	70,65	360,9	57,44	360,9	26,55
361,8	111,67	361,8	80,82	361,8	70,46	361,8	56,67	361,8	26,53
362,7	112,51	362,7	84,43	362,7	70,15	362,7	57,55	362,7	24,18
363,6	112,11	363,6	81,66	363,6	69,03	363,6	56,02	363,6	25,58
364,5	112,95	364,5	85,38	364,5	70,77	364,5	56,38	364,5	25,44
365,4	111,3	365,4	84,26	365,4	72,7	365,4	57,4	365,4	28,44
366,3	109,76	366,3	83,03	366,3	68,51	366,3	58,09	366,3	24,06
367,2	110,66	367,2	80,15	367,2	66,45	367,2	56,53	367,2	21,86
368,1	109,99	368,1	83,8	368,1	69,21	368,1	58,49	368,1	26,16
369	110,64	369	81,77	369	69,54	369	56,36	369	22,24
369,9	112,35	369,9	83,58	369,9	72,78	369,9	57,49	369,9	26,99
370,8	107,47	370,8	83,9	370,8	69,51	370,8	55,99	370,8	21,56
371,7	108,52	371,7	82,19	371,7	70,18	371,7	54,34	371,7	23,14
372,6	110,27	372,6	84,31	372,6	69,55	372,6	56,29	372,6	25,56
373,5	108,3	373,5	82,49	373,5	67,06	373,5	53,72	373,5	20,97
374,4	108,93	374,4	81,26	374,4	67,21	374,4	52,55	374,4	23,43
375,3	108,92	375,3	84,39	375,3	70,1	375,3	57,23	375,3	25,76
376,2	108,64	376,2	83,76	376,2	68,72	376,2	56,01	376,2	21,09
377,1	108,76	377,1	81,64	377,1	68,32	377,1	55,46	377,1	22,82
378	109,84	378	81,48	378	69,3	378	58,74	378	26,04
378,9	111,64	378,9	80,6	378,9	71,73	378,9	56,53	378,9	26,56
379,8	110,27	379,8	81,99	379,8	69,99	379,8	56,25	379,8	24,52
380,7	110,8	380,7	83,97	380,7	72,72	380,7	55,34	380,7	26,08
381,6	112,98	381,6	81,85	381,6	71,15	381,6	57,52	381,6	25,07
382,5	108,67	382,5	80,57	382,5	69,66	382,5	54,76	382,5	24,9
383,4	107,2	383,4	77,58	383,4	64,77	383,4	50,15	383,4	22,8
384,3	108,46	384,3	79,92	384,3	67,53	384,3	53,61	384,3	24,2
385,2	112,96	385,2	83,08	385,2	70,86	385,2	58,86	385,2	27,07
386,1	107,07	386,1	79,78	386,1	69,3	386,1	55,43	386,1	22,94
387	107,27	387	80,25	387	68,04	387	54,63	387	26,02
387,9	107,77	387,9	77,41	387,9	65,27	387,9	53,38	387,9	20,91
388,8	107,97	388,8	81,38	388,8	70,49	388,8	55,95	388,8	23,83
389,7	111,57	389,7	83,79	389,7	68,79	389,7	54,37	389,7	25,51
390,6	108,84	390,6	80,98	390,6	68,52	390,6	52,97	390,6	24,77
391,5	108,12	391,5	79,72	391,5	68,18	391,5	52,79	391,5	23,91
392,4	107,2	392,4	77,54	392,4	68,75	392,4	54,7	392,4	23,22
393,3	106,5	393,3	80,51	393,3	67,74	393,3	54,79	393,3	24,53
394,2	110,04	394,2	82	394,2	70,52	394,2	56,77	394,2	27
395,1	109,18	395,1	82,82	395,1	70,21	395,1	56,74	395,1	24,85
396	104,77	396	75,42	396	64,82	396	52,31	396	20,34
396,9	110	396,9	82,77	396,9	67,52	396,9	54,54	396,9	25,22
397,8	109,87	397,8	78,23	397,8	66,71	397,8	53,68	397,8	22,38
398,7	106,3	398,7	80,31	398,7	65,86	398,7	51,66	398,7	22,98
399,6	109,55	399,6	81,04	399,6	70,01	399,6	56,35	399,6	24,97
400,5	110,64	400,5	79,51	400,5	66,85	400,5	57,37	400,5	21,48
401,4	106,44	401,4	83,44	401,4	66,16	401,4	53,64	401,4	24,41
402,3	107,63	402,3	79,12	402,3	68,08	402,3	52,05	402,3	24
403,2	108	403,2	79,6	403,2	71,26	403,2	58,08	403,2	24,95
404,1	107,52	404,1	80,86	404,1	68,08	404,1	54,05	404,1	24,78
405	106,45	405	78,43	405	67,67	405	54,01	405	23,91
405,9	110,5	405,9	84,02	405,9	70,58	405,9	56,03	405,9	26,99
406,8	106,46	406,8	80,46	406,8	67,07	406,8	55,95	406,8	24,79
407,7	106,9	407,7	77,16	407,7	65,28	407,7	53,48	407,7	21,56
408,6	109,02	408,6	80,78	408,6	67,51	408,6	54,48	408,6	24,25
409,5	106,47	409,5	79,3	409,5	65,15	409,5	52,01	409,5	24,28
410,4	108,84	410,4	77,79	410,4	67,29	410,4	54,56	410,4	23,65
411,3	104,62	411,3	79,33	411,3	67,06	411,3	54,31	411,3	24,26
412,2	109,85	412,2	83,04	412,2	70,26	412,2	56,52	412,2	26,95
413,1	105,46	413,1	79,29	413,1	68,21	413,1	56,02	413,1	22,69
414	105,91	414	79,53	414	67,11	414	53,5	414	22,16
414,9	105,67	414,9	78,17	414,9	68,01	414,9	53,36	414,9	21,42
415,8	103,83	415,8	76,23	415,8	66,41	415,8	52,84	415,8	22,76
416,7	107,63	416,7	81,71	416,7	68,36	416,7	55,77	416,7	24,6
417,6	107,99	417,6	81,7	417,6	68,24	417,6	54	417,6	24,47
418,5	108,17	418,5	80,59	418,5	66,23	418,5	55,5	418,5	23,65
419,4	106,92	419,4	81,83	419,4	67,68	419,4	51,69	419,4	24,63
420,3	106,09	420,3	77,23	420,3	68,28	420,3	53,48	420,3	23,29
421,2	110,93	421,2	79,36	421,2	68,01	421,2	54,45	421,2	25,77
422,1	109,96	422,1	82,12	422,1	68,08	422,1	51,61	422,1	21,22
423	107,34	423	82,6	423	68,42	423	54,23	423	25,5
423,9	107,24	423,9	81,81	423,9	68,14	423,9	54,45	423,9	24,27
424,8	109,23	424,8	80,26	424,8	68,45	424,8	56,13	424,8	21,94
425,7	105,72	425,7	78,39	425,7	66,72	425,7	51,26	425,7	24,13
426,6	107,85	426,6	80,18	426,6	69,05	426,6	53,76	426,6	25,25
427,5	104,92	427,5	77,55	427,5	65,66	427,5	54,19	427,5	23,83
428,4	106,8	428,4	79,92	428,4	68,78	428,4	53,76	428,4	24,14
429,3	103,99	429,3	79,99	429,3	65,76	429,3	53,14	429,3	23,34
430,2	106,65	430,2	78,73	430,2	67,43	430,2	53,46	430,2	24,27
431,1	107,16	431,1	81,07	431,1	68,76	431,1	54,44	431,1	22,7
432	107,14	432	82,66	432	67,74	432	52,74	432	25,41
432,9	104,39	432,9	77,96	432,9	67,84	432,9	55,04	432,9	21,3
433,8	105,34	433,8	77,54	433,8	70,24	433,8	52,99	433,8	22,75
434,7	107,4	434,7	82,73	434,7	70,3	434,7	52,81	434,7	25,11
435,6	105,18	435,6	77,19	435,6	64,15	435,6	52,08	435,6	21,63
436,5	106,46	436,5	78,02	436,5	67,19	436,5	53,43	436,5	21,21
437,4	106,49	437,4	79	437,4	65,11	437,4	52,82	437,4	20,58
438,3	105,28	438,3	77,69	438,3	67,4	438,3	54,04	438,3	23,67
439,2	103,06	439,2	78,56	439,2	64,8	439,2	51,29	439,2	22,26
440,1	105,41	440,1	81,12	440,1	68,03	440,1	52,83	440,1	22,73
441	103,59	441	78,17	441	64,63	441	49,72	441	20,57
441,9	104,71	441,9	78,6	441,9	66,66	441,9	54,08	441,9	20,67
442,8	105,11	442,8	76,84	442,8	65,33	442,8	52,07	442,8	22,86
443,7	106,47	443,7	76,94	443,7	68,84	443,7	53,27	443,7	25,06
444,6	103,31	444,6	78,37	444,6	64,61	444,6	51,82	444,6	21,92
445,5	108,05	445,5	81,16	445,5	69,38	445,5	54,38	445,5	27,1
446,4	106,9	446,4	83,89	446,4	68,57	446,4	52,76	446,4	25,17
447,3	102	447,3	78,67	447,3	66,4	447,3	48,61	447,3	21,01
448,2	102,62	448,2	78,68	448,2	66,1	448,2	54,47	448,2	23,52
449,1	106,77	449,1	79,96	449,1	65,86	449,1	54,5	449,1	21,45
450	106,38	450	79,17	450	66,04	450	52,77	450	25,52
450,9	105,79	450,9	77,26	450,9	64,24	450,9	51,93	450,9	22,62
451,8	103,6	451,8	77,87	451,8	69,16	451,8	51,4	451,8	21,94
452,7	105,62	452,7	79,38	452,7	66,97	452,7	54,75	452,7	25,24
453,6	106,21	453,6	79,53	453,6	68,34	453,6	52,59	453,6	23,23
454,5	106,29	454,5	79,39	454,5	65,95	454,5	54,78	454,5	26,18
455,4	104,17	455,4	76,89	455,4	66,14	455,4	51,46	455,4	23,76
456,3	105,79	456,3	78,29	456,3	68,88	456,3	53,53	456,3	25,85
457,2	103,48	457,2	80,3	457,2	68,8	457,2	52,11	457,2	24,43
458,1	107,53	458,1	81,4	458,1	70,74	458,1	56,71	458,1	25,47
459	106,07	459	80,56	459	69,52	459	54,59	459	23,09
459,9	108,68	459,9	77,92	459,9	69,12	459,9	55,38	459,9	23,61
460,8	103,65	460,8	77,7	460,8	67,3	460,8	50,46	460,8	23,36
461,7	103,13	461,7	79,61	461,7	68,55	461,7	51,22	461,7	22,36
462,6	104,37	462,6	78,17	462,6	67,04	462,6	54,04	462,6	21,79
463,5	106,78	463,5	80,52	463,5	67,74	463,5	53,18	463,5	25
464,4	103,63	464,4	78,41	464,4	68,96	464,4	51,03	464,4	23,17
465,3	107,67	465,3	79,61	465,3	67,21	465,3	53,16	465,3	24,19
466,2	103,07	466,2	77,09	466,2	63,79	466,2	51,04	466,2	22,06
467,1	105,6	467,1	81,59	467,1	69,16	467,1	56,07	467,1	24,68
468	102,25	468	77,06	468	65,39	468	50,81	468	22,61
468,9	105,76	468,9	81,74	468,9	67,6	468,9	52,8	468,9	24,53
469,8	105,47	469,8	80,7	469,8	66,88	469,8	53,15	469,8	22,55
470,7	104,2	470,7	76,62	470,7	67,23	470,7	52,86	470,7	23,68
471,6	100,95	471,6	77,08	471,6	63,97	471,6	51,8	471,6	20,15
472,5	104,49	472,5	79,5	472,5	67,22	472,5	52,57	472,5	24,17
473,4	102,81	473,4	78,64	473,4	67,49	473,4	51,55	473,4	22,14
474,3	103,53	474,3	76,43	474,3	68,09	474,3	50,44	474,3	24,59
475,2	104,54	475,2	80,12	475,2	68,76	475,2	53,28	475,2	23,62
476,1	101,87	476,1	77,02	476,1	65,53	476,1	51,6	476,1	24,2
477	103,65	477	79,02	477	67,78	477	50,22	477	21,55
477,9	99,29	477,9	77,42	477,9	60,77	477,9	49,79	477,9	19,89
478,8	102,88	478,8	75,23	478,8	64,81	478,8	49,93	478,8	20,16
479,7	103,91	479,7	76,52	479,7	66,89	479,7	50,52	479,7	21,47
480,6	99,87	480,6	75,46	480,6	63,94	480,6	47,8	480,6	19,82
481,5	101,51	481,5	79,59	481,5	65,82	481,5	52,92	481,5	20,1
482,4	103,19	482,4	81,25	482,4	67,98	482,4	51,01	482,4	23,8
483,3	102,73	483,3	77,28	483,3	64,89	483,3	50,34	483,3	21,69
484,2	104,62	484,2	78,52	484,2	69,16	484,2	52,12	484,2	22,77
485,1	103,82	485,1	77,75	485,1	67,67	485,1	51,36	485,1	24,8
486	101,93	486	76,78	486	66,42	486	50,52	486	22,7
486,9	103,44	486,9	78,85	486,9	65,33	486,9	53,46	486,9	24,06
487,8	103,69	487,8	79,25	487,8	67,67	487,8	52,35	487,8	25,18
488,7	99,98	488,7	79,1	488,7	66,62	488,7	49,6	488,7	24,96
489,6	104,14	489,6	80,16	489,6	67,12	489,6	54,56	489,6	25,73
490,5	101,92	490,5	75,41	490,5	65,69	490,5	49,7	490,5	19,29
491,4	105,99	491,4	79,45	491,4	69,97	491,4	51,69	491,4	23,87
492,3	104,81	492,3	77,12	492,3	67,64	492,3	53,45	492,3	21,11
493,2	105,43	493,2	79,42	493,2	68,71	493,2	54,76	493,2	23,17
494,1	103,06	494,1	77,91	494,1	64,33	494,1	53,29	494,1	24,07
495	104,45	495	76,18	495	65,63	495	50,72	495	21,48
495,9	103,43	495,9	79,36	495,9	67,79	495,9	51,73	495,9	21,87
496,8	98,63	496,8	72,04	496,8	60,93	496,8	47,7	496,8	17,01
497,7	102,94	497,7	77,04	497,7	64,57	497,7	54,21	497,7	23,01
498,6	100,43	498,6	76,21	498,6	65,43	498,6	49,32	498,6	20,58
499,5	101,6	499,5	77,91	499,5	65,41	499,5	50,58	499,5	24,47
500,4	107,23	500,4	81,59	500,4	66,54	500,4	53,25	500,4	26,07
501,3	101,74	501,3	75,69	501,3	65,03	501,3	48,4	501,3	21,83
502,2	100,32	502,2	77,64	502,2	66,48	502,2	51,13	502,2	21,04
503,1	102,23	503,1	76,18	503,1	66,08	503,1	53,32	503,1	20,55
504	102,56	504	74,43	504	64,09	504	48,31	504	22,16
504,9	101,35	504,9	78,05	504,9	69,55	504,9	51,54	504,9	28,07
505,8	101,86	505,8	78,45	505,8	66,89	505,8	52,41	505,8	22,77
506,7	105,29	506,7	78,72	506,7	68,85	506,7	54,31	506,7	25,77
507,6	97,74	507,6	74,25	507,6	63,59	507,6	46,64	507,6	19,85
508,5	101,13	508,5	78,66	508,5	65,81	508,5	52,32	508,5	22,35
509,4	103,72	509,4	75,24	509,4	66,8	509,4	51,26	509,4	23,11
510,3	103,36	510,3	77,01	510,3	66,77	510,3	49,81	510,3	23,1
511,2	104,63	511,2	77,52	511,2	68,26	511,2	48,35	511,2	24,51
512,1	101,48	512,1	77,2	512,1	65,64	512,1	50,24	512,1	23,25
513	99,57	513	74,38	513	63,52	513	47	513	21,24
513,9	100,93	513,9	78,66	513,9	66,68	513,9	51,15	513,9	24,47
514,8	101,63	514,8	78,03	514,8	66,32	514,8	52,28	514,8	21,97
515,7	101,03	515,7	76,88	515,7	65,49	515,7	50,44	515,7	19,82
516,6	101,11	516,6	73,42	516,6	64,04	516,6	48,96	516,6	21,95
517,5	103,24	517,5	75,12	517,5	64,75	517,5	49,56	517,5	22,87
518,4	101,04	518,4	74,41	518,4	64,78	518,4	51,23	518,4	21,98
519,3	103,71	519,3	80,03	519,3	66,56	519,3	51,34	519,3	24,49
520,2	102,53	520,2	75,84	520,2	67,18	520,2	50,26	520,2	21,66
521,1	102,51	521,1	76,84	521,1	68,69	521,1	52,75	521,1	23,54
522	100,27	522	75,7	522	64,38	522	48,3	522	22,31
522,9	101,93	522,9	78,4	522,9	65,72	522,9	49,45	522,9	24,59
523,8	102,35	523,8	77,17	523,8	65,7	523,8	48,97	523,8	23,17
524,7	103,88	524,7	78,79	524,7	67,19	524,7	50,52	524,7	23,89
525,6	102,74	525,6	75,55	525,6	67,17	525,6	50,76	525,6	22,1
526,5	104,46	526,5	77,88	526,5	65,17	526,5	51,9	526,5	24,86
527,4	102,71	527,4	78,33	527,4	65,81	527,4	50,97	527,4	21,98
528,3	104,36	528,3	78,68	528,3	67,93	528,3	52,6	528,3	25,37
529,2	101,02	529,2	77,64	529,2	64,2	529,2	46,53	529,2	21,9
530,1	99,64	530,1	77,41	530,1	66,49	530,1	49,51	530,1	21,66
531	101,35	531	74,71	531	65,86	531	50,35	531	22,24
531,9	103,72	531,9	78,27	531,9	67,79	531,9	51,76	531,9	22,01
532,8	100,78	532,8	74,87	532,8	67,11	532,8	50,97	532,8	20,81
533,7	97,7	533,7	76,07	533,7	64,6	533,7	48,77	533,7	22,41
534,6	104,54	534,6	78,31	534,6	65,52	534,6	49,55	534,6	24,04
535,5	100,46	535,5	77,71	535,5	67,47	535,5	51,16	535,5	23,55
536,4	104,69	536,4	77,49	536,4	67,12	536,4	54,37	536,4	22,92
537,3	102,04	537,3	77,92	537,3	68,22	537,3	52,52	537,3	28,32
538,2	105,08	538,2	78,53	538,2	66,91	538,2	50,35	538,2	23,31
539,1	102,04	539,1	80,28	539,1	67,52	539,1	52,31	539,1	23,32
540	101,57	540	76,26	540	65,98	540	48,93	540	20,78
540,9	100,78	540,9	77,78	540,9	67,02	540,9	52,48	540,9	24,71
541,8	103,61	541,8	79,06	541,8	66,65	541,8	51,51	541,8	25,69
542,7	100,74	542,7	75,16	542,7	68,55	542,7	51,13	542,7	24,06
543,6	105,15	543,6	76,75	543,6	64,98	543,6	50,56	543,6	20,96
544,5	102,38	544,5	77,69	544,5	66,36	544,5	50,9	544,5	25,46
545,4	102,34	545,4	78,4	545,4	65,5	545,4	51,97	545,4	21,96
546,3	102,93	546,3	80,17	546,3	69,4	546,3	53,89	546,3	26,44
547,2	102,89	547,2	77,9	547,2	68,71	547,2	53,67	547,2	23,4
548,1	101,24	548,1	75,45	548,1	63,43	548,1	48,34	548,1	21,16
549	98,94	549	78,85	549	67,06	549	47,84	549	23,17
549,9	101,82	549,9	77,67	549,9	69,2	549,9	51,48	549,9	22,7
550,8	102,07	550,8	79,78	550,8	65,38	550,8	51,84	550,8	25,61
551,7	98,49	551,7	73,54	551,7	63,44	551,7	46,47	551,7	19,09
552,6	102,57	552,6	77	552,6	66,75	552,6	50,88	552,6	24,5
553,5	99,65	553,5	76,06	553,5	65,28	553,5	49,57	553,5	22,42
554,4	99,13	554,4	74,91	554,4	63,48	554,4	46,84	554,4	20,18
555,3	99,59	555,3	77,06	555,3	64,4	555,3	50,55	555,3	24,43
556,2	97,04	556,2	73,81	556,2	62,59	556,2	48,79	556,2	19,45
557,1	100,98	557,1	78,33	557,1	66,8	557,1	51,59	557,1	21,9
558	98,18	558	74,05	558	65,89	558	50,36	558	23,96
558,9	101,08	558,9	73,97	558,9	61,61	558,9	47,38	558,9	21,61
559,8	104,8	559,8	79,84	559,8	67,17	559,8	51,42	559,8	23,19
560,7	99,53	560,7	75,02	560,7	63,55	560,7	46,2	560,7	20,72
561,6	101,08	561,6	74,13	561,6	67,39	561,6	53,16	561,6	23,25
562,5	102,81	562,5	77,37	562,5	65,23	562,5	52,05	562,5	23,28
563,4	98,03	563,4	72,99	563,4	65	563,4	49,71	563,4	21,02
564,3	98,64	564,3	75,34	564,3	66,4	564,3	48,04	564,3	23,17
565,2	100,57	565,2	76,88	565,2	64,58	565,2	50,63	565,2	22,45
566,1	98,21	566,1	75,54	566,1	64,45	566,1	47,46	566,1	18,75
567	100,77	567	75,4	567	66,16	567	49,47	567	23,63
567,9	102,37	567,9	78,29	567,9	68,97	567,9	49,73	567,9	23,66
568,8	99,82	568,8	73,02	568,8	65,79	568,8	48,43	568,8	20,1
569,7	101,02	569,7	76,09	569,7	62,76	569,7	49,92	569,7	20,83
570,6	100,63	570,6	77,1	570,6	64,47	570,6	46,95	570,6	22,63
571,5	100,96	571,5	79,35	571,5	66,32	571,5	51,46	571,5	24,37
572,4	101,39	572,4	77,13	572,4	65,97	572,4	48,05	572,4	19,4
573,3	102,37	573,3	76,81	573,3	65,7	573,3	51,5	573,3	22,38
574,2	101	574,2	78,68	574,2	66,46	574,2	49,35	574,2	24,06
575,1	100,78	575,1	76,99	575,1	67,25	575,1	49,83	575,1	23,32
576	99,36	576	78,66	576	67,93	576	51	576	23,25
576,9	100,32	576,9	76,51	576,9	67,21	576,9	50,67	576,9	25,69
577,8	100,55	577,8	74,85	577,8	65,62	577,8	49,69	577,8	22,47
578,7	103,2	578,7	80,34	578,7	65,93	578,7	50,91	578,7	23,29
579,6	97,28	579,6	74,61	579,6	64,05	579,6	49,26	579,6	21,12
580,5	102,12	580,5	78,21	580,5	65,73	580,5	50,75	580,5	22,63
581,4	98,52	581,4	75,1	581,4	65,98	581,4	48,94	581,4	19,62
582,3	102,25	582,3	78,63	582,3	67,47	582,3	50,11	582,3	23,92
583,2	97,78	583,2	75,69	583,2	63,04	583,2	47,09	583,2	21,53
584,1	96,35	584,1	74,4	584,1	66,2	584,1	49,43	584,1	20,26
585	100,71	585	77,48	585	64,29	585	51,42	585	19,55
585,9	98,83	585,9	75,92	585,9	68,09	585,9	46,65	585,9	23,32
586,8	100,21	586,8	77,47	586,8	67,07	586,8	45,92	586,8	21,88
587,7	101,44	587,7	78,13	587,7	66,46	587,7	50,82	587,7	23,97
588,6	100,32	588,6	79,17	588,6	66,09	588,6	50,34	588,6	23,35
589,5	100,59	589,5	75,27	589,5	65,33	589,5	52,17	589,5	23,5
590,4	98,89	590,4	75,23	590,4	66,46	590,4	51,99	590,4	23,6
591,3	98,86	591,3	75,52	591,3	62,95	591,3	48,55	591,3	21,1
592,2	100,2	592,2	75,57	592,2	66,35	592,2	48,22	592,2	22,65
593,1	100,09	593,1	76,42	593,1	69,08	593,1	50,94	593,1	23,59
594	102,14	594	77,17	594	64,77	594	51,81	594	23,75
594,9	100,16	594,9	77,96	594,9	64,9	594,9	50,13	594,9	22,84
595,8	101,19	595,8	80,58	595,8	67,16	595,8	50,2	595,8	24,23
596,7	97,84	596,7	75,18	596,7	65,36	596,7	47,39	596,7	22,17
597,6	102,7	597,6	76,76	597,6	65,71	597,6	49,58	597,6	24,03
598,5	100,41	598,5	76,7	598,5	65,75	598,5	49,11	598,5	22,27
599,4	100,82	599,4	74,73	599,4	63,02	599,4	48,93	599,4	22,73
600,3	101,3	600,3	77,57	600,3	66,79	600,3	50,34	600,3	21,2
601,2	98,28	601,2	74,09	601,2	64,94	601,2	48,61	601,2	25,13
602,1	99,7	602,1	76,34	602,1	64,95	602,1	48,84	602,1	21,71
603	100,36	603	76,31	603	61,83	603	48,08	603	19,73
603,9	102,22	603,9	81,21	603,9	69,02	603,9	50,84	603,9	24,5
604,8	97,58	604,8	76,56	604,8	66,61	604,8	49,75	604,8	23,43
605,7	98,12	605,7	73,63	605,7	65,94	605,7	51,12	605,7	24,1
606,6	98,64	606,6	76	606,6	65,56	606,6	51,81	606,6	23,69
607,5	98,6	607,5	74,91	607,5	63,82	607,5	46,41	607,5	21,37
608,4	99,78	608,4	77,55	608,4	66,78	608,4	50,35	608,4	21,77
609,3	98,63	609,3	76,69	609,3	63,02	609,3	48,29	609,3	23,89
610,2	99,02	610,2	78,49	610,2	68,47	610,2	48,44	610,2	22,59
611,1	98,7	611,1	76,1	611,1	65,58	611,1	53,26	611,1	25,28
612	100,93	612	75,38	612	65,55	612	51,48	612	22,32
612,9	100,1	612,9	77,08	612,9	65,11	612,9	49,94	612,9	21,03
613,8	95,94	613,8	73,92	613,8	64,24	613,8	46,71	613,8	20,42
614,7	99,92	614,7	78,74	614,7	66,63	614,7	51,52	614,7	25,55
615,6	102,4	615,6	75,54	615,6	63,92	615,6	51,86	615,6	23,17
616,5	100,92	616,5	75,88	616,5	67,75	616,5	48,42	616,5	23,73
617,4	98,68	617,4	75,82	617,4	63,63	617,4	48,24	617,4	21,46
618,3	97,25	618,3	76,02	618,3	65,32	618,3	48,9	618,3	21,57
619,2	98,81	619,2	78,6	619,2	66,5	619,2	48,86	619,2	21,52
620,1	101,14	620,1	74,92	620,1	64,96	620,1	50,46	620,1	23,84
621	97,24	621	73,32	621	62,02	621	47,17	621	20,32
621,9	99,29	621,9	77,08	621,9	63,51	621,9	47,83	621,9	22,04
622,8	98,71	622,8	75,94	622,8	66,46	622,8	45,21	622,8	23,34
623,7	97,11	623,7	77,29	623,7	66,24	623,7	49,3	623,7	21,99
624,6	101,93	624,6	78,49	624,6	67,46	624,6	48,76	624,6	24,22
625,5	101,26	625,5	76,53	625,5	64,73	625,5	49,95	625,5	21,51
626,4	101,3	626,4	74,96	626,4	62,72	626,4	49,05	626,4	18,37
627,3	100,19	627,3	77,02	627,3	68,48	627,3	49,94	627,3	22,5
628,2	100,72	628,2	77,18	628,2	66,09	628,2	48,77	628,2	20,45
629,1	99,73	629,1	74,01	629,1	64,61	629,1	47,13	629,1	20,26
630	99,74	630	77,33	630	69,45	630	49,4	630	25,09
630,9	99,31	630,9	75,61	630,9	67,57	630,9	52,01	630,9	26,68
631,8	100,69	631,8	76,44	631,8	68,28	631,8	47,67	631,8	24,88
632,7	94,94	632,7	73,45	632,7	64,04	632,7	47,24	632,7	20,87
633,6	98,45	633,6	75,3	633,6	63,69	633,6	47,85	633,6	23,42
634,5	101,78	634,5	75,73	634,5	66,75	634,5	50,22	634,5	23,91
635,4	100,34	635,4	75,19	635,4	65,83	635,4	49,4	635,4	24,91
636,3	98,98	636,3	77,44	636,3	63,17	636,3	49,72	636,3	23,43
637,2	98,16	637,2	74,19	637,2	64,49	637,2	47,07	637,2	22,66
638,1	103,85	638,1	79,92	638,1	69,68	638,1	52,31	638,1	26,51
639	100,14	639	78,68	639	65,94	639	49,81	639	23,98
639,9	99,25	639,9	75,12	639,9	65,56	639,9	50,24	639,9	22,46
640,8	99,31	640,8	74,21	640,8	63,73	640,8	47	640,8	22,37
641,7	97,19	641,7	73,48	641,7	64,94	641,7	46,18	641,7	21,77
642,6	99,85	642,6	76,88	642,6	65,52	642,6	49,64	642,6	23,7
643,5	94,28	643,5	71,2	643,5	60,51	643,5	47,56	643,5	19,09
644,4	100,27	644,4	77,42	644,4	65,05	644,4	50,16	644,4	22,39
645,3	98,9	645,3	73,05	645,3	63,22	645,3	46,91	645,3	21,78
646,2	98,34	646,2	77,81	646,2	64,02	646,2	49,37	646,2	21,9
647,1	97,59	647,1	75,97	647,1	66,1	647,1	48,4	647,1	23,54
648	100,55	648	75,62	648	65,9	648	50,18	648	24,96
648,9	98,13	648,9	77,39	648,9	66,32	648,9	47,6	648,9	21,46
649,8	99,16	649,8	76,14	649,8	68,22	649,8	50,61	649,8	26,77
650,7	101,19	650,7	76,86	650,7	67,1	650,7	48,59	650,7	25,65
651,6	100,05	651,6	75,87	651,6	66,18	651,6	45,74	651,6	22,17
652,5	100,07	652,5	77,74	652,5	66,47	652,5	51,68	652,5	24,89
653,4	99	653,4	77,95	653,4	65,52	653,4	50,16	653,4	23,26
654,3	101,4	654,3	77,81	654,3	66,49	654,3	49,23	654,3	25,06
655,2	100,14	655,2	74,8	655,2	65,16	655,2	48,15	655,2	19,99
656,1	101,09	656,1	76,13	656,1	63,16	656,1	48,8	656,1	22,01
657	98,07	657	75,81	657	63,41	657	49,78	657	20,41
657,9	100,45	657,9	78,74	657,9	65,88	657,9	49,65	657,9	21,81
658,8	98,62	658,8	75,98	658,8	66,94	658,8	46,77	658,8	21,16
659,7	101,16	659,7	78,92	659,7	66,47	659,7	51,71	659,7	27,02
660,6	97,6	660,6	72,64	660,6	63,89	660,6	47,99	660,6	21,16
661,5	99,16	661,5	75,27	661,5	65,52	661,5	46,58	661,5	21,27
662,4	97,42	662,4	74,81	662,4	61,78	662,4	47,57	662,4	21,01
663,3	95,37	663,3	72,78	663,3	63,65	663,3	45,19	663,3	22,4
664,2	97,33	664,2	74,56	664,2	63,06	664,2	44,39	664,2	21,33
665,1	97,78	665,1	74,14	665,1	65,8	665,1	46,4	665,1	21,91
666	100,95	666	76,19	666	66,39	666	51,66	666	24,18
666,9	97,61	666,9	73,85	666,9	66,29	666,9	50,57	666,9	21,78
667,8	98,5	667,8	75,86	667,8	68,49	667,8	48,88	667,8	20,16
668,7	97,16	668,7	74,35	668,7	64,62	668,7	46,19	668,7	19,55
669,6	95,76	669,6	74,41	669,6	65,52	669,6	48,64	669,6	24,85
670,5	97,92	670,5	75,34	670,5	66,24	670,5	50,86	670,5	23,17
671,4	97,8	671,4	72,08	671,4	63,32	671,4	47,93	671,4	20,88
672,3	96,83	672,3	75,87	672,3	64,49	672,3	46,76	672,3	19,02
673,2	96,44	673,2	73,05	673,2	59,95	673,2	45,99	673,2	18,87
674,1	97,54	674,1	74,64	674,1	63,46	674,1	48,51	674,1	21,65
675	95,38	675	77,5	675	63,66	675	47,92	675	23,01
675,9	99,73	675,9	75,36	675,9	68,18	675,9	49,28	675,9	20,52
676,8	97,08	676,8	73,91	676,8	65,65	676,8	46,55	676,8	21,5
677,7	96,2	677,7	77,53	677,7	65,18	677,7	47,62	677,7	21,07
678,6	93,83	678,6	73,28	678,6	62,19	678,6	45,09	678,6	19,01
679,5	100,06	679,5	77,19	679,5	68,49	679,5	50,08	679,5	23,18
680,4	100,64	680,4	75,55	680,4	63,81	680,4	47,48	680,4	22,28
681,3	96,3	681,3	75,32	681,3	66,34	681,3	46,48	681,3	24,21
682,2	96,42	682,2	72,19	682,2	64,27	682,2	47,72	682,2	19,78
683,1	94,77	683,1	74,35	683,1	62,59	683,1	48,96	683,1	19,88
684	95,12	684	72,91	684	65,17	684	45,81	684	20,19
684,9	99,38	684,9	73,71	684,9	64,84	684,9	47,95	684,9	21,19
685,8	96,3	685,8	75,24	685,8	64,12	685,8	47,2	685,8	21,94
686,7	99,15	686,7	77,17	686,7	64,74	686,7	47,78	686,7	21,52
687,6	97,04	687,6	77,16	687,6	64,18	687,6	47,37	687,6	25,38
688,5	97,94	688,5	75,98	688,5	64,96	688,5	49,56	688,5	24,05
689,4	99,74	689,4	77,65	689,4	66,51	689,4	48,57	689,4	21,34
690,3	100,13	690,3	76,98	690,3	67,44	690,3	50,73	690,3	22,04
691,2	100,66	691,2	76,92	691,2	65,9	691,2	49,54	691,2	24,68
692,1	98,27	692,1	73,26	692,1	64,44	692,1	46,03	692,1	20,39
693	97,7	693	75,25	693	65,07	693	47,31	693	22,01
693,9	97,9	693,9	76,94	693,9	64,49	693,9	49,77	693,9	22,77
694,8	101,28	694,8	79,36	694,8	70,35	694,8	50,2	694,8	26,02
695,7	97,96	695,7	71,88	695,7	65,33	695,7	45,48	695,7	20,84
696,6	95,94	696,6	76,14	696,6	67,94	696,6	46,79	696,6	24,44
697,5	99,49	697,5	74,1	697,5	66,49	697,5	46,36	697,5	20,83
698,4	99,29	698,4	76,16	698,4	65,47	698,4	50,66	698,4	25,92
699,3	96,83	699,3	75,49	699,3	63,47	699,3	50,24	699,3	23,66
700,2	97,87	700,2	75,82	700,2	64,7	700,2	48,63	700,2	20,92
701,1	100,44	701,1	76,84	701,1	68,77	701,1	52,45	701,1	25,59
702	96,88	702	74,78	702	63,71	702	49,56	702	21,95
702,9	101,1	702,9	78,42	702,9	65,78	702,9	49,59	702,9	21,97
703,8	97,95	703,8	73,87	703,8	63,69	703,8	48,55	703,8	23,93
704,7	95,63	704,7	75,66	704,7	63,31	704,7	47,06	704,7	24,31
705,6	98,4	705,6	74,84	705,6	64,88	705,6	46,45	705,6	24,59
706,5	94,85	706,5	73,71	706,5	64,38	706,5	47,85	706,5	21,86
707,4	96,08	707,4	74,42	707,4	64,62	707,4	47,23	707,4	24,19
708,3	95,29	708,3	73,27	708,3	65,71	708,3	46,62	708,3	21,47
709,2	97,1	709,2	75,98	709,2	64,41	709,2	46,66	709,2	24,16
710,1	94,96	710,1	73,3	710,1	64,37	710,1	47,05	710,1	19,47
711	91,82	711	70,21	711	60,93	711	45,45	711	20,05
711,9	99,47	711,9	76,35	711,9	66,22	711,9	48,49	711,9	24,29
712,8	96,45	712,8	76,51	712,8	64,4	712,8	48,96	712,8	25,2
713,7	97,79	713,7	73,59	713,7	63,8	713,7	48,4	713,7	23,43
714,6	96,09	714,6	73,71	714,6	67,87	714,6	44,57	714,6	22,21
715,5	101,27	715,5	78,15	715,5	66,83	715,5	48,2	715,5	24,49
716,4	98,14	716,4	75,47	716,4	63,87	716,4	46,91	716,4	23,7
717,3	96,42	717,3	75,97	717,3	62,48	717,3	48,26	717,3	22,33
718,2	97,84	718,2	76,05	718,2	64,18	718,2	45,23	718,2	22,12
719,1	97,17	719,1	75,69	719,1	65,43	719,1	49,64	719,1	25,13
720	98,03	720	74,81	720	64,62	720	46,46	720	19,36
720,9	94,15	720,9	73,61	720,9	65,42	720,9	47,29	720,9	21,81
721,8	94,36	721,8	74,81	721,8	65,02	721,8	43,57	721,8	21,19
722,7	98,43	722,7	75,38	722,7	65,67	722,7	48,49	722,7	22,33
723,6	98,79	723,6	76,19	723,6	64,78	723,6	47,88	723,6	22,73
724,5	100,25	724,5	75,47	724,5	66,11	724,5	48,04	724,5	23,75
725,4	97,97	725,4	75,03	725,4	63,46	725,4	46,5	725,4	20,78
726,3	100,98	726,3	76,59	726,3	65,8	726,3	48,31	726,3	23,41
727,2	97,94	727,2	75,76	727,2	66,32	727,2	49,96	727,2	23,32
728,1	96,03	728,1	72,71	728,1	64,13	728,1	47,56	728,1	23,72
729	99,02	729	73,01	729	64	729	50,7	729	24,03
729,9	98,13	729,9	74,88	729,9	66,45	729,9	49,68	729,9	23,2
730,8	98,99	730,8	76,25	730,8	64,72	730,8	47,68	730,8	23,61
731,7	96,2	731,7	74,06	731,7	63,51	731,7	44,98	731,7	23,27
732,6	96,01	732,6	75,97	732,6	62,95	732,6	46,79	732,6	20,98
733,5	93,69	733,5	71,32	733,5	61,72	733,5	44,22	733,5	22,83
734,4	94,89	734,4	73,68	734,4	62,96	734,4	45,27	734,4	21,35
735,3	96,14	735,3	73,61	735,3	65,23	735,3	46,05	735,3	22,64
736,2	93,96	736,2	74,8	736,2	64,89	736,2	45,05	736,2	20,26
737,1	95,16	737,1	72,86	737,1	63,24	737,1	44,68	737,1	21,44
738	95,19	738	73,71	738	64,26	738	45,58	738	22,89
738,9	95,18	738,9	74,71	738,9	65,14	738,9	48,43	738,9	20,72
739,8	97,54	739,8	74,92	739,8	62,92	739,8	47,82	739,8	22,65
740,7	98,85	740,7	75,1	740,7	65,81	740,7	49,24	740,7	22,34
741,6	97,26	741,6	74,46	741,6	65,99	741,6	48,83	741,6	21,18
742,5	93,52	742,5	75,3	742,5	65,74	742,5	46,32	742,5	19,12
743,4	95,81	743,4	74,14	743,4	62,07	743,4	47,46	743,4	22,17
744,3	98,39	744,3	74,73	744,3	61,55	744,3	47,69	744,3	24,66
745,2	95,61	745,2	76,1	745,2	65,56	745,2	48,41	745,2	22,99
746,1	95,25	746,1	74,26	746,1	63,45	746,1	46,01	746,1	21,16
747	97,03	747	73,14	747	63,08	747	43,56	747	20,75
747,9	95,9	747,9	71,69	747,9	61,81	747,9	45,64	747,9	23,19
748,8	95,76	748,8	76,22	748,8	67,13	748,8	47,73	748,8	21,3
749,7	98,29	749,7	76,74	749,7	68,66	749,7	49,61	749,7	21,9
750,6	93,79	750,6	74,16	750,6	64,14	750,6	46,18	750,6	21,09
751,5	93,73	751,5	74,78	751,5	63,14	751,5	46,3	751,5	20,97
752,4	97,92	752,4	77,63	752,4	64,99	752,4	50,25	752,4	24,49
753,3	94,69	753,3	72,63	753,3	62,71	753,3	44,2	753,3	21,58
754,2	95,54	754,2	78,5	754,2	66,28	754,2	49	754,2	23,05
755,1	94,66	755,1	71,31	755,1	63,31	755,1	44,63	755,1	21,27
756	96,43	756	75,31	756	66,18	756	49,78	756	23,36
756,9	94,77	756,9	74,12	756,9	63,44	756,9	48,49	756,9	22,85
757,8	97,43	757,8	75,79	757,8	67,09	757,8	46,53	757,8	22,83
758,7	98,25	758,7	74,71	758,7	62,63	758,7	45,73	758,7	20,96
759,6	92,17	759,6	70,86	759,6	62,09	759,6	43,79	759,6	22,3
760,5	97	760,5	75,35	760,5	64,17	760,5	45,88	760,5	21,52
761,4	94,97	761,4	76,49	761,4	63,6	761,4	47,17	761,4	24,06
762,3	98,75	762,3	76,32	762,3	65,56	762,3	50,23	762,3	24,72
763,2	96,34	763,2	75,2	763,2	64,25	763,2	47,3	763,2	23,12
764,1	94,15	764,1	72,9	764,1	65,28	764,1	45,87	764,1	21,99
765	92,83	765	74,05	765	60,35	765	46,08	765	21,38
765,9	95,02	765,9	75,11	765,9	64,79	765,9	45,37	765,9	21,55
766,8	96,04	766,8	72,33	766,8	63,37	766,8	46,1	766,8	21,3
767,7	94,23	767,7	74,02	767,7	65,54	767,7	44,19	767,7	21,97
768,6	94,51	768,6	72,37	768,6	64,45	768,6	45,82	768,6	21,87
769,5	98,44	769,5	77,9	769,5	66,21	769,5	49,34	769,5	24,42
770,4	94,49	770,4	74,84	770,4	67,78	770,4	47,27	770,4	23,44
771,3	95,55	771,3	72,24	771,3	62,04	771,3	46,45	771,3	22,07
772,2	94,98	772,2	70,95	772,2	63,81	772,2	45,82	772,2	21,53
773,1	94,98	773,1	71,52	773,1	63,54	773,1	46,56	773,1	22,86
774	95,01	774	73,12	774	64,58	774	47,54	774	23,55
774,9	97,27	774,9	76,64	774,9	66,06	774,9	45,51	774,9	23,41
775,8	96,23	775,8	70,82	775,8	63,86	775,8	46,17	775,8	24,1
776,7	96,12	776,7	76,51	776,7	66,32	776,7	47,34	776,7	25,18
777,6	94,36	777,6	74,54	777,6	63,9	777,6	44,83	777,6	23,67
778,5	96,75	778,5	76,87	778,5	64,94	778,5	47,72	778,5	21,64
779,4	96,2	779,4	71,98	779,4	66,62	779,4	44,17	779,4	24,16
780,3	92,49	780,3	74,06	780,3	60,49	780,3	43,06	780,3	21,07
781,2	95,37	781,2	78,02	781,2	64,8	781,2	47,33	781,2	24,69
782,1	95,93	782,1	73,06	782,1	61,47	782,1	44,11	782,1	20,96
783	97,2	783	73,95	783	67,35	783	47,78	783	21,96
783,9	97,61	783,9	73,99	783,9	65,79	783,9	45,92	783,9	20,04
784,8	96,03	784,8	75,9	784,8	66,47	784,8	47,81	784,8	23,13
785,7	96,52	785,7	77,12	785,7	66,01	785,7	47,39	785,7	20,87
786,6	91,94	786,6	71,22	786,6	59,95	786,6	44,65	786,6	20,58
787,5	93,61	787,5	71,72	787,5	65,78	787,5	48,45	787,5	22,14
788,4	95,51	788,4	73,3	788,4	65,63	788,4	46,06	788,4	20,99
789,3	96,25	789,3	74,71	789,3	64,42	789,3	46,99	789,3	23,4
790,2	97,82	790,2	75,27	790,2	66,88	790,2	49,6	790,2	25,36
791,1	93,81	791,1	73,71	791,1	63,74	791,1	45,28	791,1	16,78
792	96,16	792	73,93	792	64,48	792	45,1	792	21,8
792,9	96,5	792,9	74,37	792,9	64,71	792,9	45,85	792,9	21,49
793,8	97,19	793,8	76,59	793,8	64,86	793,8	48,13	793,8	25,02
794,7	93,46	794,7	74,8	794,7	63,92	794,7	44,52	794,7	23,08
795,6	94,43	795,6	73,35	795,6	63,96	795,6	46,35	795,6	19,93
796,5	92,01	796,5	71,84	796,5	63,43	796,5	44,18	796,5	20,46
797,4	95,12	797,4	74,64	797,4	64,45	797,4	47,27	797,4	24,11
798,3	93,66	798,3	73,98	798,3	63,98	798,3	43,95	798,3	20,88
799,2	98,46	799,2	75,74	799,2	66,77	799,2	51,48	799,2	23,9
800,1	92,8	800,1	74,26	800,1	67	800,1	44,01	800,1	23,98
801	97,95	801	74,12	801	66,25	801	47,43	801	21,76
801,9	94,31	801,9	74,52	801,9	65,74	801,9	47,56	801,9	25,27
802,8	94,87	802,8	72,97	802,8	62,92	802,8	44,97	802,8	21,22
803,7	95,75	803,7	72,83	803,7	65,43	803,7	46,46	803,7	21,29
804,6	93,36	804,6	74,01	804,6	62,47	804,6	42,81	804,6	21,12
805,5	93,91	805,5	73,75	805,5	63,72	805,5	41,7	805,5	20,51
806,4	95,36	806,4	74,63	806,4	65,18	806,4	45,29	806,4	23,32
807,3	91,49	807,3	70,73	807,3	61,41	807,3	42,76	807,3	21,79
808,2	94,77	808,2	72,7	808,2	66,29	808,2	45,33	808,2	21,57
809,1	94,8	809,1	75,36	809,1	62,65	809,1	44,57	809,1	24,19
810	96,95	810	73,61	810	64,45	810	43,92	810	22,32
810,9	94,95	810,9	74,38	810,9	65,25	810,9	46,18	810,9	21,95
811,8	90,89	811,8	73,22	811,8	62,76	811,8	44,32	811,8	21,43
812,7	95,03	812,7	72,01	812,7	63,02	812,7	45,83	812,7	21,87
813,6	96,15	813,6	72,78	813,6	64,07	813,6	45,9	813,6	21
814,5	93,58	814,5	70,45	814,5	62,87	814,5	44,93	814,5	18,88
815,4	94,27	815,4	73,97	815,4	63,83	815,4	45,24	815,4	20,97
816,3	95,7	816,3	72,82	816,3	63,68	816,3	46,09	816,3	21,54
817,2	93,93	817,2	72,34	817,2	65,79	817,2	44,95	817,2	21,4
818,1	95,14	818,1	74,87	818,1	63,31	818,1	43,68	818,1	18,91
819	94,14	819	74,81	819	65,39	819	44,64	819	23,1
819,9	92,93	819,9	73,8	819,9	62,2	819,9	41,84	819,9	19,86
820,8	91,53	820,8	70,32	820,8	63,51	820,8	42,16	820,8	18,34
821,7	92,08	821,7	72,03	821,7	63,78	821,7	47,41	821,7	20,28
822,6	95,21	822,6	74,63	822,6	61,51	822,6	45,31	822,6	21,69
823,5	95,52	823,5	73,53	823,5	63,34	823,5	46,13	823,5	20,81
824,4	95,59	824,4	75,14	824,4	64,77	824,4	46,98	824,4	23,35
825,3	93,87	825,3	71,86	825,3	62,44	825,3	47,08	825,3	19,86
826,2	95,37	826,2	75,49	826,2	66,65	826,2	48,91	826,2	25,8
827,1	96,23	827,1	75,98	827,1	64,05	827,1	44,44	827,1	22,27
828	93,46	828	74,19	828	61,92	828	44,55	828	22,76
828,9	96,11	828,9	76,72	828,9	64,48	828,9	47,2	828,9	20,88
829,8	93,99	829,8	70,71	829,8	63,73	829,8	44,77	829,8	20,21
830,7	96,74	830,7	75,49	830,7	65,65	830,7	46,69	830,7	21,76
831,6	94,22	831,6	75,2	831,6	63,34	831,6	47,57	831,6	23,01
832,5	95,78	832,5	75,22	832,5	66,48	832,5	45,2	832,5	22,24
833,4	95,29	833,4	75,86	833,4	65,76	833,4	46,59	833,4	22,26
834,3	95,64	834,3	74,76	834,3	64,15	834,3	46,57	834,3	23,58
835,2	92,41	835,2	71,69	835,2	62,54	835,2	41,16	835,2	23,47
836,1	97,41	836,1	74,2	836,1	61,78	836,1	46,84	836,1	26
837	95,21	837	76,05	837	62,93	837	49,67	837	23,36
837,9	92,78	837,9	72,47	837,9	65,12	837,9	44,48	837,9	22,98
838,8	95,61	838,8	74,99	838,8	63,48	838,8	44,94	838,8	22,29
839,7	95,79	839,7	75,83	839,7	66,9	839,7	49,44	839,7	19,58
840,6	95,18	840,6	74,9	840,6	63,83	840,6	47,06	840,6	24,48
841,5	93,05	841,5	71,39	841,5	63,88	841,5	46,08	841,5	21,46
842,4	96,73	842,4	76,44	842,4	68,53	842,4	47,83	842,4	23,18
843,3	92,59	843,3	74,18	843,3	64,69	843,3	46,89	843,3	23,44
844,2	94,82	844,2	72,29	844,2	62,44	844,2	45,72	844,2	21,77
845,1	94,66	845,1	73,82	845,1	64,38	845,1	46,47	845,1	21,58
846	96,36	846	73,35	846	63,8	846	46,79	846	21,67
846,9	94,71	846,9	73,44	846,9	62,72	846,9	48,23	846,9	21,56
847,8	95,11	847,8	73,92	847,8	66,48	847,8	46,6	847,8	21,83
848,7	96,7	848,7	73,69	848,7	67,52	848,7	48	848,7	24,32
849,6	96,2	849,6	73,69	849,6	62,83	849,6	45,51	849,6	21,13
850,5	97,71	850,5	76,66	850,5	66,71	850,5	47,21	850,5	25,63
851,4	95,27	851,4	71,53	851,4	67,09	851,4	46,25	851,4	23,72
852,3	91,59	852,3	68,48	852,3	60,5	852,3	44,76	852,3	19,02
853,2	93,76	853,2	72,29	853,2	64,15	853,2	45,97	853,2	21,39
854,1	95,05	854,1	75,33	854,1	63,62	854,1	45,83	854,1	26,8
855	92,26	855	71,93	855	63,03	855	44,82	855	21,67
855,9	95,1	855,9	73,68	855,9	63,08	855,9	45,81	855,9	23,54
856,8	91,56	856,8	74,64	856,8	62,01	856,8	47,22	856,8	20,26
857,7	93,89	857,7	74,16	857,7	62,86	857,7	46,47	857,7	21,18
858,6	95,11	858,6	72,42	858,6	62,8	858,6	46,87	858,6	21,2
859,5	93,17	859,5	71,85	859,5	63,53	859,5	45,79	859,5	21,58
860,4	94,1	860,4	71,7	860,4	64,54	860,4	43,95	860,4	23,48
861,3	91,38	861,3	71,25	861,3	64,69	861,3	45,16	861,3	20,53
862,2	93,35	862,2	73,38	862,2	63,02	862,2	44,83	862,2	22,73
863,1	96,15	863,1	75,31	863,1	62,98	863,1	44,67	863,1	21,89
864	95,38	864	72,25	864	63,67	864	44,63	864	22,56
864,9	94,97	864,9	72,27	864,9	64,54	864,9	46,32	864,9	22,37
865,8	97,72	865,8	72,69	865,8	66,22	865,8	48	865,8	24,15
866,7	95,2	866,7	74,59	866,7	66,84	866,7	48,56	866,7	24,99
867,6	93,7	867,6	71,72	867,6	62,38	867,6	45,57	867,6	21,35
868,5	95,62	868,5	73,66	868,5	64,42	868,5	49,05	868,5	21,19
869,4	93,78	869,4	74,51	869,4	63,63	869,4	46,81	869,4	20,47
870,3	91,64	870,3	70,86	870,3	60,88	870,3	43,69	870,3	20,39
871,2	92,54	871,2	76,66	871,2	61,05	871,2	48,95	871,2	23,34
872,1	96,26	872,1	74,57	872,1	66,11	872,1	47,62	872,1	23,25
873	90,65	873	71,82	873	61,79	873	45,27	873	19,39
873,9	94,62	873,9	70,48	873,9	62,42	873,9	45,8	873,9	21,33
874,8	91,49	874,8	73,77	874,8	60,6	874,8	42,51	874,8	20,59
875,7	92,06	875,7	70,67	875,7	65,65	875,7	41,75	875,7	20,79
876,6	96,17	876,6	76,1	876,6	66,94	876,6	49,34	876,6	23,71
877,5	93,79	877,5	72,25	877,5	62,11	877,5	41,97	877,5	19,95
878,4	94,27	878,4	74,12	878,4	60,87	878,4	45,23	878,4	22,49
879,3	91,63	879,3	72,83	879,3	63,6	879,3	43,42	879,3	24,12
880,2	93,99	880,2	73,24	880,2	62,97	880,2	44,24	880,2	21,43
881,1	91,45	881,1	72,09	881,1	63,43	881,1	44,37	881,1	21
882	96,83	882	76,19	882	66,23	882	48,73	882	23,39
882,9	95,59	882,9	74,42	882,9	64,85	882,9	48,86	882,9	23,26
883,8	93,15	883,8	72,58	883,8	62,93	883,8	46,63	883,8	20,58
884,7	90,75	884,7	71,17	884,7	63,08	884,7	44,46	884,7	21,88
885,6	93,79	885,6	70,87	885,6	64,68	885,6	46,25	885,6	24,23
886,5	91,8	886,5	71,63	886,5	61,03	886,5	43,43	886,5	20,05
887,4	93,26	887,4	71,96	887,4	62,92	887,4	43,92	887,4	19,69
888,3	96,06	888,3	76,64	888,3	64,2	888,3	46,82	888,3	23,88
889,2	92,82	889,2	73,36	889,2	64,59	889,2	46,26	889,2	20,78
890,1	93,39	890,1	74,19	890,1	66,04	890,1	47,24	890,1	25,72
891	92,38	891	72,16	891	60,81	891	42,81	891	19,82
891,9	92,29	891,9	71,81	891,9	62,55	891,9	43,34	891,9	21,89
892,8	95,26	892,8	74,69	892,8	65,82	892,8	43,3	892,8	22,48
893,7	92,61	893,7	72,71	893,7	63,1	893,7	45,22	893,7	20,19
894,6	92,12	894,6	71,13	894,6	60,26	894,6	43,64	894,6	18,59
895,5	93,69	895,5	71,27	895,5	60,87	895,5	45,69	895,5	22,37
896,4	91,91	896,4	72,98	896,4	61,34	896,4	44,6	896,4	23,07
897,3	94,09	897,3	75,98	897,3	61,19	897,3	47,45	897,3	19,77
898,2	91,26	898,2	73,14	898,2	62,94	898,2	43,43	898,2	18,59
899,1	90,66	899,1	73,95	899,1	63,97	899,1	47,24	899,1	21,49
900	94,57	900	74,01	900	63,72	900	44,72	900	22,44
900,9	92,39	900,9	73,38	900,9	62,06	900,9	45,04	900,9	23,18
901,8	92,44	901,8	73,17	901,8	61,96	901,8	43,86	901,8	21,77
902,7	93,25	902,7	73,42	902,7	63,02	902,7	44,82	902,7	23,26
903,6	93,48	903,6	71,9	903,6	64,72	903,6	45,91	903,6	22,3
904,5	93,74	904,5	77,42	904,5	62,62	904,5	47,13	904,5	20,47
905,4	91,22	905,4	72,58	905,4	61,97	905,4	42,49	905,4	20,74
906,3	93,44	906,3	72,7	906,3	62,98	906,3	47	906,3	22,72
907,2	92,6	907,2	73,58	907,2	61,25	907,2	45,01	907,2	20,25
908,1	89,63	908,1	71,68	908,1	60,41	908,1	43,53	908,1	18,84
909	92,67	909	71,67	909	62,6	909	44,5	909	20,09
909,9	91,23	909,9	71,04	909,9	60,83	909,9	42,98	909,9	19,32
910,8	93,52	910,8	74,2	910,8	63,73	910,8	45,42	910,8	21,39
911,7	92,47	911,7	69,91	911,7	60,09	911,7	43,17	911,7	19,04
912,6	96,63	912,6	74,98	912,6	63,55	912,6	45,19	912,6	23,25
913,5	91,3	913,5	73,07	913,5	60,81	913,5	43,17	913,5	17,93
914,4	91,68	914,4	70,65	914,4	59,09	914,4	41,45	914,4	19
915,3	93,94	915,3	74,74	915,3	64,69	915,3	43,64	915,3	21,57
916,2	92,12	916,2	71,38	916,2	60,51	916,2	41,51	916,2	19,64
917,1	96,17	917,1	75,59	917,1	63,25	917,1	49,21	917,1	26,19
918	94,41	918	72,26	918	65,43	918	44,83	918	24,44
918,9	91,52	918,9	71,81	918,9	60,07	918,9	40,25	918,9	20,2
919,8	93,97	919,8	71,97	919,8	65,66	919,8	45,16	919,8	19,81
920,7	95,51	920,7	75,17	920,7	65,94	920,7	45,7	920,7	25,71
921,6	89,08	921,6	70,3	921,6	58,86	921,6	42,37	921,6	19,4
922,5	93,58	922,5	72,74	922,5	63,29	922,5	45,27	922,5	22,43
923,4	94,47	923,4	73,31	923,4	63,67	923,4	45,4	923,4	22,46
924,3	93,57	924,3	71	924,3	61,5	924,3	43,92	924,3	19,41
925,2	92,13	925,2	74,68	925,2	63,18	925,2	44,07	925,2	20,69
926,1	93,06	926,1	73,92	926,1	67,37	926,1	45,48	926,1	23,78
927	91,2	927	71,62	927	63,73	927	46,67	927	21,95
927,9	90,4	927,9	72,78	927,9	61,92	927,9	43,89	927,9	20,58
928,8	91,93	928,8	72,19	928,8	65,35	928,8	46,52	928,8	21,27
929,7	95,83	929,7	76,71	929,7	68,69	929,7	45,59	929,7	22,78
930,6	93,35	930,6	73,6	930,6	63,69	930,6	48,1	930,6	19,44
931,5	91,98	931,5	75,65	931,5	63,55	931,5	46,32	931,5	23,37
932,4	97,39	932,4	74,3	932,4	68,15	932,4	48,67	932,4	23,91
933,3	94,69	933,3	73,6	933,3	66,17	933,3	46,8	933,3	25,97
934,2	93,92	934,2	72,04	934,2	62,23	934,2	44,82	934,2	21,43
935,1	92,24	935,1	71,61	935,1	61,13	935,1	44,41	935,1	22,57
936	92,87	936	73,27	936	64,1	936	43,28	936	22,22
936,9	92,09	936,9	72,75	936,9	62,25	936,9	44,31	936,9	22,56
937,8	95,41	937,8	75,49	937,8	65,79	937,8	46,99	937,8	22,4
938,7	92,92	938,7	72,67	938,7	65,37	938,7	46,94	938,7	23,38
939,6	94,33	939,6	74,54	939,6	65	939,6	44,52	939,6	22,43
940,5	90,78	940,5	73,79	940,5	65,21	940,5	42,52	940,5	20,93
941,4	91,04	941,4	70,16	941,4	60,75	941,4	44,94	941,4	19,84
942,3	94,53	942,3	74,45	942,3	63,54	942,3	45,32	942,3	24,73
943,2	91,95	943,2	73,12	943,2	63,2	943,2	42,93	943,2	20,33
944,1	96,33	944,1	74,36	944,1	64,14	944,1	47,32	944,1	25,94
945	95	945	71,03	945	65,36	945	43,96	945	22,88
945,9	93,53	945,9	72,24	945,9	63,8	945,9	42,7	945,9	21,09
946,8	90,63	946,8	73,21	946,8	61,57	946,8	44,97	946,8	20,7
947,7	91,68	947,7	71,45	947,7	60,71	947,7	45,1	947,7	23,05
948,6	90,64	948,6	69,88	948,6	59,96	948,6	43,32	948,6	18,95
949,5	93,55	949,5	73,12	949,5	60,84	949,5	45,35	949,5	23,24
950,4	91,28	950,4	73,45	950,4	62,06	950,4	43,96	950,4	23,07
951,3	90,94	951,3	70,45	951,3	62,96	951,3	42,68	951,3	20,4
952,2	90,28	952,2	71,76	952,2	61,67	952,2	42,86	952,2	20,62
953,1	92,32	953,1	73,1	953,1	62,61	953,1	44,53	953,1	23,21
954	95,84	954	73,55	954	62,11	954	43,68	954	22,01
954,9	92,78	954,9	71,83	954,9	61,49	954,9	44,18	954,9	21,38
955,8	92,02	955,8	73,54	955,8	63,1	955,8	46,5	955,8	23,85
956,7	91,73	956,7	71,68	956,7	61,86	956,7	43,07	956,7	20,33
957,6	91,96	957,6	72,01	957,6	62,48	957,6	43,51	957,6	21,68
958,5	91,28	958,5	74,18	958,5	64,33	958,5	44,16	958,5	21,22
959,4	93,58	959,4	72,27	959,4	61,45	959,4	41,7	959,4	23,79
960,3	92,05	960,3	71,83	960,3	63,23	960,3	44,86	960,3	21,51
961,2	92,45	961,2	71,52	961,2	61,25	961,2	43,61	961,2	21,62
962,1	92,53	962,1	71,79	962,1	62,99	962,1	46,19	962,1	20,51
963	90,15	963	70,96	963	62,09	963	39,69	963	17,36
963,9	92,17	963,9	70,41	963,9	62,21	963,9	41,58	963,9	20,34
964,8	93,82	964,8	75,1	964,8	63,24	964,8	43,28	964,8	23,78
965,7	91,13	965,7	69,4	965,7	62,14	965,7	42,03	965,7	21,34
966,6	91,02	966,6	72,08	966,6	61,61	966,6	43,27	966,6	22,45
967,5	91,05	967,5	71,18	967,5	62,42	967,5	45,57	967,5	19,75
968,4	91,69	968,4	73,69	968,4	62,88	968,4	47,43	968,4	19,15
969,3	91,42	969,3	70,45	969,3	64,34	969,3	44,62	969,3	19,47
970,2	92,41	970,2	71,44	970,2	63,21	970,2	43,33	970,2	22,77
