# Supplementary material for: The Cold Shock Protein CspB from Mycobacterium tuberculosis Binds to MTS0997 sRNA and MTS1338 sRNA as a Dimer
Source: Int J Mol Sci. 2026 Jan 9;27(2):663. doi: 10.3390/ijms27020663 (PMC12840758; doi:10.3390/ijms27020663)
Supplement: Supplementary file 1 [file ijms-27-00663-s001.zip › SPR raw data/MTS0997 short 2000 1000 500 250 250mMNaCl.txt]

L5A1()_X	L5A1()_Y	L5A2()_X	L5A2()_Y	L5A3()_X	L5A3()_Y	L5A5()_X	L5A5()_Y
-247,5	8,13	-247,5	4,31	-247,5	2,35	-247,5	8,3
-246,6	6,14	-246,6	1,66	-246,6	-2,43	-246,6	2,66
-245,7	3,81	-245,7	-1,2	-245,7	-1,77	-245,7	1,83
-244,8	4,45	-244,8	1,69	-244,8	-3,15	-244,8	-0,56
-243,9	9,14	-243,9	5,15	-243,9	2,89	-243,9	7,97
-243	6,29	-243	6,63	-243	-2,06	-243	6,12
-242,1	1,02	-242,1	0,9	-242,1	-2,01	-242,1	3,35
-241,2	9,48	-241,2	5,77	-241,2	0,64	-241,2	5,16
-240,3	4,05	-240,3	2,06	-240,3	-2,15	-240,3	2,37
-239,4	3,96	-239,4	1,4	-239,4	-2,47	-239,4	-0,36
-238,5	6,65	-238,5	3,31	-238,5	0,06	-238,5	1,83
-237,6	5,29	-237,6	1,62	-237,6	0,22	-237,6	3,67
-236,7	5,67	-236,7	2,34	-236,7	-0,66	-236,7	1,53
-235,8	5,05	-235,8	1,2	-235,8	-2,83	-235,8	1,21
-234,9	4,15	-234,9	1,01	-234,9	-4,53	-234,9	2,09
-234	5,95	-234	0,49	-234	0,14	-234	1,47
-233,1	6,4	-233,1	3,67	-233,1	-1,75	-233,1	1,9
-232,2	4,04	-232,2	2,58	-232,2	-3,02	-232,2	0,93
-231,3	8,15	-231,3	2,4	-231,3	-0,81	-231,3	1,82
-230,4	5,18	-230,4	3,32	-230,4	-2,83	-230,4	2,76
-229,5	3,82	-229,5	2,21	-229,5	-1,77	-229,5	-0,54
-228,6	5,41	-228,6	1,35	-228,6	-3,67	-228,6	3,51
-227,7	4,08	-227,7	1,55	-227,7	-3,05	-227,7	1,29
-226,8	2,89	-226,8	3,6	-226,8	-1,1	-226,8	0,21
-225,9	5,21	-225,9	4,1	-225,9	3,22	-225,9	1,9
-225	3,81	-225	0,57	-225	-1,97	-225	0,93
-224,1	5,75	-224,1	5,49	-224,1	-0,28	-224,1	4,95
-223,2	3,37	-223,2	-0,16	-223,2	-3,86	-223,2	-1,81
-222,3	5,41	-222,3	3,51	-222,3	-3,01	-222,3	-1,56
-221,4	1,95	-221,4	3,5	-221,4	-2,1	-221,4	-1,06
-220,5	1,59	-220,5	0,81	-220,5	-0,26	-220,5	0,82
-219,6	3,11	-219,6	0,34	-219,6	-2,07	-219,6	0,63
-218,7	5,8	-218,7	2,88	-218,7	-0,3	-218,7	2,85
-217,8	2,87	-217,8	2,07	-217,8	-2,27	-217,8	-0,25
-216,9	4,34	-216,9	3,19	-216,9	-1,72	-216,9	2,25
-216	6,93	-216	0,03	-216	1,49	-216	5,01
-215,1	3,42	-215,1	-0,84	-215,1	-2,55	-215,1	1,38
-214,2	5,8	-214,2	3,49	-214,2	-2,42	-214,2	1,23
-213,3	5,6	-213,3	3,68	-213,3	-3,89	-213,3	1,28
-212,4	3,56	-212,4	0,4	-212,4	0,66	-212,4	3,71
-211,5	7,33	-211,5	3,55	-211,5	-1,96	-211,5	1,3
-210,6	3,96	-210,6	4,61	-210,6	-1,57	-210,6	2,73
-209,7	3,64	-209,7	2,45	-209,7	-1,18	-209,7	2,27
-208,8	2,8	-208,8	1,07	-208,8	-1,41	-208,8	-0,11
-207,9	5,54	-207,9	2	-207,9	1,46	-207,9	4,16
-207	3,42	-207	0,11	-207	1,97	-207	2,12
-206,1	4,07	-206,1	4,58	-206,1	-0,8	-206,1	1,85
-205,2	1,73	-205,2	0,16	-205,2	-1,25	-205,2	-1,13
-204,3	4,8	-204,3	2,44	-204,3	-0,38	-204,3	0,35
-203,4	6,68	-203,4	3,24	-203,4	1,37	-203,4	1,56
-202,5	7,08	-202,5	2,1	-202,5	-0,96	-202,5	2,75
-201,6	2,54	-201,6	0,58	-201,6	-3,18	-201,6	1,75
-200,7	5,3	-200,7	-0,29	-200,7	-2,19	-200,7	1,49
-199,8	4,41	-199,8	3,22	-199,8	0,74	-199,8	2,93
-198,9	6,41	-198,9	3,59	-198,9	1,42	-198,9	1,6
-198	3,37	-198	2,63	-198	-1,02	-198	2,69
-197,1	4,82	-197,1	0,44	-197,1	-0,99	-197,1	2,03
-196,2	2,41	-196,2	-0,07	-196,2	-2,08	-196,2	-1,69
-195,3	3,66	-195,3	2,24	-195,3	-2,8	-195,3	0,6
-194,4	0,17	-194,4	1,93	-194,4	-1,78	-194,4	-1,77
-193,5	5,39	-193,5	4,13	-193,5	0,16	-193,5	4,05
-192,6	0,68	-192,6	-1,17	-192,6	-5,61	-192,6	-0,93
-191,7	5,15	-191,7	2,42	-191,7	-2,39	-191,7	1,12
-190,8	3,61	-190,8	2,14	-190,8	-2,79	-190,8	-0,35
-189,9	2,14	-189,9	0,76	-189,9	-1,21	-189,9	1,22
-189	2,68	-189	1,7	-189	-1,32	-189	-0,4
-188,1	1,2	-188,1	0,8	-188,1	-1,74	-188,1	0,27
-187,2	2,52	-187,2	0,7	-187,2	-0,2	-187,2	1,6
-186,3	5,03	-186,3	2,7	-186,3	0,58	-186,3	0,69
-185,4	3,89	-185,4	2,23	-185,4	-3,29	-185,4	1,83
-184,5	6,63	-184,5	5,58	-184,5	1	-184,5	4,17
-183,6	0,11	-183,6	-0,98	-183,6	-4,06	-183,6	-1,75
-182,7	2,19	-182,7	0,75	-182,7	0,3	-182,7	0,98
-181,8	3,97	-181,8	2,98	-181,8	-0,36	-181,8	1,43
-180,9	6,04	-180,9	3,99	-180,9	1,24	-180,9	3,58
-180	4,96	-180	1,51	-180	1,98	-180	1,64
-179,1	3,25	-179,1	3,48	-179,1	-1,4	-179,1	2,4
-178,2	5,9	-178,2	4,98	-178,2	0,09	-178,2	2,69
-177,3	2,6	-177,3	0,49	-177,3	0,13	-177,3	2,07
-176,4	4,7	-176,4	2,32	-176,4	1,14	-176,4	2,75
-175,5	4,2	-175,5	3,62	-175,5	0,41	-175,5	1,69
-174,6	4,35	-174,6	2,85	-174,6	1,32	-174,6	2,26
-173,7	5,61	-173,7	2,98	-173,7	2,44	-173,7	2,75
-172,8	1,54	-172,8	0,53	-172,8	0,15	-172,8	2,25
-171,9	4,44	-171,9	0,61	-171,9	0,56	-171,9	2,29
-171	5,29	-171	4,15	-171	0,39	-171	1,65
-170,1	3,28	-170,1	0,86	-170,1	-1,75	-170,1	-1,47
-169,2	7,82	-169,2	2,22	-169,2	1,16	-169,2	4,37
-168,3	1,94	-168,3	1,42	-168,3	-2,7	-168,3	1,01
-167,4	2,69	-167,4	-0,22	-167,4	-1,04	-167,4	-0,19
-166,5	5,25	-166,5	1,24	-166,5	1,48	-166,5	2,66
-165,6	4,26	-165,6	1,61	-165,6	1,17	-165,6	1,14
-164,7	1,13	-164,7	-0,43	-164,7	-1,55	-164,7	-1,33
-163,8	2,02	-163,8	0,95	-163,8	-2,95	-163,8	-0,67
-162,9	3,06	-162,9	-0,34	-162,9	-1,07	-162,9	-0,7
-162	4,75	-162	-0,1	-162	-1,27	-162	2,36
-161,1	3,36	-161,1	1,33	-161,1	-1,27	-161,1	1,78
-160,2	4,99	-160,2	2,14	-160,2	0,56	-160,2	2,63
-159,3	3,69	-159,3	3,6	-159,3	0,67	-159,3	3,01
-158,4	2,84	-158,4	-0,22	-158,4	-4,03	-158,4	-0,04
-157,5	1,12	-157,5	0,03	-157,5	-1,92	-157,5	-0,3
-156,6	5,28	-156,6	2,54	-156,6	-0,1	-156,6	3,57
-155,7	2,49	-155,7	2,52	-155,7	-0,53	-155,7	1,23
-154,8	2,14	-154,8	0,83	-154,8	-0,8	-154,8	2,18
-153,9	3,09	-153,9	-0,19	-153,9	1,95	-153,9	0,5
-153	4,59	-153	2,4	-153	0,7	-153	2,78
-152,1	6,47	-152,1	2,87	-152,1	1,58	-152,1	2,69
-151,2	0,65	-151,2	0,03	-151,2	-3,09	-151,2	-1,25
-150,3	4,73	-150,3	1,36	-150,3	2,01	-150,3	1,54
-149,4	3,47	-149,4	1,4	-149,4	2,15	-149,4	3,31
-148,5	4,58	-148,5	5,09	-148,5	1,28	-148,5	2,64
-147,6	1,69	-147,6	2,55	-147,6	1,08	-147,6	1,15
-146,7	4,73	-146,7	2,43	-146,7	-0,85	-146,7	2,77
-145,8	0,93	-145,8	1,95	-145,8	-1,53	-145,8	-1,47
-144,9	1,42	-144,9	0,57	-144,9	-2,42	-144,9	-0,39
-144	3,93	-144	3,08	-144	0,09	-144	2,59
-143,1	1,21	-143,1	1,75	-143,1	-2,76	-143,1	-1,71
-142,2	3,73	-142,2	2,17	-142,2	-1,33	-142,2	1,89
-141,3	3,17	-141,3	1,29	-141,3	-2,15	-141,3	1,9
-140,4	4,11	-140,4	2,53	-140,4	-0,39	-140,4	0
-139,5	3,64	-139,5	2,08	-139,5	0,53	-139,5	1,54
-138,6	4,46	-138,6	2,05	-138,6	0,17	-138,6	1,78
-137,7	2,7	-137,7	-0,89	-137,7	-2,82	-137,7	1,69
-136,8	6,75	-136,8	4,6	-136,8	0,7	-136,8	2,84
-135,9	1,01	-135,9	-0,29	-135,9	-0,36	-135,9	3,21
-135	5,42	-135	2,07	-135	-0,53	-135	2,38
-134,1	2,09	-134,1	3,38	-134,1	0,92	-134,1	2,06
-133,2	3,55	-133,2	1,98	-133,2	-1,86	-133,2	0,21
-132,3	1,88	-132,3	1,01	-132,3	-0,85	-132,3	-1,08
-131,4	0,43	-131,4	0,57	-131,4	-0,82	-131,4	-0,12
-130,5	3,27	-130,5	0,83	-130,5	-0,36	-130,5	1,07
-129,6	3,51	-129,6	0,31	-129,6	-0,55	-129,6	1
-128,7	0,67	-128,7	-0,99	-128,7	-3,29	-128,7	-1,99
-127,8	0,84	-127,8	0,26	-127,8	-1,67	-127,8	2,79
-126,9	4,26	-126,9	1,29	-126,9	-2,17	-126,9	2,33
-126	2,11	-126	2,47	-126	-3,1	-126	-0,3
-125,1	5,35	-125,1	4,63	-125,1	1,9	-125,1	3,83
-124,2	5,44	-124,2	3,42	-124,2	-0,49	-124,2	3,68
-123,3	5,85	-123,3	2,51	-123,3	2,77	-123,3	5,88
-122,4	0,02	-122,4	-1,1	-122,4	-1,46	-122,4	-0,3
-121,5	1,08	-121,5	-1,75	-121,5	-0,69	-121,5	1,56
-120,6	1,24	-120,6	1,93	-120,6	0,89	-120,6	0,99
-119,7	0,52	-119,7	2,02	-119,7	-0,54	-119,7	-0,52
-118,8	4,5	-118,8	3,33	-118,8	3,38	-118,8	3,21
-117,9	1,51	-117,9	4,18	-117,9	0,49	-117,9	0,32
-117	2,06	-117	1,31	-117	0,64	-117	1,01
-116,1	3,42	-116,1	2,23	-116,1	1,53	-116,1	4,27
-115,2	1,61	-115,2	-1,06	-115,2	-0,18	-115,2	-1,47
-114,3	1,36	-114,3	0,55	-114,3	0,16	-114,3	2,6
-113,4	-0,63	-113,4	0,85	-113,4	-2,59	-113,4	-1,9
-112,5	0,52	-112,5	-1,83	-112,5	-2,93	-112,5	-1,43
-111,6	-1,4	-111,6	-1,2	-111,6	-3,6	-111,6	0,16
-110,7	2,25	-110,7	3,43	-110,7	0,94	-110,7	0,41
-109,8	7	-109,8	2,13	-109,8	3,35	-109,8	7,02
-108,9	3,52	-108,9	1,1	-108,9	-0,2	-108,9	1,59
-108	2,18	-108	2,23	-108	-2,61	-108	1,43
-107,1	0,95	-107,1	-0,26	-107,1	-2	-107,1	-0,53
-106,2	-0,02	-106,2	1,12	-106,2	-1,38	-106,2	-2,02
-105,3	4,12	-105,3	2,39	-105,3	0,39	-105,3	2,74
-104,4	-0,26	-104,4	-0,23	-104,4	-2,09	-104,4	-2,73
-103,5	3,89	-103,5	0,88	-103,5	0,38	-103,5	2,5
-102,6	1,12	-102,6	2,74	-102,6	-1,13	-102,6	0,37
-101,7	1,64	-101,7	1,88	-101,7	0,15	-101,7	-0,51
-100,8	-2,32	-100,8	-3,85	-100,8	-3,44	-100,8	-2,63
-99,9	2,32	-99,9	2,72	-99,9	-1,67	-99,9	1,72
-99	1,43	-99	-0,29	-99	-1,02	-99	-0,87
-98,1	2,52	-98,1	0,31	-98,1	2,75	-98,1	1,73
-97,2	4,13	-97,2	1,3	-97,2	1,91	-97,2	-0,15
-96,3	1,76	-96,3	-5,02	-96,3	-1,91	-96,3	-2,38
-95,4	1,64	-95,4	1,48	-95,4	0,77	-95,4	-0,48
-94,5	-1,32	-94,5	-0,21	-94,5	-3,88	-94,5	-3,98
-93,6	2,87	-93,6	1,41	-93,6	-1,66	-93,6	1,3
-92,7	-1,92	-92,7	-0,46	-92,7	-3,48	-92,7	-2,41
-91,8	0,33	-91,8	0,33	-91,8	-2,61	-91,8	-0,29
-90,9	2,77	-90,9	-0,6	-90,9	-0,05	-90,9	2,08
-90	1,4	-90	-0,38	-90	-1,16	-90	2,6
-89,1	2,76	-89,1	-0,08	-89,1	-0,33	-89,1	0,67
-88,2	1,57	-88,2	-0,09	-88,2	0,81	-88,2	0,33
-87,3	-0,03	-87,3	-1,18	-87,3	-2,06	-87,3	-1,57
-86,4	-0,4	-86,4	-0,99	-86,4	-1,97	-86,4	0,6
-85,5	1,36	-85,5	3,12	-85,5	-1,35	-85,5	1,53
-84,6	-1,38	-84,6	0,22	-84,6	-3,96	-84,6	-4,2
-83,7	3,41	-83,7	1,45	-83,7	1,45	-83,7	3,77
-82,8	3,07	-82,8	0,4	-82,8	2,32	-82,8	-0,32
-81,9	3,47	-81,9	0,54	-81,9	3,02	-81,9	2,35
-81	1,28	-81	-0,31	-81	-2	-81	2,12
-80,1	-0,92	-80,1	-3,11	-80,1	-2,78	-80,1	-4,57
-79,2	4,99	-79,2	0,79	-79,2	0,93	-79,2	1,78
-78,3	-0,36	-78,3	-1,87	-78,3	-3,38	-78,3	-1,58
-77,4	2,51	-77,4	2,01	-77,4	2,03	-77,4	1,87
-76,5	1,09	-76,5	0	-76,5	0,96	-76,5	0,89
-75,6	-1,25	-75,6	-1,24	-75,6	-0,8	-75,6	-4,09
-74,7	0,52	-74,7	-0,44	-74,7	-2,43	-74,7	1,72
-73,8	5,99	-73,8	2,19	-73,8	2,46	-73,8	3,61
-72,9	2,11	-72,9	-0,7	-72,9	-1,19	-72,9	1,46
-72	6,32	-72	2,56	-72	1,74	-72	0,26
-71,1	3,7	-71,1	3,47	-71,1	3,01	-71,1	2,12
-70,2	1,79	-70,2	0,31	-70,2	0,02	-70,2	-2,25
-69,3	5,03	-69,3	4,75	-69,3	2,61	-69,3	4,84
-68,4	3,43	-68,4	2,91	-68,4	1,45	-68,4	0,91
-67,5	-0,54	-67,5	-0,01	-67,5	-0,95	-67,5	-1,16
-66,6	2,78	-66,6	3,97	-66,6	0,66	-66,6	3,25
-65,7	2,63	-65,7	-1,64	-65,7	0,15	-65,7	1,94
-64,8	0,48	-64,8	0,43	-64,8	-0,76	-64,8	-1,2
-63,9	4,23	-63,9	2,88	-63,9	0,37	-63,9	1,68
-63	-0,32	-63	1,81	-63	0,27	-63	-1,5
-62,1	2,1	-62,1	-0,71	-62,1	-0,12	-62,1	-2,4
-61,2	1,64	-61,2	0	-61,2	-0,88	-61,2	0,65
-60,3	4,49	-60,3	1,37	-60,3	1,11	-60,3	1,8
-59,4	1,83	-59,4	-0,46	-59,4	-2,29	-59,4	-0,54
-58,5	-1,82	-58,5	-1,73	-58,5	-1,31	-58,5	-1,7
-57,6	1,69	-57,6	1,42	-57,6	-0,24	-57,6	1,97
-56,7	2,44	-56,7	1,19	-56,7	-1,01	-56,7	2,63
-55,8	5,06	-55,8	2,45	-55,8	1,82	-55,8	2,15
-54,9	1,79	-54,9	1,39	-54,9	2,68	-54,9	-0,15
-54	1,33	-54	-1,28	-54	-2,22	-54	-2,22
-53,1	-1,1	-53,1	-3,8	-53,1	-4,97	-53,1	-3,09
-52,2	2,18	-52,2	0,37	-52,2	0,56	-52,2	-0,03
-51,3	1,48	-51,3	-0,92	-51,3	0,94	-51,3	2,81
-50,4	3,82	-50,4	0,84	-50,4	1,38	-50,4	1,2
-49,5	0,46	-49,5	1,74	-49,5	-0,83	-49,5	-2,02
-48,6	4,07	-48,6	1,32	-48,6	2,12	-48,6	0,82
-47,7	0,21	-47,7	-2,55	-47,7	-0,14	-47,7	-3,24
-46,8	1,49	-46,8	-1,03	-46,8	-1,72	-46,8	-2,06
-45,9	3,37	-45,9	1,59	-45,9	1,44	-45,9	3,02
-45	2,43	-45	1,5	-45	-0,57	-45	-0,12
-44,1	1,74	-44,1	2,37	-44,1	0,7	-44,1	2,65
-43,2	-1,1	-43,2	-0,4	-43,2	0,48	-43,2	-1,97
-42,3	6,04	-42,3	2,13	-42,3	2,89	-42,3	2,17
-41,4	2,28	-41,4	2,26	-41,4	0,94	-41,4	2,92
-40,5	2,89	-40,5	-0,06	-40,5	-2,85	-40,5	-0,73
-39,6	0,6	-39,6	-0,79	-39,6	-1	-39,6	-0,47
-38,7	2,74	-38,7	-0,23	-38,7	-0,82	-38,7	1,9
-37,8	-1,07	-37,8	-2,69	-37,8	-2	-37,8	-1,62
-36,9	-0,46	-36,9	-1,51	-36,9	-1,57	-36,9	-2,02
-36	2,43	-36	4,69	-36	2,77	-36	1,47
-35,1	-0,43	-35,1	-1,02	-35,1	-3,4	-35,1	-2,55
-34,2	2,95	-34,2	3,54	-34,2	3,34	-34,2	4,96
-33,3	-0,21	-33,3	0,77	-33,3	-4	-33,3	0,08
-32,4	-1,42	-32,4	-0,16	-32,4	-0,51	-32,4	1,55
-31,5	-1,98	-31,5	-1,92	-31,5	-2,22	-31,5	-3,2
-30,6	-0,48	-30,6	2,02	-30,6	-0,59	-30,6	1,05
-29,7	1,62	-29,7	1,04	-29,7	2,57	-29,7	3,56
-28,8	0,55	-28,8	-2,39	-28,8	-2,8	-28,8	-5,86
-27,9	4,81	-27,9	1,52	-27,9	3,13	-27,9	1,3
-27	2,92	-27	2,14	-27	1,37	-27	-0,97
-26,1	1,51	-26,1	-0,5	-26,1	-2,17	-26,1	2,89
-25,2	2,71	-25,2	0,73	-25,2	-0,75	-25,2	-1,5
-24,3	2,86	-24,3	2,57	-24,3	-0,74	-24,3	-0,5
-23,4	3,04	-23,4	0,84	-23,4	1,89	-23,4	0,59
-22,5	-3,11	-22,5	-1,81	-22,5	-0,17	-22,5	-0,41
-21,6	-0,82	-21,6	-0,44	-21,6	0,11	-21,6	-2,76
-20,7	2,06	-20,7	1,22	-20,7	2,11	-20,7	2,9
-19,8	4,1	-19,8	-0,13	-19,8	3,47	-19,8	0,71
-18,9	0,92	-18,9	1,94	-18,9	-0,43	-18,9	0,7
-18	4,38	-18	2,31	-18	0,37	-18	1,55
-17,1	-1,71	-17,1	-1,41	-17,1	-1,79	-17,1	-1
-16,2	2,42	-16,2	1,84	-16,2	0,98	-16,2	1,21
-15,3	-1,33	-15,3	-3,19	-15,3	-4,28	-15,3	-2,59
-14,4	2,63	-14,4	4,34	-14,4	0,14	-14,4	1,05
-13,5	-0,17	-13,5	1,37	-13,5	-1,22	-13,5	-0,41
-12,6	-2,06	-12,6	-2,43	-12,6	-2,8	-12,6	-1
-11,7	0,93	-11,7	0,32	-11,7	-3,07	-11,7	-0,13
-10,8	1,3	-10,8	-2,34	-10,8	-2,19	-10,8	1,27
-9,9	-0,4	-9,9	-1,83	-9,9	0	-9,9	-0,85
-9	-0,53	-9	0,23	-9	0,27	-9	1,13
-8,1	0,51	-8,1	-0,38	-8,1	-2,38	-8,1	-0,25
-7,2	0,55	-7,2	-1,42	-7,2	-0,64	-7,2	0,13
-6,3	1,03	-6,3	1,01	-6,3	0,7	-6,3	0,57
-5,4	2,26	-5,4	0,64	-5,4	0,12	-5,4	2,48
-4,5	0	-4,5	-1,42	-4,5	-2,29	-4,5	-0,59
-3,6	1,54	-3,6	1,58	-3,6	-1,83	-3,6	0
-2,7	-1,45	-2,7	-2,18	-2,7	-1,66	-2,7	-3,08
-1,8	-0,39	-1,8	0	-1,8	0,71	-1,8	-2,06
-0,9	-1,57	-0,9	2,06	-0,9	1,15	-0,9	0,32
0	-0,14	0	-0,35	0	-2,62	0	-4,13
0,9	0,66	0,9	-0,02	0,9	-0,71	0,9	-1,21
1,8	6,91	1,8	2,11	1,8	1,18	1,8	3,16
2,7	2,66	2,7	1,51	2,7	-0,42	2,7	0,9
3,6	10,79	3,6	8,33	3,6	6,24	3,6	4,6
4,5	7,91	4,5	5,89	4,5	6,04	4,5	3,34
5,4	10,42	5,4	5,39	5,4	1,23	5,4	1,62
6,3	9,03	6,3	6,13	6,3	5,9	6,3	4,25
7,2	12,55	7,2	5,78	7,2	5,17	7,2	3,23
8,1	15,82	8,1	10,87	8,1	7,35	8,1	7,5
9	16,25	9	11,02	9	9,73	9	7,61
9,9	15,9	9,9	13,65	9,9	7,51	9,9	6,57
10,8	15,54	10,8	11,64	10,8	8,56	10,8	9,24
11,7	18,44	11,7	11,91	11,7	8,07	11,7	8,23
12,6	16,51	12,6	10,95	12,6	6,92	12,6	6,29
13,5	17,97	13,5	14,12	13,5	9	13,5	7,21
14,4	19,59	14,4	11,44	14,4	8,98	14,4	8,38
15,3	19,08	15,3	12,1	15,3	5,23	15,3	8,68
16,2	17,33	16,2	13,99	16,2	9,8	16,2	6,43
17,1	21,54	17,1	14,4	17,1	8,93	17,1	9,67
18	18,42	18	11,56	18	7,13	18	6,98
18,9	21,13	18,9	15,63	18,9	12,78	18,9	10,96
19,8	21,71	19,8	16,63	19,8	11,1	19,8	10,15
20,7	20,67	20,7	13,63	20,7	10,6	20,7	7,49
21,6	19,98	21,6	13,8	21,6	9,75	21,6	6,29
22,5	21,94	22,5	13,23	22,5	10,75	22,5	7,73
23,4	21,81	23,4	17,92	23,4	11,96	23,4	10,22
24,3	23,86	24,3	14,59	24,3	7,92	24,3	5,7
25,2	24,51	25,2	15,58	25,2	13,25	25,2	8,43
26,1	22,46	26,1	16,01	26,1	13,21	26,1	9,74
27	20,85	27	17,4	27	13,51	27	9,29
27,9	25,91	27,9	15,51	27,9	12,15	27,9	7,94
28,8	24,42	28,8	17,79	28,8	11,4	28,8	7,94
29,7	24,77	29,7	15,69	29,7	11,76	29,7	11,39
30,6	23,24	30,6	18,3	30,6	12,17	30,6	9,83
31,5	23,31	31,5	16,64	31,5	10,98	31,5	9,91
32,4	24,82	32,4	17,3	32,4	11,5	32,4	8,87
33,3	24,37	33,3	18,05	33,3	11,34	33,3	8,82
34,2	23,15	34,2	15,52	34,2	11,08	34,2	9,3
35,1	23,95	35,1	16,51	35,1	13,94	35,1	8,33
36	24,84	36	16,32	36	12,38	36	8,47
36,9	24,72	36,9	17,89	36,9	15,05	36,9	10,81
37,8	28,01	37,8	20,68	37,8	17,06	37,8	13,54
38,7	23,96	38,7	18,11	38,7	13,61	38,7	11,97
39,6	31,32	39,6	22,08	39,6	18,21	39,6	13,28
40,5	29,62	40,5	19,66	40,5	12,15	40,5	13,99
41,4	29,6	41,4	17,05	41,4	13,48	41,4	10,95
42,3	29,93	42,3	19,97	42,3	16,62	42,3	12,65
43,2	26,52	43,2	19,16	43,2	15,62	43,2	13,14
44,1	28,61	44,1	23,25	44,1	17,32	44,1	14,39
45	31,6	45	21,93	45	16,04	45	11,19
45,9	27,54	45,9	15,93	45,9	12,12	45,9	11,89
46,8	25,68	46,8	19,81	46,8	15,71	46,8	7,89
47,7	27,29	47,7	20,28	47,7	14,2	47,7	10,59
48,6	28,34	48,6	20,74	48,6	16,28	48,6	13,16
49,5	28,34	49,5	18,23	49,5	14,48	49,5	8,84
50,4	29,22	50,4	22,33	50,4	17,96	50,4	15,43
51,3	26,69	51,3	20,48	51,3	13,4	51,3	12,23
52,2	28,66	52,2	19,42	52,2	15,79	52,2	13,02
53,1	29,51	53,1	21,99	53,1	15,97	53,1	15,24
54	30	54	23,06	54	17,86	54	11,64
54,9	33,71	54,9	23,37	54,9	16,85	54,9	15,66
55,8	30,81	55,8	22,53	55,8	18,04	55,8	10,11
56,7	26,08	56,7	19,78	56,7	17,21	56,7	12,46
57,6	31,86	57,6	20,81	57,6	16,99	57,6	17,19
58,5	29,12	58,5	22,72	58,5	15,7	58,5	13,42
59,4	31,52	59,4	23,56	59,4	18,64	59,4	15,36
60,3	30,56	60,3	22,25	60,3	16,24	60,3	13,65
61,2	30,83	61,2	21,97	61,2	16,41	61,2	15,26
62,1	28,42	62,1	20,23	62,1	13,7	62,1	14,99
63	32,23	63	22,38	63	15,52	63	15,94
63,9	33,96	63,9	22,53	63,9	18,14	63,9	16,18
64,8	32,24	64,8	22,87	64,8	18,95	64,8	14,46
65,7	33,12	65,7	23,13	65,7	17,72	65,7	15,96
66,6	30,44	66,6	23,4	66,6	17,93	66,6	13,96
67,5	32,75	67,5	21,4	67,5	17,07	67,5	16,44
68,4	35,48	68,4	24,92	68,4	20,91	68,4	15,91
69,3	34,55	69,3	26,22	69,3	20,1	69,3	18,89
70,2	31,01	70,2	24,15	70,2	20,02	70,2	13,65
71,1	31,15	71,1	22,92	71,1	17,55	71,1	14,44
72	32,56	72	22,66	72	18,03	72	15,75
72,9	32,89	72,9	21,94	72,9	19,32	72,9	14
73,8	33,66	73,8	26,9	73,8	18,94	73,8	15,79
74,7	35,03	74,7	24,42	74,7	18,72	74,7	15,89
75,6	32,23	75,6	20,57	75,6	18,51	75,6	14,3
76,5	33,05	76,5	25,06	76,5	20,18	76,5	12,67
77,4	34,8	77,4	24,18	77,4	18,22	77,4	13,79
78,3	30,1	78,3	20,29	78,3	16,16	78,3	9,74
79,2	33,57	79,2	25,47	79,2	19,54	79,2	13,69
80,1	33,66	80,1	19,87	80,1	18,24	80,1	15,23
81	34,22	81	23,36	81	17,8	81	14,19
81,9	34,89	81,9	26,01	81,9	19,53	81,9	15,16
82,8	34,55	82,8	26,68	82,8	21,09	82,8	16,51
83,7	33,82	83,7	23,18	83,7	18,78	83,7	14
84,6	34,08	84,6	25	84,6	19,39	84,6	14,85
85,5	34,35	85,5	23,35	85,5	20,87	85,5	16,48
86,4	34,12	86,4	24,24	86,4	17,28	86,4	13,7
87,3	34,55	87,3	26,21	87,3	18,47	87,3	15,49
88,2	32,84	88,2	23,73	88,2	18,19	88,2	15,06
89,1	36,48	89,1	27,3	89,1	20,63	89,1	15,9
90	33,52	90	27,44	90	21,55	90	17,09
90,9	35,35	90,9	27,83	90,9	23,75	90,9	18,27
91,8	36,88	91,8	26,83	91,8	22,4	91,8	17,25
92,7	32,45	92,7	24,95	92,7	19,3	92,7	13,29
93,6	31,48	93,6	23,58	93,6	18,64	93,6	14,39
94,5	32,15	94,5	24,86	94,5	20,83	94,5	18,44
95,4	34,59	95,4	25,15	95,4	19,31	95,4	18,19
96,3	32,73	96,3	25,13	96,3	20,15	96,3	16,28
97,2	34,12	97,2	26,39	97,2	18,97	97,2	18,23
98,1	35,08	98,1	26,78	98,1	22,37	98,1	16,61
99	38,14	99	26,21	99	21,42	99	18,29
99,9	34,19	99,9	25,06	99,9	19,72	99,9	13,89
100,8	38,16	100,8	27,62	100,8	22,84	100,8	17,89
101,7	36,58	101,7	25,46	101,7	21,86	101,7	18,68
102,6	34,86	102,6	25,23	102,6	20,37	102,6	15,4
103,5	38,08	103,5	27,47	103,5	21,08	103,5	17,81
104,4	35,4	104,4	23,27	104,4	19,76	104,4	15,12
105,3	33,39	105,3	26,16	105,3	20,65	105,3	14,34
106,2	37,87	106,2	27,51	106,2	20,82	106,2	18,37
107,1	34,87	107,1	29,11	107,1	21,38	107,1	17,57
108	34,9	108	24,94	108	20,13	108	17,43
108,9	37,73	108,9	27,52	108,9	21,81	108,9	17,52
109,8	33,95	109,8	24,85	109,8	18,4	109,8	16,99
110,7	36,89	110,7	28,81	110,7	23,02	110,7	17,46
111,6	31,94	111,6	27,29	111,6	20,18	111,6	13,15
112,5	34,58	112,5	25,94	112,5	21,18	112,5	17,66
113,4	37,99	113,4	27,37	113,4	21,94	113,4	17,48
114,3	37,89	114,3	30,15	114,3	21,77	114,3	19,89
115,2	38,31	115,2	26,41	115,2	23,89	115,2	16,98
116,1	37,44	116,1	25,7	116,1	22,24	116,1	18,01
117	38,26	117	25,8	117	22,13	117	17,54
117,9	38,61	117,9	30,34	117,9	23,7	117,9	17,18
118,8	40,15	118,8	28,18	118,8	22,49	118,8	18,29
119,7	35,84	119,7	25,15	119,7	22,92	119,7	15,74
120,6	40,38	120,6	30,43	120,6	24,12	120,6	19,4
121,5	36,36	121,5	27,83	121,5	23,22	121,5	19,17
122,4	37,54	122,4	26,66	122,4	25,46	122,4	19,11
123,3	37,36	123,3	27,41	123,3	18,64	123,3	16,62
124,2	36,32	124,2	26,46	124,2	24,13	124,2	17,08
125,1	37,28	125,1	25,65	125,1	22,11	125,1	16,23
126	41,19	126	30,34	126	24,38	126	20,33
126,9	39,46	126,9	31,64	126,9	22,51	126,9	18,28
127,8	37,17	127,8	26,23	127,8	23,75	127,8	18,26
128,7	40,91	128,7	29,74	128,7	22,34	128,7	18,78
129,6	40,72	129,6	31,05	129,6	22,4	129,6	21,13
130,5	35,91	130,5	27,66	130,5	20,98	130,5	16,45
131,4	40,2	131,4	28,18	131,4	21,74	131,4	17,95
132,3	37,47	132,3	27,16	132,3	22,49	132,3	20,5
133,2	38,37	133,2	29,87	133,2	25,05	133,2	21,13
134,1	41,08	134,1	31,09	134,1	26,29	134,1	18,66
135	39,64	135	28,67	135	23,25	135	19,87
135,9	36,25	135,9	29,15	135,9	23,22	135,9	20,63
136,8	38	136,8	29,29	136,8	23,84	136,8	19,02
137,7	38,95	137,7	27,92	137,7	21,35	137,7	18,8
138,6	40,14	138,6	28,87	138,6	23,64	138,6	20,12
139,5	38,82	139,5	32,16	139,5	24,92	139,5	19,3
140,4	36,63	140,4	28,41	140,4	24,67	140,4	19,46
141,3	39,64	141,3	28,14	141,3	22,82	141,3	21,6
142,2	41,45	142,2	27,74	142,2	21,22	142,2	20,39
143,1	39,42	143,1	29,89	143,1	23,08	143,1	19,34
144	39,14	144	27,17	144	20,91	144	17,04
144,9	37,78	144,9	28,41	144,9	24,26	144,9	18,13
145,8	39,49	145,8	31,3	145,8	26,15	145,8	20,01
146,7	41,38	146,7	31,4	146,7	26,2	146,7	18,61
147,6	39,29	147,6	26,89	147,6	22,72	147,6	18,11
148,5	41,09	148,5	28,59	148,5	23,82	148,5	18,42
149,4	38,14	149,4	27,95	149,4	25,37	149,4	17,29
150,3	39,43	150,3	26,5	150,3	23,11	150,3	19,06
151,2	38,58	151,2	30,87	151,2	23,66	151,2	17,5
152,1	42,49	152,1	31,67	152,1	27,19	152,1	24,26
153	38,08	153	27,74	153	23,32	153	16,42
153,9	40,29	153,9	27,76	153,9	21,91	153,9	19,37
154,8	40,58	154,8	29,29	154,8	23,81	154,8	19,02
155,7	42,83	155,7	31,97	155,7	28,43	155,7	23,73
156,6	40,29	156,6	27,28	156,6	21,71	156,6	17
157,5	39,44	157,5	31,34	157,5	25,63	157,5	17,76
158,4	40,2	158,4	29,13	158,4	24,66	158,4	20,38
159,3	41,39	159,3	33,1	159,3	24,09	159,3	19,13
160,2	40,27	160,2	29,71	160,2	23,97	160,2	19,29
161,1	41,25	161,1	30,22	161,1	24,63	161,1	19,28
162	39,66	162	27,19	162	23,47	162	17,78
162,9	41,43	162,9	28,22	162,9	23,69	162,9	19,63
163,8	40,24	163,8	30,5	163,8	26,59	163,8	21,98
164,7	42	164,7	30,02	164,7	25,41	164,7	21,97
165,6	37,98	165,6	29,07	165,6	21,85	165,6	17,12
166,5	38,89	166,5	29,8	166,5	24,31	166,5	18,72
167,4	42,41	167,4	30,16	167,4	25,23	167,4	24,05
168,3	40,1	168,3	29,46	168,3	27,6	168,3	22,54
169,2	40,92	169,2	27,98	169,2	25,84	169,2	19,63
170,1	41,91	170,1	30,45	170,1	23,86	170,1	20,07
171	40,9	171	32,82	171	26,38	171	19,81
171,9	41,79	171,9	30,95	171,9	24,96	171,9	18,59
172,8	38,2	172,8	28,32	172,8	26,52	172,8	21,82
173,7	41,54	173,7	30,71	173,7	27,19	173,7	22,01
174,6	42,41	174,6	32,42	174,6	26,05	174,6	18,04
175,5	43,08	175,5	32,21	175,5	26,67	175,5	20,64
176,4	40,88	176,4	29,1	176,4	23,73	176,4	19,53
177,3	41,34	177,3	29,79	177,3	23,56	177,3	17,93
178,2	41,3	178,2	29,71	178,2	26,75	178,2	19,22
179,1	39,25	179,1	29,56	179,1	23,59	179,1	18,26
180	41,25	180	32,53	180	28,72	180	20,78
180,9	41,5	180,9	29,14	180,9	24,49	180,9	19,86
181,8	41,55	181,8	29,34	181,8	24,28	181,8	18,23
182,7	43,55	182,7	31,53	182,7	29,11	182,7	21,79
183,6	39,4	183,6	30,73	183,6	26,47	183,6	21
184,5	40,11	184,5	27,97	184,5	23,65	184,5	19,86
185,4	43,95	185,4	33,33	185,4	27,3	185,4	23,07
186,3	39,69	186,3	28,17	186,3	22,96	186,3	18,01
187,2	40,07	187,2	30,93	187,2	26,55	187,2	19,43
188,1	40,98	188,1	29,4	188,1	28,24	188,1	18,43
189	39,26	189	31,5	189	25,12	189	20,27
189,9	44,4	189,9	33,66	189,9	28,18	189,9	20,87
190,8	42,85	190,8	32,49	190,8	28,6	190,8	24,08
191,7	41,85	191,7	34,16	191,7	25,8	191,7	20,09
192,6	39,88	192,6	31,94	192,6	25,5	192,6	23,52
193,5	41,03	193,5	31,68	193,5	23,85	193,5	22,5
194,4	42,27	194,4	32,17	194,4	25,84	194,4	22,51
195,3	42,79	195,3	32,03	195,3	25,87	195,3	20,92
196,2	45,38	196,2	34,05	196,2	29,68	196,2	18,29
197,1	42,17	197,1	30,68	197,1	26,44	197,1	21,39
198	41,02	198	32,56	198	25,84	198	21,76
198,9	44,5	198,9	34,11	198,9	28,04	198,9	22,21
199,8	42,45	199,8	30,91	199,8	25,68	199,8	18,41
200,7	42,68	200,7	32,19	200,7	26,83	200,7	21,74
201,6	42,12	201,6	30,62	201,6	24,32	201,6	22,2
202,5	44,17	202,5	31,13	202,5	28,17	202,5	21,23
203,4	43,54	203,4	33,16	203,4	29,07	203,4	23,2
204,3	41,62	204,3	28,68	204,3	25,87	204,3	20,42
205,2	43,32	205,2	32,07	205,2	27,99	205,2	20,88
206,1	43,39	206,1	31,35	206,1	27,1	206,1	19,45
207	39,45	207	32,43	207	25,78	207	19,7
207,9	37,8	207,9	29,71	207,9	25,09	207,9	20,14
208,8	41,54	208,8	31,27	208,8	26,85	208,8	23,04
209,7	39,63	209,7	29,35	209,7	24,07	209,7	21,2
210,6	41,05	210,6	28,82	210,6	24,38	210,6	17,55
211,5	42,68	211,5	31,13	211,5	28,37	211,5	21,83
212,4	41,8	212,4	30,05	212,4	23,9	212,4	21,04
213,3	43,3	213,3	31,5	213,3	25,72	213,3	20,74
214,2	45,83	214,2	36,08	214,2	28,14	214,2	23,73
215,1	44,45	215,1	32,26	215,1	26,72	215,1	21,06
216	39,97	216	29,66	216	28,49	216	18,29
216,9	44,63	216,9	35,24	216,9	29,36	216,9	22,82
217,8	43,75	217,8	32,9	217,8	26,19	217,8	21,38
218,7	42,72	218,7	34,13	218,7	26,02	218,7	20,23
219,6	45,75	219,6	33,68	219,6	31,21	219,6	23,94
220,5	42,15	220,5	33,57	220,5	25,44	220,5	23,72
221,4	42,38	221,4	31,72	221,4	30,07	221,4	21,86
222,3	40,71	222,3	30,04	222,3	25,38	222,3	21,06
223,2	42,15	223,2	32,03	223,2	25,69	223,2	20,36
224,1	41,36	224,1	31,91	224,1	24,47	224,1	20,69
225	41,93	225	32,61	225	27,97	225	22,37
225,9	37,92	225,9	28,74	225,9	24,54	225,9	18,67
226,8	41	226,8	31,55	226,8	26	226,8	20,71
227,7	45,19	227,7	35,17	227,7	30,72	227,7	24,07
228,6	43,49	228,6	31,87	228,6	28,63	228,6	24,17
229,5	42,43	229,5	31,83	229,5	27,66	229,5	20,19
230,4	43,14	230,4	31,27	230,4	27,45	230,4	21,62
231,3	39,41	231,3	29,81	231,3	25,09	231,3	18,71
232,2	42,82	232,2	32,22	232,2	29,48	232,2	22,29
233,1	42,97	233,1	34,86	233,1	28	233,1	18,36
234	41,56	234	32,78	234	25,34	234	19,8
234,9	44,07	234,9	33,44	234,9	29,76	234,9	22,15
235,8	44,74	235,8	32,38	235,8	28,22	235,8	23,17
236,7	44,77	236,7	33,56	236,7	29,43	236,7	22,76
237,6	43,62	237,6	32,45	237,6	26,9	237,6	24,14
238,5	43,47	238,5	33,99	238,5	27,25	238,5	20,08
239,4	43,43	239,4	30,47	239,4	30,19	239,4	19,76
240,3	44,34	240,3	33,22	240,3	25,84	240,3	23,02
241,2	44,3	241,2	34,34	241,2	27,59	241,2	20,35
242,1	43,86	242,1	34,78	242,1	27,35	242,1	23,6
243	44,16	243	29,97	243	27,56	243	20,91
243,9	43,39	243,9	32,42	243,9	28,57	243,9	19,59
244,8	41,89	244,8	31,84	244,8	27,97	244,8	19,19
245,7	42,5	245,7	28,83	245,7	25,44	245,7	17,5
246,6	41,57	246,6	32,38	246,6	28,22	246,6	19,86
247,5	42,04	247,5	33,29	247,5	28,37	247,5	20,57
248,4	42,12	248,4	31,14	248,4	26,8	248,4	21,68
249,3	41,21	249,3	33,58	249,3	27,84	249,3	22,64
250,2	43,28	250,2	31,83	250,2	26,91	250,2	21,01
251,1	44,76	251,1	34,91	251,1	30,01	251,1	24,81
252	43,68	252	32,92	252	30,82	252	20,8
252,9	39,16	252,9	30,44	252,9	29,17	252,9	22,97
253,8	44,29	253,8	35,79	253,8	28,83	253,8	22,13
254,7	46,84	254,7	36,69	254,7	30,87	254,7	26,21
255,6	41,36	255,6	31,22	255,6	25,42	255,6	17,66
256,5	44,59	256,5	31,7	256,5	26,85	256,5	21,88
257,4	44,23	257,4	35,07	257,4	28,54	257,4	22,1
258,3	44,39	258,3	35,44	258,3	28,43	258,3	21,29
259,2	43,23	259,2	33,22	259,2	26,69	259,2	18,97
260,1	41,71	260,1	32,52	260,1	30,68	260,1	22,51
261	44,23	261	34,69	261	27,97	261	20,46
261,9	42,88	261,9	33,05	261,9	26,67	261,9	20,22
262,8	43,44	262,8	34,63	262,8	30,55	262,8	22,61
263,7	44,94	263,7	35,15	263,7	28,07	263,7	20,59
264,6	43,92	264,6	36,34	264,6	28,35	264,6	20,99
265,5	42,29	265,5	34,86	265,5	29,5	265,5	17,87
266,4	46,27	266,4	36,49	266,4	30,16	266,4	23,41
267,3	43,13	267,3	32,31	267,3	28,17	267,3	22
268,2	44,45	268,2	32,58	268,2	30,53	268,2	22,75
269,1	41,17	269,1	32,13	269,1	26,04	269,1	21,28
270	45,99	270	32,54	270	30,77	270	25,58
270,9	45,31	270,9	34,31	270,9	31,2	270,9	25,36
271,8	42,85	271,8	32,52	271,8	26,8	271,8	21,94
272,7	45,06	272,7	34,52	272,7	28,91	272,7	19,45
273,6	44,47	273,6	33,89	273,6	27,43	273,6	21,91
274,5	43,15	274,5	31,62	274,5	27,79	274,5	21,21
275,4	41,44	275,4	33,54	275,4	29,11	275,4	21,74
276,3	45,89	276,3	36,22	276,3	30,89	276,3	23,49
277,2	45,22	277,2	35,71	277,2	29,41	277,2	23,46
278,1	47,8	278,1	36,36	278,1	31,84	278,1	24,02
279	44,19	279	32,3	279	26,54	279	21,4
279,9	43,49	279,9	34,09	279,9	29,67	279,9	25,41
280,8	43,74	280,8	29,62	280,8	27,11	280,8	22,86
281,7	43,22	281,7	30,67	281,7	26,38	281,7	20,56
282,6	42,66	282,6	32,61	282,6	28,49	282,6	20,89
283,5	43,18	283,5	33,42	283,5	27,86	283,5	20,26
284,4	46,86	284,4	34,51	284,4	27,61	284,4	23,91
285,3	47,42	285,3	36,63	285,3	29,53	285,3	25,29
286,2	44,26	286,2	35,82	286,2	30,13	286,2	22,6
287,1	47,49	287,1	38,13	287,1	30,71	287,1	20,65
288	43,14	288	33,4	288	27,95	288	20,8
288,9	43,86	288,9	32,92	288,9	26,18	288,9	21,71
289,8	41,54	289,8	31,17	289,8	26,38	289,8	18,21
290,7	42,14	290,7	31,45	290,7	27,12	290,7	18,34
291,6	42,47	291,6	34,6	291,6	27,82	291,6	19,71
292,5	44,33	292,5	34,54	292,5	28,47	292,5	22,21
293,4	42,57	293,4	34,39	293,4	29,76	293,4	21,14
294,3	48,29	294,3	37,87	294,3	29,75	294,3	24,19
295,2	47,83	295,2	38,33	295,2	30,81	295,2	21,48
296,1	43,93	296,1	34,77	296,1	27,37	296,1	20,2
297	45,51	297	35,78	297	30,08	297	24,2
297,9	45,61	297,9	32,52	297,9	28,95	297,9	20,42
298,8	39,68	298,8	30,51	298,8	22,92	298,8	17,3
299,7	41,62	299,7	33,37	299,7	28,61	299,7	19,14
300,6	39,76	300,6	33,87	300,6	25,38	300,6	19,12
301,5	38,61	301,5	30,98	301,5	23,35	301,5	15,66
302,4	41,75	302,4	29,59	302,4	25,1	302,4	18,32
303,3	44,22	303,3	31,51	303,3	28,69	303,3	20,76
304,2	38,76	304,2	28,76	304,2	23,96	304,2	14,57
305,1	44,05	305,1	32,27	305,1	28,71	305,1	17,34
306	39,13	306	29,89	306	23,52	306	15,61
306,9	40,93	306,9	30,44	306,9	24,75	306,9	15,11
307,8	41,24	307,8	31,08	307,8	26,65	307,8	18,63
308,7	37,38	308,7	28,82	308,7	25,88	308,7	13,4
309,6	37,52	309,6	27,88	309,6	24,61	309,6	14,36
310,5	38,56	310,5	26,33	310,5	23,47	310,5	17,04
311,4	35,48	311,4	28,48	311,4	24,36	311,4	16,65
312,3	37,03	312,3	26,82	312,3	24,56	312,3	14,71
313,2	36,11	313,2	26,72	313,2	23,28	313,2	16,33
314,1	41,1	314,1	30,86	314,1	26,54	314,1	18,4
315	36,04	315	27,46	315	22,7	315	12,82
315,9	37,35	315,9	24,17	315,9	23,1	315,9	16,5
316,8	36,92	316,8	24,27	316,8	24,52	316,8	17,48
317,7	38,83	317,7	27,65	317,7	27,1	317,7	14,58
318,6	34,17	318,6	24,78	318,6	20,93	318,6	10,74
319,5	33,09	319,5	25,41	319,5	23	319,5	17,01
320,4	32,86	320,4	26,44	320,4	22,36	320,4	13,92
321,3	35,74	321,3	27,64	321,3	25,51	321,3	15,69
322,2	35,02	322,2	26,78	322,2	24,02	322,2	14,19
323,1	32,39	323,1	22,18	323,1	19,06	323,1	14,1
324	37,64	324	27,89	324	25,28	324	12,74
324,9	33,81	324,9	27	324,9	23,06	324,9	14,46
325,8	36,83	325,8	25,94	325,8	22,53	325,8	12,87
326,7	31,82	326,7	27,75	326,7	21,77	326,7	11,5
327,6	35,18	327,6	26,37	327,6	23,32	327,6	13,69
328,5	34	328,5	24,9	328,5	20,82	328,5	11,82
329,4	34,07	329,4	23,95	329,4	23,14	329,4	12,57
330,3	33,22	330,3	23,27	330,3	21,37	330,3	15,87
331,2	34,15	331,2	25,31	331,2	23,1	331,2	13,89
332,1	32,05	332,1	21,72	332,1	20,6	332,1	13,81
333	29,69	333	22,14	333	19,62	333	10,4
333,9	37,89	333,9	25,85	333,9	21,4	333,9	14,74
334,8	34,59	334,8	25,55	334,8	22,94	334,8	12,56
335,7	32,36	335,7	25,71	335,7	23,99	335,7	11,84
336,6	32,8	336,6	24,52	336,6	25,32	336,6	13,31
337,5	34,38	337,5	25,89	337,5	20,26	337,5	13,15
338,4	34,32	338,4	24,41	338,4	22,29	338,4	14,76
339,3	34,14	339,3	25,2	339,3	21,63	339,3	15,09
340,2	34,54	340,2	25,63	340,2	21,94	340,2	13,28
341,1	32,28	341,1	24,53	341,1	20,41	341,1	9,6
342	34,5	342	23,88	342	21,21	342	14,47
342,9	30,39	342,9	21,24	342,9	19,41	342,9	9,81
343,8	32,45	343,8	20,99	343,8	20,76	343,8	13,59
344,7	31,84	344,7	25,21	344,7	21,6	344,7	11,67
345,6	30,32	345,6	21,95	345,6	20,8	345,6	11,99
346,5	32,76	346,5	24,01	346,5	21,27	346,5	11,64
347,4	35,31	347,4	24,51	347,4	23,07	347,4	13,38
348,3	32,32	348,3	25,8	348,3	25,08	348,3	15,78
349,2	29,98	349,2	22,23	349,2	19,66	349,2	10,07
350,1	32,02	350,1	24,96	350,1	21,26	350,1	13,28
351	30,05	351	23,53	351	18,98	351	11,73
351,9	31,58	351,9	24,06	351,9	20,46	351,9	11,01
352,8	30,88	352,8	26,07	352,8	18,93	352,8	12,29
353,7	33,34	353,7	24,4	353,7	22,04	353,7	12,46
354,6	32,65	354,6	26,35	354,6	25,7	354,6	16,27
355,5	28,47	355,5	21,32	355,5	18,16	355,5	7,86
356,4	31,34	356,4	22,18	356,4	21,86	356,4	9,6
357,3	29,12	357,3	21,96	357,3	18,86	357,3	9,67
358,2	34,5	358,2	27,37	358,2	23,96	358,2	13,96
359,1	29,4	359,1	21,98	359,1	20,79	359,1	12,06
360	30,56	360	21,39	360	20,41	360	10,12
360,9	31,7	360,9	24,88	360,9	23,66	360,9	13,94
361,8	32,69	361,8	24,31	361,8	21,22	361,8	13,53
362,7	30,88	362,7	22,69	362,7	21,1	362,7	12,8
363,6	32,84	363,6	25,19	363,6	22,35	363,6	15,5
364,5	31,28	364,5	26,43	364,5	22,7	364,5	14,16
365,4	31,43	365,4	24,53	365,4	24,86	365,4	13,14
366,3	30,53	366,3	23,44	366,3	20,97	366,3	13,11
367,2	30,11	367,2	22,28	367,2	18,55	367,2	10,88
368,1	27,48	368,1	21,52	368,1	18,68	368,1	11,18
369	31,35	369	21,77	369	19,49	369	11,21
369,9	29,4	369,9	22,56	369,9	21,23	369,9	9,06
370,8	26,92	370,8	22,32	370,8	21,72	370,8	10,08
371,7	31,16	371,7	22,77	371,7	21,39	371,7	11,73
372,6	32,34	372,6	25,56	372,6	19,89	372,6	11,89
373,5	31,94	373,5	25,57	373,5	20,2	373,5	11,9
374,4	28,84	374,4	21,47	374,4	18,36	374,4	7,18
375,3	30,61	375,3	23,2	375,3	20,08	375,3	11,65
376,2	29,03	376,2	22,54	376,2	21,97	376,2	12,67
377,1	29,01	377,1	21,5	377,1	17,24	377,1	9,02
378	27,41	378	21,43	378	19,49	378	10,5
378,9	32,15	378,9	23,39	378,9	23,02	378,9	10,71
379,8	31,46	379,8	23,61	379,8	19,34	379,8	12,13
380,7	29,13	380,7	21,28	380,7	22,23	380,7	11,41
381,6	29,18	381,6	20,8	381,6	20,95	381,6	8,82
382,5	32,03	382,5	22,8	382,5	21,83	382,5	12,68
383,4	27,84	383,4	20,13	383,4	21,24	383,4	12,61
384,3	29,07	384,3	22,85	384,3	21,38	384,3	10,93
385,2	30,63	385,2	24,59	385,2	19,88	385,2	11,98
386,1	32,67	386,1	24,78	386,1	21,96	386,1	14,8
387	28,99	387	23,66	387	21,65	387	12,17
387,9	29,13	387,9	23,77	387,9	18,95	387,9	8,06
388,8	29,71	388,8	22,59	388,8	21,23	388,8	12,21
389,7	30,01	389,7	23,78	389,7	20,8	389,7	12,96
390,6	26,53	390,6	22,71	390,6	17,97	390,6	10,02
391,5	29,31	391,5	19,78	391,5	19,44	391,5	7,53
392,4	27,93	392,4	20,94	392,4	18,91	392,4	11,21
393,3	29,41	393,3	21,9	393,3	19,82	393,3	12
394,2	30,01	394,2	22,47	394,2	21,81	394,2	12,27
395,1	30,19	395,1	21,14	395,1	20,48	395,1	13,68
396	27,78	396	22,75	396	17,61	396	9,59
396,9	30,19	396,9	22,17	396,9	18,65	396,9	10,85
397,8	29,64	397,8	19,5	397,8	18,28	397,8	10,9
398,7	26,95	398,7	21,02	398,7	19,99	398,7	8,27
399,6	28,83	399,6	19,7	399,6	20,23	399,6	7,36
400,5	26,59	400,5	19,17	400,5	17,18	400,5	11,16
401,4	28,03	401,4	22,38	401,4	23,43	401,4	13,9
402,3	30,81	402,3	21,83	402,3	20,83	402,3	11,85
403,2	29,55	403,2	22,8	403,2	21,28	403,2	12,73
404,1	29,58	404,1	20,06	404,1	16,86	404,1	9,75
405	30,12	405	21,51	405	17,92	405	7,97
405,9	31,17	405,9	24,55	405,9	24,09	405,9	13,75
406,8	23,79	406,8	19,81	406,8	18,18	406,8	10,81
407,7	29,34	407,7	22,11	407,7	20,35	407,7	11,95
408,6	28,12	408,6	17,95	408,6	16,87	408,6	9,56
409,5	30,39	409,5	24,06	409,5	19,93	409,5	12,17
410,4	31,55	410,4	22,05	410,4	19,04	410,4	10
411,3	27,03	411,3	21,12	411,3	20,67	411,3	11,05
412,2	28,33	412,2	21,5	412,2	22,13	412,2	10,98
413,1	26,72	413,1	19,4	413,1	18,16	413,1	10,19
414	27,52	414	20,58	414	19,98	414	8,9
414,9	30,7	414,9	24,18	414,9	21,68	414,9	12,59
415,8	30,84	415,8	20,32	415,8	19,66	415,8	12,41
416,7	29,21	416,7	22,35	416,7	20,03	416,7	11,41
417,6	26,55	417,6	21,48	417,6	20,6	417,6	10,21
418,5	29,12	418,5	22,95	418,5	20,47	418,5	8,76
419,4	29,15	419,4	20,94	419,4	18,14	419,4	9,55
420,3	24,93	420,3	16,8	420,3	17,59	420,3	8,85
421,2	29,39	421,2	19,48	421,2	17,37	421,2	11,61
422,1	32,52	422,1	23,2	422,1	22,47	422,1	12,35
423	26,19	423	19,19	423	18,25	423	7,14
423,9	26,06	423,9	20,09	423,9	18,35	423,9	6,42
424,8	29,19	424,8	22,07	424,8	20,48	424,8	12,25
425,7	27,28	425,7	20,3	425,7	20,29	425,7	9,87
426,6	28,92	426,6	19,15	426,6	18,24	426,6	10,38
427,5	29,86	427,5	22,48	427,5	17,94	427,5	14,12
428,4	26,3	428,4	21,39	428,4	19,33	428,4	11,72
429,3	24,88	429,3	19,49	429,3	17,85	429,3	10,2
430,2	26,03	430,2	19,67	430,2	18,62	430,2	12,29
431,1	26,28	431,1	20,51	431,1	19,32	431,1	10,59
432	25,91	432	20,97	432	17,47	432	8,61
432,9	26,4	432,9	19,19	432,9	18,39	432,9	9,07
433,8	27,5	433,8	20,66	433,8	22,2	433,8	10,6
434,7	28,38	434,7	21,64	434,7	19,26	434,7	8,97
435,6	24,27	435,6	18,91	435,6	17,12	435,6	7,75
436,5	29,27	436,5	20,99	436,5	17,01	436,5	9
437,4	26,13	437,4	17,69	437,4	12,54	437,4	6,74
438,3	27,66	438,3	20,37	438,3	20,01	438,3	10,83
439,2	28,04	439,2	21,15	439,2	19,3	439,2	11,75
440,1	23,97	440,1	20,85	440,1	21,71	440,1	9,45
441	27,53	441	19,32	441	18,19	441	11,42
441,9	27,79	441,9	22,76	441,9	19,38	441,9	12,82
442,8	26,8	442,8	21,74	442,8	18,28	442,8	11,41
443,7	24,36	443,7	16,8	443,7	18,49	443,7	7,41
444,6	23,97	444,6	20,87	444,6	15,38	444,6	6,8
445,5	25,35	445,5	19,66	445,5	18,49	445,5	7,89
446,4	27,48	446,4	21,83	446,4	17,25	446,4	9,19
447,3	27,96	447,3	24,37	447,3	18,02	447,3	9,05
448,2	25,74	448,2	16,17	448,2	16,54	448,2	9,37
449,1	28,37	449,1	22,61	449,1	21,01	449,1	11,65
450	26,98	450	19,92	450	18,68	450	7,72
450,9	27,5	450,9	17,93	450,9	15,44	450,9	6,98
451,8	29,53	451,8	20,97	451,8	22,34	451,8	10,34
452,7	25,82	452,7	19,02	452,7	16,34	452,7	9,85
453,6	24,06	453,6	17,49	453,6	14,86	453,6	9,77
454,5	24,89	454,5	19,95	454,5	18,33	454,5	7,66
455,4	24,54	455,4	19,67	455,4	18,98	455,4	9,97
456,3	26,84	456,3	22,71	456,3	21,13	456,3	9,76
457,2	26,06	457,2	19,97	457,2	19,2	457,2	9,56
458,1	26,64	458,1	17,83	458,1	17,03	458,1	7,9
459	26,79	459	19,83	459	19,43	459	8,46
459,9	27,18	459,9	21,43	459,9	21,03	459,9	11,19
460,8	26,8	460,8	19,24	460,8	20,16	460,8	7,2
461,7	25,93	461,7	19,94	461,7	19,06	461,7	7,04
462,6	28,33	462,6	21,07	462,6	20,47	462,6	12,05
463,5	29,84	463,5	23,51	463,5	20,42	463,5	10,39
464,4	26,71	464,4	17,6	464,4	17,83	464,4	6,62
465,3	29,42	465,3	23,45	465,3	19,16	465,3	12,99
466,2	27,06	466,2	21,38	466,2	16,35	466,2	5,85
467,1	27,99	467,1	22,16	467,1	19,07	467,1	11,43
468	27,55	468	21,76	468	17,77	468	8,99
468,9	25,84	468,9	19,84	468,9	18,19	468,9	12,68
469,8	25,74	469,8	22,37	469,8	19,05	469,8	13,39
470,7	24,24	470,7	18,77	470,7	18,16	470,7	11,85
471,6	27,97	471,6	21,11	471,6	21,32	471,6	12,69
472,5	25,28	472,5	19,45	472,5	19,63	472,5	11,21
473,4	25,31	473,4	19,28	473,4	19,62	473,4	10,88
474,3	27,2	474,3	19,79	474,3	20,16	474,3	10,22
475,2	26,97	475,2	22,41	475,2	21,17	475,2	12,19
476,1	27,95	476,1	18,95	476,1	19,92	476,1	8,65
477	28,01	477	22,38	477	19,29	477	10,5
477,9	24,54	477,9	20,32	477,9	18,79	477,9	9,72
478,8	24,98	478,8	17,07	478,8	16,16	478,8	9,59
479,7	24,23	479,7	18,6	479,7	17,71	479,7	11,47
480,6	23,19	480,6	17,55	480,6	16,38	480,6	4,24
481,5	24,44	481,5	19,5	481,5	17,85	481,5	10,07
482,4	26,02	482,4	19,29	482,4	17,74	482,4	6,94
483,3	26,24	483,3	20,94	483,3	21,05	483,3	11,44
484,2	25,47	484,2	21,18	484,2	19,55	484,2	10,88
485,1	24,65	485,1	17,05	485,1	17,4	485,1	6,53
486	21,65	486	15,41	486	16,21	486	5,03
486,9	26,48	486,9	19,92	486,9	16,39	486,9	9,33
487,8	27,63	487,8	19,92	487,8	20,19	487,8	14,16
488,7	23,04	488,7	18,13	488,7	18,43	488,7	8,78
489,6	29,11	489,6	21,65	489,6	21,25	489,6	9,86
490,5	24,87	490,5	19,94	490,5	18,49	490,5	8,49
491,4	25,69	491,4	17,81	491,4	18,44	491,4	9,38
492,3	25,35	492,3	17,75	492,3	15,93	492,3	8,85
493,2	25,56	493,2	18,51	493,2	18,12	493,2	10,98
494,1	24,19	494,1	17,33	494,1	17,74	494,1	11,04
495	26,65	495	20,27	495	19	495	7,63
495,9	25,69	495,9	23,12	495,9	18,18	495,9	10,43
496,8	24,14	496,8	14,56	496,8	16,18	496,8	7,58
497,7	24,83	497,7	16,24	497,7	16,88	497,7	11,1
498,6	28,26	498,6	22,1	498,6	22,16	498,6	9,99
499,5	23,71	499,5	20,02	499,5	16,73	499,5	8,11
500,4	26,88	500,4	19,51	500,4	19,38	500,4	9,48
501,3	23,54	501,3	18,65	501,3	17,67	501,3	9,72
502,2	23,49	502,2	19,94	502,2	17,65	502,2	8,78
503,1	26,15	503,1	19,83	503,1	18,24	503,1	10,45
504	24,3	504	17,48	504	16,91	504	6,58
504,9	23,92	504,9	17,89	504,9	20,01	504,9	9,65
505,8	23,58	505,8	19,03	505,8	17,15	505,8	11,09
506,7	23,8	506,7	17,11	506,7	18,36	506,7	8,5
507,6	22,64	507,6	17,34	507,6	17,32	507,6	8,55
508,5	24,61	508,5	20,2	508,5	20,21	508,5	10,48
509,4	24,71	509,4	17,48	509,4	16,6	509,4	6,61
510,3	24,85	510,3	16,96	510,3	20,38	510,3	8,4
511,2	27,56	511,2	20,74	511,2	20,25	511,2	11,49
512,1	20,5	512,1	17,57	512,1	17,92	512,1	6,8
513	23,09	513	16,34	513	14,45	513	4,86
513,9	24,7	513,9	17,31	513,9	18,94	513,9	10,09
514,8	25,42	514,8	16,63	514,8	15,78	514,8	7,45
515,7	25,02	515,7	18,01	515,7	17,44	515,7	10,58
516,6	21,85	516,6	15,65	516,6	16,68	516,6	4,84
517,5	24,36	517,5	16,91	517,5	18,81	517,5	9,71
518,4	21,9	518,4	17,35	518,4	15,86	518,4	7,59
519,3	25,22	519,3	18,95	519,3	15,5	519,3	8,36
520,2	23,37	520,2	19,74	520,2	17,25	520,2	8,77
521,1	24,54	521,1	18,98	521,1	17,9	521,1	9,84
522	23,65	522	16,4	522	16,01	522	10,76
522,9	22,06	522,9	19,97	522,9	18,47	522,9	6,82
523,8	29,76	523,8	20,4	523,8	19,43	523,8	12,35
524,7	24,59	524,7	16,35	524,7	15,77	524,7	7,97
525,6	23,56	525,6	17,09	525,6	16,29	525,6	6,02
526,5	22,31	526,5	17,92	526,5	14,28	526,5	7,38
527,4	23,18	527,4	19,68	527,4	16,42	527,4	9,58
528,3	25,33	528,3	15,78	528,3	16,28	528,3	9,73
529,2	22,31	529,2	16,38	529,2	14,91	529,2	8,06
530,1	24,75	530,1	15,64	530,1	16,49	530,1	8,12
531	23,7	531	15,7	531	18,43	531	6,99
531,9	24,18	531,9	17,01	531,9	17,8	531,9	6,65
532,8	22,16	532,8	17,42	532,8	18,88	532,8	9,41
533,7	23,64	533,7	20,53	533,7	18,91	533,7	9,44
534,6	24,05	534,6	19,5	534,6	16,98	534,6	9,79
535,5	23,29	535,5	18,33	535,5	17,64	535,5	7,19
536,4	24,72	536,4	16,49	536,4	17,95	536,4	9,97
537,3	22,91	537,3	17,05	537,3	15,25	537,3	10,32
538,2	24,31	538,2	20,69	538,2	20,36	538,2	8,99
539,1	23,37	539,1	18,33	539,1	15,05	539,1	8,83
540	23,84	540	18,33	540	17,57	540	10,14
540,9	25,76	540,9	19,18	540,9	20,6	540,9	12,03
541,8	24,6	541,8	20,24	541,8	20,52	541,8	11,13
542,7	22,92	542,7	18,65	542,7	17,34	542,7	7,17
543,6	22,12	543,6	15,18	543,6	16,65	543,6	3,88
544,5	21,7	544,5	17,39	544,5	14,83	544,5	8,2
545,4	24,56	545,4	20,21	545,4	17,46	545,4	8,37
546,3	24,82	546,3	21,44	546,3	17,86	546,3	10,52
547,2	23,55	547,2	18,11	547,2	16,56	547,2	7,66
548,1	23,05	548,1	19,14	548,1	15,37	548,1	6,57
549	22,87	549	20,32	549	19,98	549	7,38
549,9	24,54	549,9	19,65	549,9	19,87	549,9	8,24
550,8	23,43	550,8	18,77	550,8	17,71	550,8	9,21
551,7	22,13	551,7	16,14	551,7	14,74	551,7	6,69
552,6	22,68	552,6	16,93	552,6	18,18	552,6	9,6
553,5	20,23	553,5	18,56	553,5	16,16	553,5	6,12
554,4	22,41	554,4	17,11	554,4	17,51	554,4	6,45
555,3	23,61	555,3	18,91	555,3	16,57	555,3	11,01
556,2	21,84	556,2	18,65	556,2	18,77	556,2	7,98
557,1	20,98	557,1	17,43	557,1	17,42	557,1	8,38
558	23,27	558	18,41	558	18,44	558	8,71
558,9	25,32	558,9	16,56	558,9	17,98	558,9	6,64
559,8	21,14	559,8	17,4	559,8	17,03	559,8	3,38
560,7	19,62	560,7	17,52	560,7	15,5	560,7	6,84
561,6	22,11	561,6	15,7	561,6	14,64	561,6	7,19
562,5	20,84	562,5	15,5	562,5	14,59	562,5	6,89
563,4	21,24	563,4	14,94	563,4	15,01	563,4	7,38
564,3	22,59	564,3	18,94	564,3	17,66	564,3	5,84
565,2	24,32	565,2	19,65	565,2	18,03	565,2	10,35
566,1	22,51	566,1	18,99	566,1	18,47	566,1	7,96
567	24,91	567	18,7	567	18,54	567	9,33
567,9	20,27	567,9	15,75	567,9	18,4	567,9	5,32
568,8	23,48	568,8	15,36	568,8	15,46	568,8	6,47
569,7	22,64	569,7	16,45	569,7	13,06	569,7	4,89
570,6	22,29	570,6	16,82	570,6	16,69	570,6	5,87
571,5	20,39	571,5	15,45	571,5	14,77	571,5	5,02
572,4	20,91	572,4	16,24	572,4	14,59	572,4	5,23
573,3	23,63	573,3	17,28	573,3	16,71	573,3	8,15
574,2	19,8	574,2	15,17	574,2	14,47	574,2	4,81
575,1	20,57	575,1	14,29	575,1	15,24	575,1	5,75
576	18,56	576	15,43	576	15,37	576	7,74
576,9	23,4	576,9	17,01	576,9	19,41	576,9	9,62
577,8	22,3	577,8	16,7	577,8	16,85	577,8	8,87
578,7	23,39	578,7	18,97	578,7	17,41	578,7	7,63
579,6	21,08	579,6	17,77	579,6	16,49	579,6	8,97
580,5	22,34	580,5	17,51	580,5	12,83	580,5	7,03
581,4	19,38	581,4	14,81	581,4	15,91	581,4	6,45
582,3	24,53	582,3	19,07	582,3	19,16	582,3	8,15
583,2	20,69	583,2	18,18	583,2	16,04	583,2	7,58
584,1	22,72	584,1	17,18	584,1	18,52	584,1	7,38
585	22,64	585	17,58	585	15,89	585	7,65
585,9	21,81	585,9	16,29	585,9	15,72	585,9	5,55
586,8	23,56	586,8	17,82	586,8	15,83	586,8	8,17
587,7	21,75	587,7	16,53	587,7	14,93	587,7	7,49
588,6	23,53	588,6	19,7	588,6	19,6	588,6	7,66
589,5	22,53	589,5	16,87	589,5	16,43	589,5	9,51
590,4	21,64	590,4	17,75	590,4	17,18	590,4	10,29
591,3	24,11	591,3	19,01	591,3	17,95	591,3	6,75
592,2	21,66	592,2	15,77	592,2	13,95	592,2	5,99
593,1	24,22	593,1	18,67	593,1	20,77	593,1	10,2
594	22,89	594	18,63	594	15,12	594	7,91
594,9	22,65	594,9	16,65	594,9	16,4	594,9	5,56
595,8	23,75	595,8	16,32	595,8	16,22	595,8	9,01
596,7	21,73	596,7	14,97	596,7	14,89	596,7	4,78
597,6	24,99	597,6	15,83	597,6	17,44	597,6	4,91
598,5	20,28	598,5	18,2	598,5	17,31	598,5	8,05
599,4	23,11	599,4	18,05	599,4	17,12	599,4	10,7
600,3	25,19	600,3	17,18	600,3	18,56	600,3	7,55
601,2	18,77	601,2	14,89	601,2	15,9	601,2	4,46
602,1	17,36	602,1	14,43	602,1	12,15	602,1	4,44
603	21,1	603	17,36	603	14,91	603	7,25
603,9	23,66	603,9	19,45	603,9	17,36	603,9	7,62
604,8	20,31	604,8	14,77	604,8	15,64	604,8	6,32
605,7	20,81	605,7	16,03	605,7	19,03	605,7	9,04
606,6	20,83	606,6	15,23	606,6	17,45	606,6	6,7
607,5	22,23	607,5	16,9	607,5	15,17	607,5	6,73
608,4	19,07	608,4	17,53	608,4	16,96	608,4	7,94
609,3	19,62	609,3	15,18	609,3	14,02	609,3	5,75
610,2	23,11	610,2	18,39	610,2	19,17	610,2	8,24
611,1	24,84	611,1	19,2	611,1	20,41	611,1	13,33
612	20,55	612	15,84	612	15,45	612	7,72
612,9	19,38	612,9	14,14	612,9	13,96	612,9	5,8
613,8	22,03	613,8	17,16	613,8	15,46	613,8	9,61
614,7	25,38	614,7	20,06	614,7	19,16	614,7	10,53
615,6	25,62	615,6	17,78	615,6	17,51	615,6	10,21
616,5	20,67	616,5	15,91	616,5	15,11	616,5	5,19
617,4	20,93	617,4	16,21	617,4	17,72	617,4	7,49
618,3	19,58	618,3	13,33	618,3	17,37	618,3	7,96
619,2	22,57	619,2	16,17	619,2	15,88	619,2	6,74
620,1	21,97	620,1	15,9	620,1	17,74	620,1	8,53
621	22,08	621	18,36	621	16,57	621	8,04
621,9	18	621,9	16,49	621,9	13,83	621,9	5,35
622,8	19,68	622,8	17,28	622,8	14,95	622,8	4,8
623,7	19,78	623,7	15	623,7	15,53	623,7	6,02
624,6	22,95	624,6	15,66	624,6	17,1	624,6	5,57
625,5	24,16	625,5	19	625,5	17,87	625,5	8,98
626,4	19,93	626,4	15,55	626,4	15,38	626,4	5,35
627,3	24,22	627,3	17,93	627,3	20,16	627,3	8,32
628,2	22,93	628,2	17,64	628,2	16,19	628,2	6,38
629,1	20,69	629,1	14,18	629,1	15,65	629,1	5,12
630	23,17	630	14,08	630	17,63	630	6,3
630,9	21,48	630,9	15,5	630,9	17,32	630,9	7,05
631,8	22,22	631,8	16,51	631,8	18,12	631,8	8,76
632,7	18,22	632,7	13,46	632,7	14,15	632,7	5,78
633,6	18,07	633,6	15,7	633,6	12,86	633,6	4,1
634,5	20,82	634,5	16,65	634,5	17,82	634,5	7,48
635,4	20,46	635,4	17,3	635,4	16,94	635,4	9,46
636,3	20,07	636,3	14,93	636,3	14,52	636,3	5,56
637,2	20,32	637,2	17,26	637,2	17,64	637,2	4,94
638,1	21,17	638,1	15,81	638,1	14,97	638,1	7,57
639	20,72	639	17,01	639	15,84	639	7,38
639,9	18,76	639,9	12,53	639,9	16,59	639,9	4,67
640,8	20,85	640,8	16,85	640,8	14,36	640,8	6,96
641,7	21,08	641,7	15,27	641,7	16,62	641,7	7,31
642,6	20,95	642,6	14,81	642,6	16,88	642,6	8,16
643,5	19,43	643,5	16,17	643,5	14,34	643,5	9,65
644,4	20,4	644,4	17,61	644,4	16,52	644,4	5,52
645,3	20,07	645,3	14,63	645,3	15,05	645,3	4,21
646,2	21,25	646,2	17,08	646,2	15,04	646,2	7,06
647,1	20,42	647,1	16,2	647,1	18,39	647,1	8,72
648	21,04	648	15,84	648	17,22	648	9,34
648,9	21,07	648,9	15,47	648,9	15,72	648,9	6,94
649,8	20,12	649,8	17,05	649,8	19,08	649,8	10,03
650,7	19,89	650,7	15,29	650,7	15,74	650,7	6,12
651,6	24,52	651,6	19,19	651,6	17,43	651,6	7,02
652,5	18,79	652,5	15,27	652,5	13,61	652,5	7,67
653,4	18,59	653,4	14,07	653,4	12,39	653,4	5,65
654,3	23,21	654,3	16,79	654,3	15,47	654,3	5,32
655,2	21,81	655,2	16,53	655,2	17,55	655,2	6,58
656,1	22,96	656,1	15,67	656,1	16,3	656,1	7,19
657	22,51	657	17,41	657	16,11	657	9,31
657,9	20,02	657,9	16,73	657,9	12,73	657,9	5,39
658,8	19,09	658,8	12,7	658,8	15,44	658,8	5,22
659,7	20,16	659,7	16,68	659,7	17,11	659,7	9,35
660,6	21,85	660,6	14,41	660,6	15,18	660,6	6,04
661,5	21,74	661,5	17,79	661,5	19,6	661,5	10,81
662,4	20,76	662,4	13,9	662,4	13,81	662,4	4,68
663,3	20,08	663,3	16,9	663,3	16,76	663,3	5,67
664,2	18,16	664,2	12,92	664,2	10,93	664,2	6,53
665,1	23,2	665,1	14,78	665,1	17,26	665,1	7,98
666	20,08	666	16,37	666	16,29	666	7,24
666,9	20,78	666,9	17,25	666,9	14,81	666,9	9,27
667,8	18,32	667,8	15,54	667,8	15,06	667,8	6,19
668,7	22,71	668,7	14,1	668,7	14,22	668,7	5,53
669,6	18,28	669,6	12,74	669,6	11,84	669,6	5,47
670,5	21,46	670,5	18,12	670,5	17,85	670,5	7,84
671,4	17,29	671,4	11,09	671,4	12,62	671,4	6,06
672,3	19,17	672,3	14,85	672,3	14,43	672,3	5,22
673,2	20,57	673,2	16,34	673,2	15,03	673,2	9,01
674,1	19,67	674,1	16,16	674,1	15,62	674,1	6,22
675	20,06	675	15,87	675	13,65	675	5,34
675,9	21,47	675,9	17,04	675,9	18,33	675,9	6,53
676,8	19,95	676,8	15,19	676,8	15,03	676,8	6,03
677,7	21,83	677,7	18,11	677,7	16,52	677,7	9
678,6	20,44	678,6	17,21	678,6	15,15	678,6	5,88
679,5	19,99	679,5	14,97	679,5	15,07	679,5	8,45
680,4	24,6	680,4	15,71	680,4	17,02	680,4	8,37
681,3	20,43	681,3	17,78	681,3	15,98	681,3	7,98
682,2	20,9	682,2	11,68	682,2	15,41	682,2	4,49
683,1	19,58	683,1	16,02	683,1	15,78	683,1	6,82
684	17,23	684	13,6	684	12,78	684	3,9
684,9	19,56	684,9	11,83	684,9	13,94	684,9	4,24
685,8	20,01	685,8	17,07	685,8	18,47	685,8	8,96
686,7	19,7	686,7	15,38	686,7	13,56	686,7	5,57
687,6	18,56	687,6	15,22	687,6	14,81	687,6	3,67
688,5	20,15	688,5	16,12	688,5	15,04	688,5	7,44
689,4	21,94	689,4	18,34	689,4	17,12	689,4	9,1
690,3	19,9	690,3	16,76	690,3	15,77	690,3	6,62
691,2	20,51	691,2	13,57	691,2	15,97	691,2	8,27
692,1	19,56	692,1	14,65	692,1	14,99	692,1	3,74
693	19,38	693	16,95	693	15,08	693	7,73
693,9	18,31	693,9	16,04	693,9	13,67	693,9	5,35
694,8	20,15	694,8	17,05	694,8	17,7	694,8	8,9
695,7	19,74	695,7	15,37	695,7	16,64	695,7	3,14
696,6	17,97	696,6	16,11	696,6	14,29	696,6	4,22
697,5	17,55	697,5	15,61	697,5	15,78	697,5	5,14
698,4	23,47	698,4	21,04	698,4	20,08	698,4	11,9
699,3	18,53	699,3	14,23	699,3	14,98	699,3	5,22
700,2	19,46	700,2	18,39	700,2	16,29	700,2	7,45
701,1	20,57	701,1	15,73	701,1	17,39	701,1	9,82
702	20,41	702	17,15	702	14,79	702	7,66
702,9	21,72	702,9	16,89	702,9	19,86	702,9	7,6
703,8	21,63	703,8	14,16	703,8	16,97	703,8	9,25
704,7	19,15	704,7	17,24	704,7	15,66	704,7	7,81
705,6	19,92	705,6	16,32	705,6	15,06	705,6	6,99
706,5	21,73	706,5	15,87	706,5	17,86	706,5	9,13
707,4	18,75	707,4	15,3	707,4	15,53	707,4	5,53
708,3	17,33	708,3	13,73	708,3	15,04	708,3	4,02
709,2	18,91	709,2	14,46	709,2	14,61	709,2	6,06
710,1	18,82	710,1	14,4	710,1	15,52	710,1	7,88
711	18,55	711	16,19	711	15,4	711	6,62
711,9	16,26	711,9	14,21	711,9	13,22	711,9	3,15
712,8	15,11	712,8	14,74	712,8	12,13	712,8	4,38
713,7	21,29	713,7	12,66	713,7	15,38	713,7	7,13
714,6	17,66	714,6	11,78	714,6	18,1	714,6	5,1
715,5	21,05	715,5	14,85	715,5	16,2	715,5	4,94
716,4	21,82	716,4	14,87	716,4	15,07	716,4	5,11
717,3	19,46	717,3	16,6	717,3	15,25	717,3	8,2
718,2	18,66	718,2	15,38	718,2	14,43	718,2	5,8
719,1	19,11	719,1	16,1	719,1	16,24	719,1	6,38
720	18,04	720	14,32	720	14,38	720	4,83
720,9	16,24	720,9	13,62	720,9	12,69	720,9	6,35
721,8	19,45	721,8	14,35	721,8	12,48	721,8	5,49
722,7	19,73	722,7	14,81	722,7	15,15	722,7	5,4
723,6	20,81	723,6	16,09	723,6	13,3	723,6	5,7
724,5	20,91	724,5	15,69	724,5	15,09	724,5	5,69
725,4	20,75	725,4	14,68	725,4	15,7	725,4	8,04
726,3	21,35	726,3	15,83	726,3	15,39	726,3	6,66
727,2	21,51	727,2	16,27	727,2	15,23	727,2	8,94
728,1	21,59	728,1	15,25	728,1	17,96	728,1	8,85
729	20,34	729	16,07	729	14,96	729	6,84
729,9	18,24	729,9	15,15	729,9	17,31	729,9	6,37
730,8	19,04	730,8	15,91	730,8	16,63	730,8	5,88
731,7	19,24	731,7	13,22	731,7	13,94	731,7	4,29
732,6	19,26	732,6	13,37	732,6	12,77	732,6	3,88
733,5	17,28	733,5	13,24	733,5	10,99	733,5	5,44
734,4	17,75	734,4	14,27	734,4	13,04	734,4	4,78
735,3	16,91	735,3	10,9	735,3	12,65	735,3	2,1
736,2	15,17	736,2	12,99	736,2	14,79	736,2	4,99
737,1	20,97	737,1	15,65	737,1	17,78	737,1	6,32
738	18,44	738	15,16	738	16,59	738	7,07
738,9	20,21	738,9	17,23	738,9	17,44	738,9	8,76
739,8	17,39	739,8	11,53	739,8	13,33	739,8	5,09
740,7	19,78	740,7	13,58	740,7	15,16	740,7	4,94
741,6	20,69	741,6	14,19	741,6	13,9	741,6	6,09
742,5	16,54	742,5	15,91	742,5	16,1	742,5	6,32
743,4	17,52	743,4	15,11	743,4	13,54	743,4	2,54
744,3	21,02	744,3	12,74	744,3	14,09	744,3	7,85
745,2	19,16	745,2	15,75	745,2	16,57	745,2	8,56
746,1	19,84	746,1	15,98	746,1	16,61	746,1	6,66
747	17,25	747	12,36	747	14,41	747	1,87
747,9	17,14	747,9	12,65	747,9	12,04	747,9	3,5
748,8	17,8	748,8	13,51	748,8	14,91	748,8	6,62
749,7	20,53	749,7	18,19	749,7	16,21	749,7	7,77
750,6	19,76	750,6	14,55	750,6	17,6	750,6	7,53
751,5	15,87	751,5	13	751,5	9,93	751,5	3,63
752,4	18,91	752,4	15,54	752,4	17,3	752,4	5,9
753,3	19,2	753,3	17,38	753,3	15,52	753,3	4,9
754,2	15,48	754,2	15,79	754,2	14	754,2	5,83
755,1	18,42	755,1	11,69	755,1	14,7	755,1	8,13
756	17,48	756	14,65	756	13,02	756	5,05
756,9	20,52	756,9	16,44	756,9	14,6	756,9	7,16
757,8	18,13	757,8	14,67	757,8	16,31	757,8	6,15
758,7	18,41	758,7	15,31	758,7	13,97	758,7	7,7
759,6	16,78	759,6	16,62	759,6	14,71	759,6	3,58
760,5	17,13	760,5	13,92	760,5	13,86	760,5	1,81
761,4	18,98	761,4	16,62	761,4	14,04	761,4	6,09
762,3	19,02	762,3	14,31	762,3	14,98	762,3	6,78
763,2	14,26	763,2	11,81	763,2	11,25	763,2	2,39
764,1	19,01	764,1	14,73	764,1	17,06	764,1	5,16
765	16,89	765	14,94	765	12,59	765	5,67
765,9	18	765,9	15,96	765,9	16,78	765,9	7,22
766,8	20,96	766,8	14,53	766,8	13,45	766,8	6,62
767,7	16,6	767,7	15,37	767,7	13,7	767,7	3,64
768,6	17,29	768,6	15,25	768,6	14,87	768,6	5,17
769,5	18,9	769,5	15,62	769,5	17,3	769,5	6,3
770,4	19,16	770,4	15,71	770,4	18,42	770,4	9,27
771,3	18,36	771,3	13,53	771,3	13,28	771,3	7,29
772,2	15,85	772,2	13,42	772,2	13,7	772,2	2,36
773,1	18,16	773,1	12,4	773,1	12,2	773,1	6,7
774	21,14	774	14,87	774	17,55	774	8,97
774,9	18,97	774,9	13,81	774,9	15,34	774,9	2,77
775,8	20,34	775,8	12,97	775,8	16,56	775,8	6,58
776,7	18,98	776,7	13,09	776,7	13,95	776,7	3,61
777,6	18,3	777,6	14,2	777,6	14,36	777,6	3,4
778,5	18,53	778,5	13,88	778,5	15,97	778,5	4,64
779,4	20,95	779,4	12,67	779,4	16,63	779,4	5,28
780,3	18,57	780,3	16,57	780,3	15,36	780,3	6,31
781,2	21,36	781,2	15,81	781,2	13,62	781,2	6,52
782,1	13,82	782,1	13,71	782,1	13,2	782,1	5,74
783	21,51	783	16,04	783	17,71	783	7,7
783,9	18,17	783,9	12,14	783,9	13,17	783,9	3,51
784,8	19,59	784,8	14,41	784,8	15,31	784,8	6,21
785,7	15,87	785,7	11	785,7	14,43	785,7	7,02
786,6	17,06	786,6	14,53	786,6	15,93	786,6	5,65
787,5	17,36	787,5	13,39	787,5	14,72	787,5	5,1
788,4	19,94	788,4	15,1	788,4	16,22	788,4	6,67
789,3	19,06	789,3	13,96	789,3	14,5	789,3	7,1
790,2	18,42	790,2	14,43	790,2	15,42	790,2	6,85
791,1	15,37	791,1	12,2	791,1	13,12	791,1	1,37
792	20,42	792	14,61	792	13,8	792	5,8
792,9	17,72	792,9	13,73	792,9	14,85	792,9	4,16
793,8	19,44	793,8	16,54	793,8	15,73	793,8	7,15
794,7	15,79	794,7	13,69	794,7	13,75	794,7	5,8
795,6	16,9	795,6	13,59	795,6	14,23	795,6	6,8
796,5	17,97	796,5	12,74	796,5	14,94	796,5	4,23
797,4	17,3	797,4	14,79	797,4	13,42	797,4	5,98
798,3	16,48	798,3	14,04	798,3	14,01	798,3	3,58
799,2	17	799,2	14,02	799,2	16,48	799,2	5,98
800,1	15,1	800,1	14,54	800,1	12,7	800,1	2,9
801	19,06	801	16,08	801	15,22	801	6,95
801,9	17,76	801,9	17,08	801,9	17,19	801,9	7,51
802,8	16,11	802,8	12,21	802,8	13,58	802,8	4,75
803,7	15,98	803,7	12,03	803,7	13,31	803,7	3,69
804,6	17,48	804,6	13,22	804,6	12,88	804,6	2,66
805,5	17,22	805,5	10,55	805,5	12,45	805,5	3,47
806,4	18,06	806,4	13,78	806,4	14,46	806,4	3,81
807,3	15,51	807,3	12,32	807,3	13,97	807,3	3,99
808,2	18,15	808,2	13,69	808,2	14,09	808,2	4,65
809,1	17,46	809,1	14,04	809,1	13,29	809,1	2,52
810	16,19	810	14,18	810	14,14	810	5,93
810,9	17,92	810,9	17,55	810,9	16,9	810,9	6,26
811,8	16,16	811,8	12,32	811,8	14,34	811,8	3,89
812,7	18,8	812,7	13,34	812,7	15,85	812,7	4,87
813,6	17,81	813,6	15,97	813,6	15,68	813,6	5,9
814,5	17,02	814,5	11,95	814,5	17,61	814,5	6,73
815,4	18,82	815,4	14,81	815,4	17	815,4	4,71
816,3	15,79	816,3	12,36	816,3	14,42	816,3	4,31
817,2	18,75	817,2	14,55	817,2	15,54	817,2	7,53
818,1	17,56	818,1	15,18	818,1	14,73	818,1	4,81
819	18,81	819	13,48	819	16,45	819	7,19
819,9	16,15	819,9	13,96	819,9	16,25	819,9	4,42
820,8	15,55	820,8	9,84	820,8	12,16	820,8	-0,12
821,7	17,25	821,7	14,49	821,7	15,67	821,7	7,98
822,6	16,92	822,6	14,6	822,6	10,89	822,6	3,53
823,5	19,26	823,5	14,48	823,5	16,76	823,5	8,95
824,4	19,42	824,4	16,16	824,4	15,02	824,4	8,56
825,3	13,67	825,3	12,86	825,3	13,44	825,3	4,42
826,2	16,78	826,2	13,09	826,2	15,02	826,2	3,87
827,1	18,07	827,1	15,87	827,1	13,2	827,1	4,45
828	17,95	828	17,6	828	16,68	828	7,39
828,9	16,6	828,9	13,87	828,9	13,3	828,9	5,53
829,8	16,75	829,8	13,57	829,8	18,04	829,8	4,72
830,7	16,6	830,7	15,29	830,7	12,64	830,7	4,28
831,6	15,87	831,6	12,59	831,6	11,97	831,6	7,39
832,5	15,47	832,5	11,37	832,5	11,91	832,5	1,66
833,4	18,79	833,4	15,34	833,4	15,42	833,4	7,33
834,3	17,39	834,3	12,69	834,3	14,25	834,3	6,12
835,2	14,47	835,2	12,49	835,2	14,63	835,2	1,71
836,1	19,42	836,1	13,61	836,1	13,07	836,1	5,62
837	18,63	837	16,71	837	13,98	837	8,21
837,9	16,69	837,9	13,43	837,9	13,76	837,9	4,11
838,8	20,08	838,8	14,16	838,8	15,82	838,8	7,46
839,7	18,34	839,7	14,75	839,7	14,46	839,7	8,57
840,6	18,17	840,6	14,9	840,6	14,73	840,6	7
841,5	16,1	841,5	11,83	841,5	13,49	841,5	0,76
842,4	18,35	842,4	14,98	842,4	16,58	842,4	5,99
843,3	14,29	843,3	11,41	843,3	12,22	843,3	2,64
844,2	15,41	844,2	10,94	844,2	12,29	844,2	4,12
845,1	15,88	845,1	12,83	845,1	13,67	845,1	5,61
846	15,47	846	11,19	846	11,41	846	3,11
846,9	18,77	846,9	15,84	846,9	13,37	846,9	3,69
847,8	17,18	847,8	15,98	847,8	14,14	847,8	6,71
848,7	17,45	848,7	12,7	848,7	13,26	848,7	6,06
849,6	15,22	849,6	11,88	849,6	12,43	849,6	3,85
850,5	16,75	850,5	12,46	850,5	14,31	850,5	4,6
851,4	14,28	851,4	11,98	851,4	14,39	851,4	3,66
852,3	15,09	852,3	12,35	852,3	13,01	852,3	1,43
853,2	18,18	853,2	14,61	853,2	14,6	853,2	4,71
854,1	15,31	854,1	11,78	854,1	13,34	854,1	2,05
855	14,66	855	14	855	17,14	855	4,42
855,9	16,29	855,9	12,52	855,9	13,68	855,9	3,68
856,8	18,64	856,8	16,18	856,8	16,08	856,8	7,67
857,7	18,43	857,7	15,23	857,7	17,18	857,7	6,92
858,6	14,58	858,6	9,58	858,6	9,04	858,6	1,72
859,5	16,84	859,5	12,04	859,5	14,23	859,5	7,51
860,4	17,74	860,4	11	860,4	14,79	860,4	3,7
861,3	17,26	861,3	11,4	861,3	16,16	861,3	4,98
862,2	16,6	862,2	14,2	862,2	15,89	862,2	5,79
863,1	18,23	863,1	14,21	863,1	16,08	863,1	7,07
864	20,99	864	15,51	864	18,21	864	7,28
864,9	17,19	864,9	12,07	864,9	15,67	864,9	6,17
865,8	15,33	865,8	12,06	865,8	12,95	865,8	4,88
866,7	13,59	866,7	12,78	866,7	15,31	866,7	6,08
867,6	15,04	867,6	11,82	867,6	13,05	867,6	4,8
868,5	15,08	868,5	10,61	868,5	11,57	868,5	4,2
869,4	17,21	869,4	12,01	869,4	15,29	869,4	4,67
870,3	16,25	870,3	11,94	870,3	13,24	870,3	2,51
871,2	16,67	871,2	16,38	871,2	16,05	871,2	6,78
872,1	19,51	872,1	16,43	872,1	16,46	872,1	9,14
873	14,7	873	13,6	873	12,11	873	4,83
873,9	15,32	873,9	10,4	873,9	14,34	873,9	4,08
874,8	17,79	874,8	15,79	874,8	14,65	874,8	5,2
875,7	15,24	875,7	11,3	875,7	13,86	875,7	3,76
876,6	17,44	876,6	15,58	876,6	16,53	876,6	4,61
877,5	16,93	877,5	11,9	877,5	12,66	877,5	4,8
878,4	16,8	878,4	13,55	878,4	14,34	878,4	5,79
879,3	15,41	879,3	11,56	879,3	15,05	879,3	2,08
880,2	19,08	880,2	13,99	880,2	16,24	880,2	5,56
881,1	16,55	881,1	12,56	881,1	13,81	881,1	7,8
882	18,39	882	15,18	882	16,34	882	6,49
882,9	18,86	882,9	14,55	882,9	14,15	882,9	8,17
883,8	14,92	883,8	11,95	883,8	10,81	883,8	3,07
884,7	14,55	884,7	9,87	884,7	13,56	884,7	5,05
885,6	17,97	885,6	12,99	885,6	13,95	885,6	3,32
886,5	17,47	886,5	12,42	886,5	13,3	886,5	5,12
887,4	18,24	887,4	10,81	887,4	13,81	887,4	2,89
888,3	22,95	888,3	15,23	888,3	14,69	888,3	5,2
889,2	14,52	889,2	12,24	889,2	14,29	889,2	3,67
890,1	12,35	890,1	12,99	890,1	13,68	890,1	4,71
891	16,66	891	13,94	891	15,3	891	4,8
891,9	17,56	891,9	14,69	891,9	15,48	891,9	5,64
892,8	16,29	892,8	15,33	892,8	15,79	892,8	6,05
893,7	17,07	893,7	13,79	893,7	14,73	893,7	3,67
894,6	14,41	894,6	10,76	894,6	12,01	894,6	-0,53
895,5	15,21	895,5	9,83	895,5	11,56	895,5	7,35
896,4	18,65	896,4	14,13	896,4	14,89	896,4	6,31
897,3	16	897,3	13,88	897,3	12,63	897,3	4,82
898,2	18,12	898,2	15,15	898,2	14,72	898,2	4,6
899,1	14,63	899,1	12,64	899,1	14,51	899,1	5,44
900	16,62	900	14,3	900	15,69	900	5,94
900,9	15,75	900,9	13,77	900,9	13,18	900,9	4,24
901,8	15,97	901,8	14,21	901,8	13,65	901,8	3,89
902,7	15	902,7	12,84	902,7	13,86	902,7	6,77
903,6	11,83	903,6	8,25	903,6	12,31	903,6	1,98
904,5	18,17	904,5	16,75	904,5	11,89	904,5	6,31
905,4	15,25	905,4	13,43	905,4	16,02	905,4	3,31
906,3	14,76	906,3	9,83	906,3	11,08	906,3	4,99
907,2	15,83	907,2	13,4	907,2	12,02	907,2	5,52
908,1	15,3	908,1	11,78	908,1	12,53	908,1	4,52
909	17,72	909	15,66	909	13,43	909	5,33
909,9	13,11	909,9	11,3	909,9	9,86	909,9	1,22
910,8	14,95	910,8	12,18	910,8	15,49	910,8	4,13
911,7	15,25	911,7	10,45	911,7	10,75	911,7	1,99
912,6	14,4	912,6	13,55	912,6	12,86	912,6	4,36
913,5	12,84	913,5	10,66	913,5	12,66	913,5	2,09
914,4	16,6	914,4	14,97	914,4	14,09	914,4	4,93
915,3	16,09	915,3	14,47	915,3	14,71	915,3	6,79
916,2	14,43	916,2	12,24	916,2	9,9	916,2	4,74
917,1	14,83	917,1	13,95	917,1	15,4	917,1	5,69
918	14,48	918	9,79	918	13,29	918	4,53
918,9	14,66	918,9	14,23	918,9	12,42	918,9	4,3
919,8	18,84	919,8	13,08	919,8	15,65	919,8	4,55
920,7	16,79	920,7	13,09	920,7	12,43	920,7	2
921,6	15,34	921,6	13,24	921,6	11,18	921,6	3,15
922,5	14,07	922,5	12,06	922,5	12,86	922,5	4,15
923,4	15,46	923,4	11,99	923,4	11,85	923,4	3,02
924,3	16,76	924,3	15,46	924,3	14,47	924,3	5,13
925,2	14,79	925,2	12,87	925,2	14,34	925,2	4,71
926,1	15,76	926,1	14,91	926,1	13,83	926,1	6,09
927	14,77	927	14,58	927	14,94	927	6,19
927,9	15,47	927,9	13,94	927,9	13,94	927,9	4,71
928,8	15,88	928,8	14,17	928,8	17,09	928,8	6,68
929,7	17,36	929,7	15,17	929,7	16,19	929,7	4,46
930,6	16,86	930,6	15,36	930,6	15,5	930,6	6,28
931,5	12,91	931,5	12,61	931,5	14,41	931,5	3,7
932,4	17,14	932,4	12,2	932,4	15,52	932,4	8,52
933,3	17,42	933,3	14,31	933,3	14,86	933,3	6
934,2	14,35	934,2	13,83	934,2	9,83	934,2	2,4
935,1	12,97	935,1	8,94	935,1	13,32	935,1	2,87
936	16,78	936	14,23	936	15,07	936	5,12
936,9	14,51	936,9	11,51	936,9	13,18	936,9	4,12
937,8	16,15	937,8	13,81	937,8	15,08	937,8	5,91
938,7	15,28	938,7	11,24	938,7	15,21	938,7	6,98
939,6	17,9	939,6	14,45	939,6	14,16	939,6	6,88
940,5	18,74	940,5	16,1	940,5	17,1	940,5	7,92
941,4	14,92	941,4	12,06	941,4	12,38	941,4	2,42
942,3	15,8	942,3	13,49	942,3	13,58	942,3	4,22
943,2	16,11	943,2	14,08	943,2	14,27	943,2	4,67
944,1	16,93	944,1	11,07	944,1	11,75	944,1	4,49
945	16,65	945	11,49	945	13,62	945	2,45
945,9	15,09	945,9	10,84	945,9	14,32	945,9	3,18
946,8	16,28	946,8	11,96	946,8	11,41	946,8	5,47
947,7	13,23	947,7	10,8	947,7	11,04	947,7	5,63
948,6	14,98	948,6	11,82	948,6	14,8	948,6	4,96
949,5	16,07	949,5	13,76	949,5	13,96	949,5	5,72
950,4	15,01	950,4	11,96	950,4	13,93	950,4	5,46
951,3	16,98	951,3	12,36	951,3	14,04	951,3	6,24
952,2	13,61	952,2	9,48	952,2	14,18	952,2	3,21
953,1	15,91	953,1	9,99	953,1	11,15	953,1	5,94
954	14,58	954	9,4	954	11,07	954	3,56
954,9	17,25	954,9	14,06	954,9	15,3	954,9	8,48
955,8	12,48	955,8	12,55	955,8	12,82	955,8	4,39
956,7	16,7	956,7	12,74	956,7	14,07	956,7	6,47
957,6	15,55	957,6	13,69	957,6	13,33	957,6	5,19
958,5	14,32	958,5	13,94	958,5	18,04	958,5	2,81
959,4	15,07	959,4	11,83	959,4	10,39	959,4	3,67
960,3	13,65	960,3	12,47	960,3	16,52	960,3	4,06
961,2	16,15	961,2	12,36	961,2	11,35	961,2	5,1
962,1	15,25	962,1	13,67	962,1	12,15	962,1	4,91
963	12,08	963	11,83	963	13,78	963	1,24
963,9	15,75	963,9	11,89	963,9	14,38	963,9	2,89
964,8	13,77	964,8	10,69	964,8	12,43	964,8	3,31
965,7	13,96	965,7	10,21	965,7	12,94	965,7	3,85
966,6	12,73	966,6	13,02	966,6	11,11	966,6	2,03
967,5	16,12	967,5	10,56	967,5	14,74	967,5	3,32
968,4	16,7	968,4	13,58	968,4	12,76	968,4	4,66
969,3	17,27	969,3	12,27	969,3	16,79	969,3	5,34
970,2	13,14	970,2	11,1	970,2	10,16	970,2	1,43
