# Supplementary material for: The Cold Shock Protein CspB from Mycobacterium tuberculosis Binds to MTS0997 sRNA and MTS1338 sRNA as a Dimer
Source: Int J Mol Sci. 2026 Jan 9;27(2):663. doi: 10.3390/ijms27020663 (PMC12840758; doi:10.3390/ijms27020663)
Supplement: Supplementary file 1 [file ijms-27-00663-s001.zip › SPR raw data/MTS1338 6 3 075 033 150mMNaCl.txt]

L3A1()_X	L3A1()_Y	L3A2()_X	L3A2()_Y	L3A5()_X	L3A5()_Y	L3A6()_X	L3A6()_Y
-248,4	-1,22	-248,4	2,08	-248,4	-0,99	-248,4	-13,53
-247,5	0,79	-247,5	3,19	-247,5	-1,07	-247,5	-10,93
-246,6	-2,17	-246,6	0,86	-246,6	-4,48	-246,6	-11,47
-245,7	-0,59	-245,7	2,1	-245,7	-1,79	-245,7	-10,43
-244,8	-0,91	-244,8	0,28	-244,8	-3,69	-244,8	-12,92
-243,9	-0,86	-243,9	3,05	-243,9	-3,95	-243,9	-12,53
-243	3,2	-243	3,65	-243	-0,74	-243	-8,55
-242,1	-0,01	-242,1	4,12	-242,1	-0,92	-242,1	-12,88
-241,2	-2,49	-241,2	-0,04	-241,2	-4,35	-241,2	-12,06
-240,3	1,54	-240,3	3,11	-240,3	-2,11	-240,3	-11,24
-239,4	-3,34	-239,4	0,99	-239,4	-3,04	-239,4	-11,92
-238,5	0,6	-238,5	1	-238,5	-2,77	-238,5	-10,45
-237,6	-1,62	-237,6	3,86	-237,6	-1,89	-237,6	-13,55
-236,7	-0,22	-236,7	1,65	-236,7	-2,05	-236,7	-12,21
-235,8	-2,08	-235,8	-0,24	-235,8	-5,05	-235,8	-11,44
-234,9	-1,12	-234,9	0,93	-234,9	-3,59	-234,9	-9,54
-234	-1,45	-234	0,35	-234	-4,22	-234	-10,86
-233,1	-1,58	-233,1	0	-233,1	-2,92	-233,1	-12,54
-232,2	-1,17	-232,2	2,68	-232,2	-2,74	-232,2	-12,13
-231,3	-0,05	-231,3	0,68	-231,3	-2,63	-231,3	-10,48
-230,4	-2,7	-230,4	1,3	-230,4	-7,79	-230,4	-12,7
-229,5	-1,21	-229,5	2,32	-229,5	-3,07	-229,5	-12,03
-228,6	-0,09	-228,6	3,26	-228,6	-0,97	-228,6	-10,21
-227,7	-2,63	-227,7	0,25	-227,7	-4,88	-227,7	-13,17
-226,8	-0,51	-226,8	0,4	-226,8	-1,83	-226,8	-12,46
-225,9	-1,95	-225,9	-0,62	-225,9	-2,86	-225,9	-12,07
-225	-1,11	-225	0,55	-225	-2,65	-225	-10,71
-224,1	-0,06	-224,1	2,86	-224,1	-2,82	-224,1	-8,58
-223,2	-0,34	-223,2	3,1	-223,2	-4	-223,2	-10,04
-222,3	-1,75	-222,3	0,34	-222,3	-5,89	-222,3	-11,14
-221,4	-0,22	-221,4	3,54	-221,4	-3,35	-221,4	-10,11
-220,5	-1,43	-220,5	1,64	-220,5	-1,06	-220,5	-9,67
-219,6	-1,28	-219,6	1,07	-219,6	-2,21	-219,6	-7,86
-218,7	-1,4	-218,7	-0,55	-218,7	-3,79	-218,7	-11,81
-217,8	1,14	-217,8	5,2	-217,8	0,17	-217,8	-8,58
-216,9	-1,9	-216,9	-1,2	-216,9	-2,53	-216,9	-12,74
-216	1,17	-216	4,55	-216	0,01	-216	-9,64
-215,1	-2,42	-215,1	-0,19	-215,1	-2,82	-215,1	-10,82
-214,2	-2,32	-214,2	1,3	-214,2	-1,27	-214,2	-9,34
-213,3	-5,17	-213,3	-0,77	-213,3	-4,14	-213,3	-13,23
-212,4	-3,19	-212,4	-1,55	-212,4	-3,3	-212,4	-12,23
-211,5	-2,49	-211,5	1,15	-211,5	-2,94	-211,5	-10,03
-210,6	2,09	-210,6	2,95	-210,6	0,12	-210,6	-8,46
-209,7	-2,48	-209,7	2,57	-209,7	-2,2	-209,7	-9,16
-208,8	-3,04	-208,8	1,48	-208,8	-4,29	-208,8	-9,53
-207,9	-0,87	-207,9	2,64	-207,9	-0,55	-207,9	-9,12
-207	2,62	-207	6,14	-207	2,25	-207	-7,32
-206,1	-1,89	-206,1	-0,12	-206,1	-3,02	-206,1	-6,52
-205,2	-0,54	-205,2	1,59	-205,2	-2,23	-205,2	-10,24
-204,3	-2,02	-204,3	-0,02	-204,3	-3,92	-204,3	-7,65
-203,4	0,23	-203,4	0,66	-203,4	-2,33	-203,4	-8,38
-202,5	0,77	-202,5	0,58	-202,5	-1,92	-202,5	-7,13
-201,6	-2,64	-201,6	1,22	-201,6	-1,08	-201,6	-9,39
-200,7	0,6	-200,7	1,07	-200,7	-1,47	-200,7	-5,58
-199,8	-1,83	-199,8	0,79	-199,8	-1,15	-199,8	-8,19
-198,9	0	-198,9	0,22	-198,9	-0,53	-198,9	-9,43
-198	1,06	-198	3,19	-198	-0,03	-198	-10,46
-197,1	0,5	-197,1	3,07	-197,1	2,34	-197,1	-6,29
-196,2	1,43	-196,2	3,63	-196,2	-1,72	-196,2	-7,06
-195,3	-1,19	-195,3	0,14	-195,3	-5,33	-195,3	-9,96
-194,4	-3,11	-194,4	0,99	-194,4	-1,81	-194,4	-10,13
-193,5	-3,18	-193,5	-1,53	-193,5	-3,15	-193,5	-9,55
-192,6	0,39	-192,6	-1,56	-192,6	-0,17	-192,6	-7,94
-191,7	-0,84	-191,7	1,01	-191,7	-1,63	-191,7	-6,6
-190,8	-0,76	-190,8	2,42	-190,8	-3,06	-190,8	-7,42
-189,9	-0,37	-189,9	2,75	-189,9	-0,85	-189,9	-7,36
-189	1,42	-189	2,28	-189	0,85	-189	-5,56
-188,1	-1,24	-188,1	-0,54	-188,1	-2,04	-188,1	-11,43
-187,2	-1,2	-187,2	0,82	-187,2	-2,31	-187,2	-8,67
-186,3	0,81	-186,3	2,61	-186,3	-1,25	-186,3	-7,68
-185,4	0,17	-185,4	1,95	-185,4	-2,11	-185,4	-7,88
-184,5	-3,42	-184,5	-0,73	-184,5	-2,94	-184,5	-12,85
-183,6	0,05	-183,6	0,85	-183,6	-2,15	-183,6	-6,19
-182,7	-0,69	-182,7	1,61	-182,7	-2,06	-182,7	-7,82
-181,8	1,56	-181,8	2,73	-181,8	-0,92	-181,8	-7,69
-180,9	-2,59	-180,9	-0,75	-180,9	-1,46	-180,9	-7,15
-180	0,07	-180	3,86	-180	1,02	-180	-3,85
-179,1	0,07	-179,1	0,17	-179,1	1,11	-179,1	-10,06
-178,2	-2,2	-178,2	1,18	-178,2	-3,32	-178,2	-8,41
-177,3	-1,54	-177,3	-0,27	-177,3	-4,8	-177,3	-10,32
-176,4	-0,91	-176,4	-2,11	-176,4	-4,27	-176,4	-7,15
-175,5	-1,41	-175,5	0,29	-175,5	-4,75	-175,5	-6,97
-174,6	-0,63	-174,6	0,26	-174,6	-0,7	-174,6	-6,98
-173,7	-2,99	-173,7	-2,53	-173,7	-2,17	-173,7	-9,45
-172,8	-1,7	-172,8	-0,99	-172,8	-2,66	-172,8	-6,86
-171,9	0,56	-171,9	4,35	-171,9	-0,23	-171,9	-5,82
-171	-1,69	-171	0,64	-171	-2,85	-171	-8,32
-170,1	-0,42	-170,1	2,32	-170,1	-0,84	-170,1	-7,96
-169,2	-1,7	-169,2	-0,4	-169,2	-0,22	-169,2	-6,53
-168,3	-1,69	-168,3	2,16	-168,3	-3,83	-168,3	-7,61
-167,4	-2,27	-167,4	1,27	-167,4	-1,29	-167,4	-9,26
-166,5	-0,74	-166,5	1,34	-166,5	-3,36	-166,5	-9,55
-165,6	1,42	-165,6	0,07	-165,6	-0,34	-165,6	-6,61
-164,7	1,53	-164,7	1,91	-164,7	1,07	-164,7	-5,89
-163,8	-1,17	-163,8	1,91	-163,8	-1,1	-163,8	-4,58
-162,9	1,18	-162,9	1,25	-162,9	-3,04	-162,9	-6,12
-162	-0,1	-162	0,69	-162	-2,48	-162	-6,31
-161,1	-1,29	-161,1	-0,25	-161,1	-2,85	-161,1	-7,25
-160,2	-0,24	-160,2	-0,17	-160,2	-1,1	-160,2	-6,72
-159,3	-1,81	-159,3	1,24	-159,3	-1,7	-159,3	-5,85
-158,4	0,93	-158,4	2,06	-158,4	-0,99	-158,4	-7,03
-157,5	2,92	-157,5	2,47	-157,5	-2,46	-157,5	-7,11
-156,6	-0,39	-156,6	-0,97	-156,6	0,8	-156,6	-7,24
-155,7	0,21	-155,7	1,12	-155,7	2,15	-155,7	-6,33
-154,8	-0,94	-154,8	2,67	-154,8	-2,16	-154,8	-6,17
-153,9	-1	-153,9	0,75	-153,9	-0,56	-153,9	-6,48
-153	0,59	-153	0,02	-153	0,86	-153	-5,63
-152,1	-2,02	-152,1	1,4	-152,1	-4,13	-152,1	-6,53
-151,2	2,38	-151,2	1,81	-151,2	0,07	-151,2	-5,43
-150,3	0,74	-150,3	1,08	-150,3	-1,71	-150,3	-7,69
-149,4	0,84	-149,4	0,9	-149,4	-0,91	-149,4	-4,64
-148,5	-1,22	-148,5	2,78	-148,5	1,29	-148,5	-6,12
-147,6	1,57	-147,6	3,69	-147,6	-1,73	-147,6	-1,62
-146,7	-0,34	-146,7	-1,2	-146,7	0,33	-146,7	-7,8
-145,8	1,78	-145,8	2,75	-145,8	1,35	-145,8	-5,41
-144,9	-0,35	-144,9	1,32	-144,9	-1,69	-144,9	-4,6
-144	-1,32	-144	-0,64	-144	-4,9	-144	-8,11
-143,1	-1,1	-143,1	1,5	-143,1	-0,55	-143,1	-6,15
-142,2	-0,44	-142,2	-1,2	-142,2	-2,81	-142,2	-6,3
-141,3	-0,36	-141,3	-1,23	-141,3	-0,98	-141,3	-3,67
-140,4	-0,56	-140,4	-0,5	-140,4	-0,98	-140,4	-5,27
-139,5	3,06	-139,5	0,88	-139,5	-2,9	-139,5	-4,52
-138,6	3,5	-138,6	3,24	-138,6	0,61	-138,6	-3,75
-137,7	-1,38	-137,7	-2,69	-137,7	-3,63	-137,7	-7,55
-136,8	-1,2	-136,8	-0,04	-136,8	0,7	-136,8	-6,2
-135,9	-0,75	-135,9	1,19	-135,9	-0,58	-135,9	-6,78
-135	1,23	-135	1,75	-135	-1,17	-135	-5,35
-134,1	-1,23	-134,1	1,33	-134,1	0,13	-134,1	-5,48
-133,2	-0,16	-133,2	-0,84	-133,2	-0,79	-133,2	-7,29
-132,3	-1,27	-132,3	0,83	-132,3	-0,96	-132,3	-6,09
-131,4	3,14	-131,4	5,65	-131,4	1,42	-131,4	-2,91
-130,5	-2,26	-130,5	1,13	-130,5	-2,8	-130,5	-4,9
-129,6	-2,2	-129,6	-3,83	-129,6	-4,62	-129,6	-6,74
-128,7	-1,93	-128,7	0,14	-128,7	-1,11	-128,7	-6,71
-127,8	-0,74	-127,8	1,95	-127,8	-2,07	-127,8	-4,08
-126,9	1,53	-126,9	3,17	-126,9	-0,32	-126,9	-4,72
-126	-0,96	-126	0,04	-126	-3,26	-126	-6,62
-125,1	0,53	-125,1	1,28	-125,1	-0,17	-125,1	-2,04
-124,2	-3,42	-124,2	0,97	-124,2	-2,6	-124,2	-6,54
-123,3	-3,08	-123,3	-1,6	-123,3	-2,76	-123,3	-6,95
-122,4	0,9	-122,4	2,43	-122,4	-0,35	-122,4	-4,06
-121,5	0,22	-121,5	-3,18	-121,5	-0,73	-121,5	-5,57
-120,6	-0,5	-120,6	0,9	-120,6	-1,13	-120,6	-4,5
-119,7	-1,58	-119,7	2,99	-119,7	1,14	-119,7	-3,38
-118,8	3,68	-118,8	5,14	-118,8	0,54	-118,8	0,68
-117,9	0,76	-117,9	1,03	-117,9	3,19	-117,9	-2,72
-117	-1,7	-117	0,51	-117	-2,64	-117	-2,34
-116,1	1,27	-116,1	1,52	-116,1	-2,05	-116,1	-5,15
-115,2	1,62	-115,2	1,11	-115,2	-0,34	-115,2	-3,45
-114,3	3,11	-114,3	3,6	-114,3	-0,26	-114,3	-4,51
-113,4	-0,1	-113,4	2,35	-113,4	-1,47	-113,4	-4,11
-112,5	-0,29	-112,5	0	-112,5	-0,13	-112,5	-1,62
-111,6	-0,38	-111,6	3,73	-111,6	1,65	-111,6	-3,3
-110,7	1,29	-110,7	2,97	-110,7	-0,7	-110,7	-1,94
-109,8	0,27	-109,8	0,66	-109,8	-0,2	-109,8	-1,86
-108,9	1,74	-108,9	0,28	-108,9	-0,95	-108,9	-4,2
-108	0,97	-108	-0,12	-108	-0,14	-108	-4,08
-107,1	-0,94	-107,1	0,99	-107,1	-1,32	-107,1	-4,15
-106,2	-0,44	-106,2	0,37	-106,2	-0,39	-106,2	-2,76
-105,3	0,29	-105,3	0,81	-105,3	0,6	-105,3	-2,24
-104,4	-2,48	-104,4	0,18	-104,4	-2,61	-104,4	-6,47
-103,5	-1,13	-103,5	0,81	-103,5	-1,25	-103,5	-4,87
-102,6	2,76	-102,6	2,36	-102,6	-0,02	-102,6	-3,71
-101,7	0,81	-101,7	-1,41	-101,7	-1,18	-101,7	-3,13
-100,8	1,6	-100,8	2,54	-100,8	-1,04	-100,8	-4,58
-99,9	-1,21	-99,9	-1,54	-99,9	-3,42	-99,9	-3,39
-99	2,7	-99	2,76	-99	-0,02	-99	-1,64
-98,1	0,6	-98,1	1,34	-98,1	0,88	-98,1	-4,26
-97,2	0,3	-97,2	1,33	-97,2	-2,15	-97,2	-4,02
-96,3	-1,04	-96,3	0,25	-96,3	-1,62	-96,3	-4,04
-95,4	-1,44	-95,4	-1,72	-95,4	-3,87	-95,4	-2,6
-94,5	1,28	-94,5	1,22	-94,5	0,54	-94,5	-1,83
-93,6	0,16	-93,6	1,72	-93,6	1,24	-93,6	-1,94
-92,7	3,22	-92,7	2,59	-92,7	1,86	-92,7	-0,11
-91,8	3,03	-91,8	2,07	-91,8	2,2	-91,8	-0,56
-90,9	0,84	-90,9	-0,85	-90,9	0,63	-90,9	-4,52
-90	0,08	-90	-0,7	-90	-1,58	-90	-3,15
-89,1	0,26	-89,1	0,29	-89,1	2,09	-89,1	-2,48
-88,2	1,61	-88,2	1,35	-88,2	0,29	-88,2	0,31
-87,3	-2,07	-87,3	1,6	-87,3	-0,17	-87,3	-0,86
-86,4	0,54	-86,4	0,05	-86,4	-1,58	-86,4	-5,23
-85,5	3,07	-85,5	4,83	-85,5	0,09	-85,5	0,09
-84,6	-0,77	-84,6	1,85	-84,6	-1,81	-84,6	-3,04
-83,7	-0,48	-83,7	0,18	-83,7	-0,11	-83,7	-2,63
-82,8	2,42	-82,8	0,22	-82,8	-0,54	-82,8	-0,98
-81,9	1,28	-81,9	-1,01	-81,9	1,16	-81,9	-3,66
-81	-2,3	-81	-1,2	-81	-1,7	-81	-4,66
-80,1	-0,44	-80,1	2,67	-80,1	-0,01	-80,1	-3,64
-79,2	-1,03	-79,2	-0,17	-79,2	-1,33	-79,2	-2,46
-78,3	1,23	-78,3	1,06	-78,3	-2,45	-78,3	-0,63
-77,4	-1,53	-77,4	0,83	-77,4	0,34	-77,4	-4,19
-76,5	-2,06	-76,5	0,78	-76,5	-1,85	-76,5	-5,81
-75,6	0,55	-75,6	2,37	-75,6	0,57	-75,6	-0,54
-74,7	1,57	-74,7	1,07	-74,7	-1,03	-74,7	-3,29
-73,8	-1,76	-73,8	0,21	-73,8	-1,24	-73,8	-3,16
-72,9	-0,71	-72,9	-0,28	-72,9	-2,67	-72,9	-3,95
-72	-0,48	-72	0,92	-72	-1,22	-72	-0,86
-71,1	-0,22	-71,1	0,97	-71,1	-2,25	-71,1	-3,38
-70,2	-0,96	-70,2	1,48	-70,2	-0,47	-70,2	-3,91
-69,3	1,47	-69,3	2,85	-69,3	-1,2	-69,3	1,14
-68,4	-0,58	-68,4	-0,56	-68,4	-0,47	-68,4	-3,61
-67,5	2,22	-67,5	1,7	-67,5	0,16	-67,5	0,43
-66,6	-0,17	-66,6	1,04	-66,6	-0,65	-66,6	-1,54
-65,7	-1,73	-65,7	-0,62	-65,7	-1,69	-65,7	-3,53
-64,8	2,56	-64,8	1,02	-64,8	2,29	-64,8	-1,6
-63,9	3,67	-63,9	1,76	-63,9	1,24	-63,9	0,78
-63	-0,04	-63	0,03	-63	-1,52	-63	-4,97
-62,1	3,03	-62,1	1,43	-62,1	0,23	-62,1	-1,82
-61,2	0,64	-61,2	0,52	-61,2	-1,73	-61,2	-1,66
-60,3	3,1	-60,3	1,05	-60,3	2,74	-60,3	-0,82
-59,4	1,9	-59,4	0,68	-59,4	1,74	-59,4	-0,54
-58,5	2,69	-58,5	2,31	-58,5	-0,79	-58,5	0,56
-57,6	3,16	-57,6	2,21	-57,6	0,36	-57,6	-1,01
-56,7	-0,45	-56,7	1,4	-56,7	-0,81	-56,7	-0,76
-55,8	-1,19	-55,8	3,14	-55,8	-1,16	-55,8	1,18
-54,9	2,32	-54,9	3,55	-54,9	0,94	-54,9	-1,73
-54	-0,8	-54	0,12	-54	-1,77	-54	-2,48
-53,1	2,01	-53,1	1,74	-53,1	-0,93	-53,1	-0,97
-52,2	1,73	-52,2	0,28	-52,2	-0,15	-52,2	0,31
-51,3	0,86	-51,3	1,02	-51,3	-1,07	-51,3	-2,7
-50,4	-1,37	-50,4	-2,7	-50,4	-2,17	-50,4	-2,26
-49,5	0,97	-49,5	1,58	-49,5	-0,86	-49,5	-1,19
-48,6	-0,02	-48,6	1,03	-48,6	-0,25	-48,6	1,36
-47,7	2,76	-47,7	2,95	-47,7	1,84	-47,7	0,54
-46,8	-0,64	-46,8	0,57	-46,8	-2,01	-46,8	-1,56
-45,9	1	-45,9	-0,04	-45,9	-0,34	-45,9	-1,42
-45	1,66	-45	1,56	-45	2,93	-45	0,92
-44,1	0,26	-44,1	0,73	-44,1	0,35	-44,1	-1,81
-43,2	-0,94	-43,2	0,47	-43,2	-1,47	-43,2	-0,08
-42,3	1,27	-42,3	1,99	-42,3	0,82	-42,3	-0,23
-41,4	-2,16	-41,4	-1,93	-41,4	-3,71	-41,4	-3,35
-40,5	2,61	-40,5	1,48	-40,5	0,15	-40,5	-3,32
-39,6	0,41	-39,6	-2,51	-39,6	-2,49	-39,6	-2,27
-38,7	0,79	-38,7	0,82	-38,7	1,55	-38,7	0,34
-37,8	0,51	-37,8	-0,86	-37,8	-2,03	-37,8	-1,31
-36,9	1,16	-36,9	0,65	-36,9	-2,52	-36,9	0,26
-36	2,51	-36	0,94	-36	0,62	-36	-0,3
-35,1	3,15	-35,1	2	-35,1	2,63	-35,1	0,21
-34,2	2,41	-34,2	0,85	-34,2	2,1	-34,2	-0,55
-33,3	0,54	-33,3	0,31	-33,3	-0,17	-33,3	0,46
-32,4	-2,2	-32,4	0,7	-32,4	0,01	-32,4	-0,59
-31,5	2,46	-31,5	1,05	-31,5	-0,72	-31,5	-1,77
-30,6	0,42	-30,6	1,89	-30,6	-1,19	-30,6	0,55
-29,7	0,18	-29,7	1,72	-29,7	-1,58	-29,7	0,43
-28,8	2,06	-28,8	0,97	-28,8	1,64	-28,8	-0,45
-27,9	1,72	-27,9	-0,97	-27,9	0,69	-27,9	0,76
-27	-0,57	-27	-1,13	-27	0,14	-27	-1,3
-26,1	-0,56	-26,1	3,31	-26,1	1,42	-26,1	2,12
-25,2	2,67	-25,2	2,77	-25,2	2,78	-25,2	0,88
-24,3	1,42	-24,3	1,1	-24,3	2,08	-24,3	0,4
-23,4	0,91	-23,4	-1,25	-23,4	1,08	-23,4	-0,15
-22,5	-1,79	-22,5	-3,94	-22,5	-2,82	-22,5	-3,81
-21,6	0,23	-21,6	0,52	-21,6	-0,82	-21,6	0,72
-20,7	1,19	-20,7	-0,08	-20,7	0,11	-20,7	0,08
-19,8	4,28	-19,8	3	-19,8	2,84	-19,8	4,26
-18,9	0,73	-18,9	-0,26	-18,9	0,18	-18,9	-0,07
-18	1,8	-18	0,45	-18	-0,65	-18	0,5
-17,1	-0,36	-17,1	1,19	-17,1	-0,71	-17,1	-0,74
-16,2	0,24	-16,2	-0,02	-16,2	-0,41	-16,2	-2,2
-15,3	0,69	-15,3	-1,19	-15,3	-2,16	-15,3	-3,42
-14,4	4,57	-14,4	1,85	-14,4	-0,26	-14,4	0,06
-13,5	-2,79	-13,5	-2,47	-13,5	-4,01	-13,5	-2,79
-12,6	0,66	-12,6	1,81	-12,6	-0,04	-12,6	-0,63
-11,7	0,45	-11,7	1,6	-11,7	-0,97	-11,7	-0,84
-10,8	-0,74	-10,8	-0,65	-10,8	0,41	-10,8	1,39
-9,9	-2,26	-9,9	-3,15	-9,9	-2,2	-9,9	-2,07
-9	-0,05	-9	0,33	-9	0,15	-9	1,84
-8,1	-1,09	-8,1	-0,63	-8,1	0,26	-8,1	-0,7
-7,2	-0,51	-7,2	-0,6	-7,2	-2,9	-7,2	0,44
-6,3	-0,76	-6,3	-0,93	-6,3	0,81	-6,3	-2,12
-5,4	2,31	-5,4	3,13	-5,4	2,27	-5,4	0,03
-4,5	2,79	-4,5	3,28	-4,5	1,08
-1,8	1,09	-1,8	0,92	-1,8	0,49	-1,8	-0,14
-0,9	1,4	-0,9	2,76	-0,9	-0,6	-0,9	1,06
0	2,3	0	1,17	0	1,42	0	2,86
0,9	4,23	0,9	0,9	0,9	2,03	0,9	2,36
1,8	1,35	1,8	0,52	1,8	1,36	1,8	-0,16
2,7	5,26	2,7	4,51	2,7	5,78	2,7	5,88
3,6	4,12	3,6	6,85	3,6	3,19	3,6	5,15
4,5	7,69	4,5	2,93	4,5	1	4,5	2,89
5,4	5,54	5,4	5,02	5,4	1,72	5,4	0,77
6,3	5,96	6,3	4,24	6,3	-0,94	6,3	1,64
7,2	10,13	7,2	5,86	7,2	0,84	7,2	0,27
8,1	9,12	8,1	2,61	8,1	1,95	8,1	0,88
9	12,49	9	6,75	9	7,21	9	3,56
9,9	7,65	9,9	6,49	9,9	1,11	9,9	1,58
10,8	12,76	10,8	8,22	10,8	2,37	10,8	0,4
11,7	13,53	11,7	10,38	11,7	3,25	11,7	5,32
12,6	14,62	12,6	8,99	12,6	4,57	12,6	2,66
13,5	12,15	13,5	6,58	13,5	3,73	13,5	1,42
14,4	14,45	14,4	8,07	14,4	3,99	14,4	1,09
15,3	16,85	15,3	9,98	15,3	5,28	15,3	1,61
16,2	20,14	16,2	12,53	16,2	5,21	16,2	3,38
17,1	17,3	17,1	12,02	17,1	4,12	17,1	2,37
18	19,53	18	11,02	18	6,12	18	4,45
18,9	19,28	18,9	13,42	18,9	7,26	18,9	3,95
19,8	18,46	19,8	10,73	19,8	5,46	19,8	2,52
20,7	21,35	20,7	13,79	20,7	7,15	20,7	4,08
21,6	20,62	21,6	11,5	21,6	4,22	21,6	3,87
22,5	22,46	22,5	14,11	22,5	7,24	22,5	4,4
23,4	21,18	23,4	13,22	23,4	3,55	23,4	2,28
24,3	23,23	24,3	15,66	24,3	7,04	24,3	4,62
25,2	21,47	25,2	16,2	25,2	4,73	25,2	3,83
26,1	23,14	26,1	14,77	26,1	6,8	26,1	4,6
27	21,78	27	15,47	27	6,39	27	3,8
27,9	23,68	27,9	14,28	27,9	6,7	27,9	4,3
28,8	23,24	28,8	14,76	28,8	5,6	28,8	2,78
29,7	25,42	29,7	16,6	29,7	8,58	29,7	4,18
30,6	24,18	30,6	15,81	30,6	7,6	30,6	5,2
31,5	26,52	31,5	15,59	31,5	5,18	31,5	4,44
32,4	26,11	32,4	16,19	32,4	6,71	32,4	3,41
33,3	26,86	33,3	15,15	33,3	7,02	33,3	2,25
34,2	27,73	34,2	16,86	34,2	7,12	34,2	4,61
35,1	26,81	35,1	17,08	35,1	6,47	35,1	5,65
36	26,56	36	14,66	36	6,9	36	3,15
36,9	29,02	36,9	18,32	36,9	7	36,9	5,54
37,8	27,77	37,8	16,56	37,8	6,26	37,8	3,81
38,7	30,32	38,7	21,02	38,7	6,6	38,7	2,72
39,6	26	39,6	16,54	39,6	3,93	39,6	3,81
40,5	26,32	40,5	16,25	40,5	4,45	40,5	2,18
41,4	30,96	41,4	17,68	41,4	6,62	41,4	3,33
42,3	30,97	42,3	19,82	42,3	6,89	42,3	1,86
43,2	29,07	43,2	17,6	43,2	6,72	43,2	4,58
44,1	30,85	44,1	18,43	44,1	8,14	44,1	4,88
45	32,61	45	18,86	45	8,42	45	3,94
45,9	30,73	45,9	21,37	45,9	8,22	45,9	5,8
46,8	32,24	46,8	21,7	46,8	10,37	46,8	2,61
47,7	30,43	47,7	19,23	47,7	10	47,7	4,19
48,6	30,1	48,6	20,42	48,6	8,59	48,6	4,52
49,5	32,04	49,5	20,26	49,5	6,5	49,5	4,03
50,4	32,63	50,4	21,24	50,4	10,95	50,4	5,63
51,3	30,97	51,3	21,87	51,3	8,05	51,3	3,49
52,2	33,92	52,2	23,52	52,2	8,44	52,2	3,65
53,1	34,68	53,1	22,14	53,1	7,41	53,1	4,08
54	33,78	54	24,26	54	10,94	54	6,49
54,9	31,94	54,9	22,53	54,9	6,95	54,9	3,2
55,8	34,81	55,8	21,9	55,8	9,45	55,8	3,59
56,7	37,2	56,7	25,14	56,7	11,83	56,7	5,13
57,6	35,08	57,6	22,28	57,6	9,65	57,6	6,36
58,5	36,35	58,5	25,64	58,5	9,68	58,5	4,47
59,4	33,45	59,4	22,52	59,4	7,45	59,4	3,3
60,3	36,98	60,3	23,79	60,3	10,54	60,3	7,09
61,2	32,65	61,2	22,1	61,2	7,67	61,2	3,46
62,1	34	62,1	22,23	62,1	9,29	62,1	4,48
63	36,2	63	23,53	63	10,12	63	4,95
63,9	36,31	63,9	25,01	63,9	11,64	63,9	5,94
64,8	37,46	64,8	24,99	64,8	7,91	64,8	4,61
65,7	38,42	65,7	25,61	65,7	8,41	65,7	6,21
66,6	37,1	66,6	23,85	66,6	10,1	66,6	5,04
67,5	40,59	67,5	26,19	67,5	11	67,5	7,67
68,4	36,59	68,4	25,75	68,4	11,68	68,4	3,18
69,3	39,07	69,3	28,69	69,3	10,49	69,3	5,45
70,2	39,8	70,2	27,31	70,2	11,07	70,2	5,17
71,1	39,11	71,1	27,67	71,1	12,23	71,1	7,71
72	40,7	72	27,31	72	10,59	72	6,14
72,9	39,97	72,9	25,52	72,9	10,78	72,9	6,82
73,8	38,42	73,8	26,19	73,8	8,36	73,8	6,6
74,7	40,37	74,7	28,59	74,7	12,9	74,7	8,79
75,6	40,95	75,6	25,74	75,6	12,04	75,6	5,88
76,5	41,88	76,5	28,58	76,5	13,13	76,5	7,56
77,4	40,93	77,4	28,37	77,4	12,49	77,4	6,52
78,3	41,79	78,3	26,45	78,3	10,91	78,3	6,4
79,2	42,42	79,2	30,12	79,2	10,69	79,2	7,08
80,1	42,09	80,1	29,14	80,1	10,93	80,1	7,2
81	39,91	81	28,66	81	13,77	81	6,06
81,9	40,26	81,9	26,75	81,9	10,81	81,9	5,12
82,8	40,65	82,8	26,64	82,8	12,63	82,8	7,77
83,7	44,11	83,7	31,17	83,7	15,19	83,7	6,07
84,6	39,83	84,6	27,89	84,6	11,49	84,6	8,2
85,5	43,11	85,5	30,06	85,5	12,68	85,5	8,47
86,4	44,02	86,4	29,62	86,4	12,48	86,4	7,29
87,3	44,39	87,3	29,44	87,3	15,76	87,3	6,82
88,2	44,04	88,2	27,64	88,2	11,78	88,2	8,41
89,1	42,95	89,1	28,3	89,1	13,91	89,1	4,11
90	40,99	90	28,11	90	11,6	90	4,59
90,9	42,77	90,9	29,92	90,9	11,44	90,9	6,5
91,8	47,97	91,8	34,33	91,8	16,11	91,8	11,24
92,7	44,48	92,7	32,58	92,7	15,22	92,7	8,46
93,6	42,54	93,6	30,29	93,6	10,24	93,6	4,52
94,5	43,97	94,5	29,7	94,5	13,84	94,5	9,65
95,4	44,19	95,4	33,47	95,4	16,2	95,4	8,65
96,3	44,24	96,3	31,76	96,3	13,46	96,3	7,25
97,2	46,5	97,2	33,84	97,2	15,66	97,2	8,42
98,1	47,93	98,1	34,6	98,1	14,38	98,1	7,33
99	46,36	99	33,69	99	14,99	99	8,13
99,9	45,31	99,9	32,64	99,9	13,08	99,9	6,59
100,8	43,95	100,8	32,97	100,8	15,1	100,8	5
101,7	45,67	101,7	32,97	101,7	13,98	101,7	8,64
102,6	48,35	102,6	34,5	102,6	14,1	102,6	6,8
103,5	47,13	103,5	32,87	103,5	16,68	103,5	9,04
104,4	47,07	104,4	30,36	104,4	13,12	104,4	7,26
105,3	46,66	105,3	32,72	105,3	15,23	105,3	6,86
106,2	46,03	106,2	34,03	106,2	16,19	106,2	5,69
107,1	43,78	107,1	29,52	107,1	12,22	107,1	5,04
108	48,34	108	34,2	108	16,6	108	9,69
108,9	47,8	108,9	35,13	108,9	14,87	108,9	9,07
109,8	47,98	109,8	37,32	109,8	17,76	109,8	8,05
110,7	45,77	110,7	31,64	110,7	14,49	110,7	5,93
111,6	45,85	111,6	31,94	111,6	12,26	111,6	5,3
112,5	48,86	112,5	32,57	112,5	17,12	112,5	7,08
113,4	47,62	113,4	35,48	113,4	15,22	113,4	5,94
114,3	49,53	114,3	33,4	114,3	17,33	114,3	9,04
115,2	49,57	115,2	36,21	115,2	17,79	115,2	10,58
116,1	48,66	116,1	35,02	116,1	16,56	116,1	11,69
117	47,98	117	32,42	117	15,34	117	8,05
117,9	47,67	117,9	34,21	117,9	15,37	117,9	7,82
118,8	49,33	118,8	35,37	118,8	16,31	118,8	7,42
119,7	50,41	119,7	33,97	119,7	16,5	119,7	7,88
120,6	48,64	120,6	34,72	120,6	15,61	120,6	7,35
121,5	49,86	121,5	35,29	121,5	16,23	121,5	7,87
122,4	50,19	122,4	33,77	122,4	14,19	122,4	7,08
123,3	47,54	123,3	35,63	123,3	16,49	123,3	8,21
124,2	48,09	124,2	33,3	124,2	14,35	124,2	5,82
125,1	49,8	125,1	36,92	125,1	17,07	125,1	7,27
126	50,75	126	37,46	126	17,2	126	10,99
126,9	47,41	126,9	34,95	126,9	14,8	126,9	6,17
127,8	51,18	127,8	36,9	127,8	15,85	127,8	8,06
128,7	47,58	128,7	34,84	128,7	14,26	128,7	6,53
129,6	50,07	129,6	36,49	129,6	16,63	129,6	8,12
130,5	52,99	130,5	39,4	130,5	19,14	130,5	8,67
131,4	51,02	131,4	37,95	131,4	17,18	131,4	12,35
132,3	54,98	132,3	38,93	132,3	18,9	132,3	10,56
133,2	50,2	133,2	35,54	133,2	16,98	133,2	7,06
134,1	51,04	134,1	37	134,1	14,72	134,1	9,02
135	50,6	135	37,72	135	16,19	135	9,2
135,9	54,02	135,9	37,5	135,9	16,98	135,9	8,72
136,8	51,4	136,8	35,84	136,8	16,18	136,8	9,17
137,7	50,96	137,7	37,81	137,7	17,05	137,7	7,95
138,6	53,36	138,6	37,74	138,6	18,41	138,6	9,81
139,5	54,34	139,5	36,71	139,5	17,66	139,5	8,34
140,4	49,96	140,4	37	140,4	16,94	140,4	7,43
141,3	55,17	141,3	42,55	141,3	18,86	141,3	12,31
142,2	51,95	142,2	39,04	142,2	18,83	142,2	9,77
143,1	53,43	143,1	38,58	143,1	19,7	143,1	11,88
144	51,65	144	38,63	144	15,37	144	6,11
144,9	54,82	144,9	39,61	144,9	19,04	144,9	8,86
145,8	54,24	145,8	36,6	145,8	19,07	145,8	9,57
146,7	49,4	146,7	33,85	146,7	17,95	146,7	4,51
147,6	52,81	147,6	35,05	147,6	18,6	147,6	4,85
148,5	52,95	148,5	37,76	148,5	20,05	148,5	8,88
149,4	58,27	149,4	40,59	149,4	18,57	149,4	11,73
150,3	53,7	150,3	39,1	150,3	18,24	150,3	8,02
151,2	52,11	151,2	34,59	151,2	13,02	151,2	4,77
152,1	52,01	152,1	38,85	152,1	17,27	152,1	10,76
153	53,73	153	40,06	153	17,09	153	8,61
153,9	54,37	153,9	38,43	153,9	17,5	153,9	7,36
154,8	56	154,8	43,34	154,8	22,78	154,8	9,17
155,7	56,08	155,7	40,81	155,7	20,55	155,7	10,07
156,6	55,23	156,6	40,29	156,6	19,82	156,6	10,84
157,5	54,89	157,5	41,06	157,5	20,17	157,5	11,6
158,4	55,43	158,4	38,35	158,4	20,62	158,4	9,38
159,3	52,99	159,3	38,48	159,3	17,83	159,3	9,81
160,2	52,51	160,2	35,55	160,2	14,4	160,2	7,51
161,1	58,59	161,1	44,39	161,1	24,48	161,1	11,68
162	56,26	162	38,75	162	18,89	162	7,92
162,9	55,29	162,9	39,51	162,9	19,15	162,9	8,13
163,8	55,61	163,8	39,4	163,8	18,97	163,8	11,64
164,7	55,13	164,7	37,47	164,7	19,75	164,7	8,31
165,6	55,16	165,6	40,15	165,6	19,7	165,6	7,99
166,5	56,67	166,5	39,32	166,5	18,24	166,5	6,81
167,4	57,12	167,4	41,3	167,4	21,46	167,4	10,08
168,3	57,59	168,3	42,4	168,3	19,83	168,3	11,64
169,2	56,74	169,2	39,79	169,2	19,75	169,2	8,88
170,1	59,35	170,1	41,15	170,1	18,2	170,1	8,93
171	55,21	171	40,28	171	21,63	171	9,43
171,9	57,05	171,9	40,2	171,9	20,56	171,9	8,21
172,8	60,64	172,8	44,05	172,8	21,7	172,8	10,73
173,7	57,16	173,7	42,53	173,7	22,12	173,7	10,62
174,6	56,22	174,6	41,64	174,6	18,98	174,6	7,56
175,5	59,65	175,5	42,97	175,5	23,78	175,5	12,4
176,4	58,38	176,4	42,07	176,4	20,73	176,4	10,64
177,3	55,04	177,3	39,83	177,3	16,56	177,3	8,01
178,2	56,82	178,2	41,9	178,2	19,89	178,2	7,95
179,1	55,17	179,1	41,03	179,1	19,36	179,1	9,28
180	56,06	180	41,06	180	20,42	180	9,61
180,9	54,03	180,9	42,62	180,9	19,97	180,9	6,3
181,8	56,71	181,8	42,42	181,8	20,33	181,8	12,78
182,7	57,93	182,7	41,46	182,7	21,29	182,7	10,82
183,6	56,89	183,6	44,39	183,6	20,62	183,6	10,97
184,5	55,61	184,5	40,27	184,5	20,09	184,5	8,61
185,4	61,03	185,4	43,22	185,4	21,32	185,4	10,74
186,3	57,91	186,3	44,01	186,3	23,54	186,3	10,91
187,2	58,08	187,2	44,06	187,2	22,75	187,2	9,2
188,1	59,5	188,1	42,31	188,1	20,48	188,1	10,55
189	57,29	189	39,33	189	22,37	189	8,61
189,9	57,01	189,9	44,11	189,9	23,71	189,9	12,1
190,8	58,49	190,8	43,29	190,8	20,31	190,8	7,8
191,7	59,6	191,7	43,79	191,7	19,18	191,7	9,83
192,6	60,88	192,6	43,67	192,6	24,86	192,6	11,49
193,5	59,24	193,5	44,95	193,5	21,66	193,5	11,35
194,4	58,95	194,4	44,91	194,4	19,5	194,4	12,36
195,3	60,84	195,3	42,62	195,3	21,89	195,3	8,5
196,2	56,37	196,2	41,48	196,2	21,14	196,2	6,04
197,1	56,88	197,1	44,84	197,1	22,79	197,1	11,35
198	59,25	198	44,36	198	22,93	198	10,22
198,9	59,58	198,9	42,66	198,9	20,98	198,9	13,76
199,8	61,16	199,8	45,62	199,8	23,69	199,8	13,65
200,7	60,01	200,7	42,59	200,7	20,91	200,7	9,59
201,6	60,1	201,6	41,17	201,6	20,71	201,6	8,21
202,5	57,46	202,5	43,91	202,5	23,15	202,5	8,3
203,4	59,87	203,4	46,87	203,4	25,16	203,4	11,15
204,3	60,83	204,3	45,78	204,3	22,72	204,3	11,2
205,2	58,76	205,2	44,54	205,2	20,57	205,2	11,72
206,1	61,58	206,1	46,35	206,1	22,02	206,1	12,17
207	59,35	207	45,26	207	21,86	207	9,91
207,9	59,31	207,9	45,65	207,9	23,69	207,9	12,01
208,8	59,45	208,8	43,97	208,8	21,29	208,8	11,36
209,7	56,09	209,7	41,63	209,7	20,57	209,7	7,51
210,6	58,12	210,6	43,81	210,6	21,2	210,6	8,89
211,5	62,49	211,5	47,31	211,5	23,86	211,5	13,07
212,4	57,94	212,4	41,38	212,4	23,22	212,4	9,41
213,3	60,78	213,3	46,7	213,3	23,47	213,3	11,11
214,2	61,07	214,2	43,87	214,2	22,27	214,2	11,08
215,1	59,05	215,1	43,19	215,1	23,49	215,1	9,33
216	61,23	216	44,44	216	25,26	216	10,33
216,9	63,01	216,9	44,88	216,9	25,69	216,9	10,07
217,8	57,3	217,8	45,17	217,8	21,07	217,8	8,5
218,7	61,12	218,7	43,48	218,7	23,65	218,7	10,53
219,6	60,44	219,6	45,03	219,6	21,48	219,6	10,65
220,5	61,53	220,5	44	220,5	23,93	220,5	9,49
221,4	59,78	221,4	44,28	221,4	22,87	221,4	12,03
222,3	60,62	222,3	43,53	222,3	24	222,3	10,4
223,2	61,94	223,2	40,97	223,2	22,09	223,2	10,43
224,1	60,96	224,1	46,82	224,1	25,88	224,1	11,73
225	62,15	225	46,64	225	24,69	225	10,12
225,9	62,8	225,9	46,83	225,9	24,36	225,9	12,48
226,8	61,33	226,8	43,6	226,8	22,12	226,8	12,29
227,7	57,81	227,7	46,1	227,7	22,14	227,7	8,87
228,6	62,12	228,6	45,95	228,6	24,71	228,6	12,39
229,5	62,22	229,5	47,53	229,5	25,57	229,5	12,88
230,4	58,51	230,4	44,62	230,4	22,07	230,4	9,18
231,3	61,04	231,3	43,91	231,3	22,6	231,3	10,85
232,2	63,12	232,2	46,79	232,2	27,23	232,2	14,12
233,1	58,83	233,1	48,38	233,1	23,88	233,1	10,85
234	62,51	234	45,25	234	25,85	234	12,39
234,9	60,89	234,9	44,46	234,9	23,09	234,9	9,68
235,8	62,91	235,8	46,63	235,8	25,64	235,8	12,95
236,7	62,3	236,7	45,54	236,7	22,91	236,7	9,92
237,6	62,13	237,6	45,9	237,6	25,05	237,6	11,96
238,5	60,81	238,5	45,08	238,5	23,01	238,5	10,82
239,4	66,13	239,4	46,83	239,4	27,72	239,4	12,8
240,3	59,56	240,3	43,08	240,3	23,3	240,3	8,78
241,2	59,08	241,2	43,62	241,2	22,45	241,2	10,39
242,1	61,89	242,1	45,46	242,1	22,89	242,1	11,18
243	61,41	243	47,1	243	26,46	243	10,45
243,9	63,02	243,9	46,2	243,9	25,97	243,9	13,3
244,8	63,59	244,8	46,89	244,8	25,14	244,8	11,37
245,7	64,61	245,7	48,62	245,7	26,04	245,7	13,84
246,6	61,52	246,6	44,07	246,6	21,91	246,6	11,21
247,5	59,48	247,5	44,18	247,5	25,33	247,5	12,83
248,4	64,28	248,4	47,18	248,4	23,71	248,4	11,64
249,3	63,59	249,3	46,23	249,3	23,16	249,3	10,79
250,2	63,97	250,2	47,25	250,2	24,77	250,2	12,44
251,1	62,44	251,1	46,04	251,1	21,13	251,1	9,93
252	65,28	252	49,22	252	26,11	252	12,08
252,9	64,62	252,9	46,85	252,9	23,39	252,9	9,23
253,8	64,14	253,8	50,34	253,8	24,09	253,8	10,92
254,7	62,89	254,7	46,42	254,7	26,33	254,7	10,16
255,6	64,03	255,6	47,93	255,6	26,36	255,6	12,05
256,5	61,24	256,5	45,52	256,5	26,97	256,5	13,11
257,4	63,77	257,4	46,81	257,4	25,71	257,4	10,4
258,3	63,61	258,3	47,52	258,3	23,62	258,3	12,72
259,2	62,48	259,2	47,71	259,2	27,18	259,2	12,87
260,1	60,34	260,1	44,06	260,1	24,61	260,1	8,23
261	62,66	261	46,34	261	24,65	261	11,09
261,9	60,58	261,9	46,81	261,9	25,07	261,9	14,55
262,8	63,74	262,8	46,34	262,8	25,05	262,8	11,45
263,7	63,35	263,7	46,97	263,7	25,18	263,7	14,5
264,6	64,52	264,6	47,89	264,6	24,99	264,6	12,54
265,5	65,46	265,5	47,21	265,5	25,36	265,5	10,72
266,4	64,41	266,4	50,11	266,4	25,64	266,4	14,52
267,3	65,01	267,3	46,92	267,3	27,28	267,3	12,1
268,2	63,75	268,2	47,64	268,2	25,84	268,2	12,68
269,1	63,66	269,1	48,54	269,1	28,22	269,1	11,9
270	62,3	270	47,18	270	26,79	270	13,16
270,9	61,8	270,9	47,67	270,9	27,08	270,9	12,47
271,8	64,65	271,8	47,92	271,8	26,23	271,8	12,96
272,7	65,06	272,7	49,16	272,7	26,54	272,7	12,96
273,6	63,63	273,6	49,63	273,6	26,88	273,6	13,17
274,5	64,47	274,5	46,9	274,5	26,08	274,5	10,61
275,4	66,14	275,4	51,57	275,4	26,92	275,4	15,72
276,3	63,85	276,3	51,06	276,3	28,04	276,3	12,98
277,2	62,98	277,2	49,67	277,2	27,04	277,2	10,58
278,1	65,24	278,1	48,39	278,1	25,27	278,1	12,7
279	67,09	279	48,49	279	26,01	279	10,79
279,9	65,21	279,9	48,58	279,9	26,05	279,9	11,06
280,8	64,14	280,8	49,09	280,8	26,35	280,8	14,32
281,7	64,41	281,7	47,81	281,7	22,91	281,7	11,63
282,6	67,32	282,6	49,57	282,6	27,42	282,6	14,13
283,5	62,2	283,5	46,44	283,5	27,26	283,5	12,99
284,4	63,96	284,4	44,56	284,4	25,32	284,4	11,48
285,3	67,07	285,3	49,87	285,3	29,28	285,3	12,06
286,2	67,78	286,2	49,88	286,2	31,19	286,2	13,71
287,1	66,33	287,1	47,37	287,1	30,02	287,1	15,95
288	64,48	288	49,47	288	26,58	288	11,87
288,9	64,01	288,9	47,6	288,9	25,8	288,9	11,17
289,8	66,81	289,8	48,02	289,8	25,95	289,8	11,08
290,7	66,04	290,7	50,91	290,7	28,11	290,7	12,35
291,6	64,05	291,6	46,48	291,6	25,59	291,6	11,37
292,5	67,03	292,5	49,58	292,5	29,48	292,5	11,91
294,3	65,34	294,3	50,93	294,3	29,54
295,2	65,54	295,2	51,09	295,2	28,91	295,2	11,98
296,1	66,75	296,1	50,59	296,1	28,19	296,1	12,91
297	66,26	297	51,36	297	28,52	297	15,14
297,9	67,94	297,9	47,87	297,9	26,47	297,9	8,8
298,8	66	298,8	48,78	298,8	25,46	298,8	7,85
299,7	65,78	299,7	49,51	299,7	27,08	299,7	11,42
300,6	63,03	300,6	48,26	300,6	24,75	300,6	13,17
301,5	65,96	301,5	49,5	301,5	25,23	301,5	10,66
302,4	64,99	302,4	46,12	302,4	24,8	302,4	9,7
304,2	65,08	304,2	47,48	304,2	22,42	304,2	9,37
305,1	64,29	305,1	47,38	305,1	24,34	305,1	13,09
306	65,23	306	48,39	306	26,09	306	12,69
306,9	64,18	306,9	49,25	306,9	25,71	306,9	12,1
307,8	63,74	307,8	46,51	307,8	24,21	307,8	9,76
308,7	62,67	308,7	47,13	308,7	24,11	308,7	11,48
309,6	64,3	309,6	47,16	309,6	25,12	309,6	8,83
310,5	61,94	310,5	47,28	310,5	25,82	310,5	8,88
311,4	64,13	311,4	45,02	311,4	23,96	311,4	10,56
312,3	63,27	312,3	47,38	312,3	22,43	312,3	10,28
313,2	65,4	313,2	45,61	313,2	25,05	313,2	12,49
314,1	64,04	314,1	50,59	314,1	27,39	314,1	12,85
315	62,69	315	44,16	315	23,5	315	8,12
315,9	64,23	315,9	46,24	315,9	26,13	315,9	11,3
316,8	61,91	316,8	45,93	316,8	22,99	316,8	10,97
317,7	62,2	317,7	44,46	317,7	22,64	317,7	10,08
318,6	65,69	318,6	48,82	318,6	28,13	318,6	10,57
319,5	60,89	319,5	46,34	319,5	21,7	319,5	9,65
320,4	63,29	320,4	44,76	320,4	25,87	320,4	10,64
321,3	61,04	321,3	46,12	321,3	24,24	321,3	13,46
322,2	64,51	322,2	46,69	322,2	24,46	322,2	13,26
323,1	62,31	323,1	44,87	323,1	22,75	323,1	11,42
324	61,91	324	48,76	324	27,68	324	14,12
324,9	60,95	324,9	44,69	324,9	23,68	324,9	11,17
325,8	62,03	325,8	46,15	325,8	24,89	325,8	11,31
326,7	60,77	326,7	41,82	326,7	22,43	326,7	9,49
327,6	62	327,6	43,6	327,6	25,39	327,6	11,64
328,5	62,17	328,5	42,9	328,5	24,08	328,5	11,59
329,4	66,62	329,4	49,86	329,4	28,68	329,4	12,82
330,3	60,7	330,3	44,9	330,3	24,08	330,3	12,76
331,2	58,78	331,2	41,94	331,2	25,16	331,2	8,01
332,1	62,71	332,1	46,85	332,1	26,72	332,1	12,51
333	61,19	333	45,27	333	23,63	333	10,08
333,9	60,64	333,9	47,15	333,9	25	333,9	10,35
334,8	64,42	334,8	47,37	334,8	25,79	334,8	11,35
335,7	60,36	335,7	46,76	335,7	23,1	335,7	8,72
336,6	59,96	336,6	44,24	336,6	22,31	336,6	9,96
337,5	63,49	337,5	46,79	337,5	27,28	337,5	9,92
338,4	60,64	338,4	46,13	338,4	23,42	338,4	10,38
339,3	63,67	339,3	46,71	339,3	24,44	339,3	11,99
340,2	61,55	340,2	46,05	340,2	23,64	340,2	11,09
341,1	60,22	341,1	42,7	341,1	23,05	341,1	8,32
342	62,65	342	44,46	342	24,95	342	8,97
342,9	60,82	342,9	46,97	342,9	24,42	342,9	8,94
343,8	63,86	343,8	44,57	343,8	23,58	343,8	12,42
344,7	62,64	344,7	46,73	344,7	26,32	344,7	12,52
345,6	62,53	345,6	45,92	345,6	27,01	345,6	10,93
346,5	58,67	346,5	41,88	346,5	23,11	346,5	10,47
347,4	63,08	347,4	44,3	347,4	25,76	347,4	9,99
348,3	62,64	348,3	43,95	348,3	26,33	348,3	9,56
349,2	58,9	349,2	43,45	349,2	22,81	349,2	9,72
350,1	60,58	350,1	43,73	350,1	25,19	350,1	10,38
351	57,03	351	42,98	351	21,85	351	7,86
351,9	62,17	351,9	44,38	351,9	24,81	351,9	11,74
352,8	63,36	352,8	45,98	352,8	26,9	352,8	11,48
353,7	61,7	353,7	44,7	353,7	24,39	353,7	11,45
354,6	59,11	354,6	43,66	354,6	23,06	354,6	11,11
355,5	60,62	355,5	42,34	355,5	23,85	355,5	7,53
356,4	61,46	356,4	43,65	356,4	24,12	356,4	10,55
357,3	59,37	357,3	44,13	357,3	22,92	357,3	11,15
358,2	62,27	358,2	44,91	358,2	26,39	358,2	12,22
359,1	61,03	359,1	45,42	359,1	24,64	359,1	9,08
360	59,37	360	45,37	360	24,37	360	13,88
360,9	57,11	360,9	42,66	360,9	24,07	360,9	9,09
361,8	60,73	361,8	43,17	361,8	24,37	361,8	11,3
362,7	57,59	362,7	39,47	362,7	19,46	362,7	7,95
363,6	65,18	363,6	46,32	363,6	26,4	363,6	12,17
364,5	60,14	364,5	41,79	364,5	20,75	364,5	10,05
365,4	60,67	365,4	42,18	365,4	24,65	365,4	8
366,3	61,81	366,3	46,8	366,3	24,59	366,3	12,44
367,2	59	367,2	44,11	367,2	25,4	367,2	11,51
368,1	58,44	368,1	42,91	368,1	25,21	368,1	10,36
369	60,19	369	42,46	369	23,88	369	11,01
369,9	61,45	369,9	46,16	369,9	23,21	369,9	11,8
370,8	60,57	370,8	46,56	370,8	25	370,8	11,9
371,7	58,95	371,7	46,12	371,7	24,09	371,7	9,88
372,6	58,78	372,6	42,7	372,6	23,23	372,6	9,19
373,5	57,42	373,5	42,98	373,5	23,55	373,5	8,74
374,4	57,55	374,4	42,95	374,4	23,95	374,4	8,66
375,3	60,03	375,3	44,18	375,3	24,52	375,3	9,93
376,2	57,72	376,2	42,76	376,2	21,81	376,2	7,99
377,1	60,23	377,1	44,91	377,1	22,3	377,1	11,09
378	59,74	378	46,71	378	25,69	378	12,6
378,9	61,06	378,9	47,63	378,9	25,85	378,9	14,36
379,8	56,51	379,8	39,47	379,8	22,64	379,8	6,51
380,7	56,34	380,7	43,97	380,7	23,26	380,7	10,62
381,6	60,14	381,6	44,83	381,6	24,01	381,6	12,39
382,5	60,98	382,5	43,33	382,5	25,12	382,5	13,79
383,4	57,22	383,4	43,4	383,4	22,48	383,4	9,17
384,3	60,35	384,3	42,48	384,3	25,66	384,3	11,91
385,2	58,22	385,2	43,02	385,2	24,99	385,2	11,44
386,1	60,69	386,1	44,36	386,1	23,25	386,1	11,39
387	59,15	387	43,82	387	25,44	387	11,68
387,9	60,18	387,9	44,56	387,9	23,33	387,9	10,28
388,8	60	388,8	42,22	388,8	24,71	388,8	12,59
389,7	60,09	389,7	45,43	389,7	25,87	389,7	12,73
390,6	59,89	390,6	45,33	390,6	26,01	390,6	11,34
391,5	58,67	391,5	44,3	391,5	25,81	391,5	9,94
392,4	58,93	392,4	42,87	392,4	21,76	392,4	11,3
393,3	59,69	393,3	42,33	393,3	24,89	393,3	10,68
394,2	60,52	394,2	45,33	394,2	26,25	394,2	10,9
395,1	56,53	395,1	41,95	395,1	21,86	395,1	9,81
396	56,54	396	42,03	396	23,63	396	8,62
396,9	59,75	396,9	43,55	396,9	23,09	396,9	10,02
397,8	58,24	397,8	43,5	397,8	25,39	397,8	11
398,7	60,25	398,7	40,82	398,7	21,49	398,7	8,75
399,6	59,73	399,6	43,93	399,6	27,29	399,6	14,14
400,5	57,68	400,5	41,26	400,5	22,67	400,5	9,53
401,4	59,39	401,4	41,06	401,4	25,45	401,4	9,87
402,3	58,96	402,3	42,6	402,3	24,17	402,3	12,09
403,2	57,34	403,2	42,8	403,2	23,27	403,2	7,17
404,1	61,14	404,1	44,73	404,1	24,07	404,1	10,66
405	59,26	405	42,84	405	23,32	405	11,25
405,9	59,29	405,9	42,68	405,9	23,42	405,9	9,93
406,8	56,61	406,8	39,86	406,8	22,83	406,8	7,35
407,7	56,15	407,7	42,76	407,7	22,73	407,7	10,8
408,6	58,42	408,6	41,48	408,6	23,21	408,6	12,09
409,5	59,33	409,5	42,01	409,5	25,75	409,5	10,51
410,4	56,8	410,4	38,24	410,4	20,86	410,4	10,46
411,3	58,89	411,3	41,79	411,3	26,78	411,3	11,64
412,2	58,64	412,2	41,85	412,2	25,14	412,2	10,45
413,1	59,41	413,1	43,88	413,1	24,56	413,1	7,75
414	57,87	414	41,79	414	24,84	414	8,8
414,9	59,51	414,9	40,69	414,9	24,94	414,9	8,31
415,8	58,51	415,8	40,25	415,8	22,38	415,8	10
416,7	58,45	416,7	42,45	416,7	25,64	416,7	9,25
417,6	57,29	417,6	43,61	417,6	22,99	417,6	8,52
418,5	57,44	418,5	40,79	418,5	23,48	418,5	10
419,4	57,18	419,4	42,71	419,4	21,05	419,4	10,38
420,3	60,81	420,3	43,6	420,3	25,92	420,3	13,35
421,2	54,3	421,2	40,32	421,2	21,41	421,2	10,54
422,1	56,93	422,1	41,78	422,1	22,57	422,1	10,39
423	57,29	423	38,98	423	24,36	423	11,69
423,9	58,63	423,9	42,81	423,9	24,13	423,9	12,23
424,8	57,18	424,8	42,66	424,8	22,8	424,8	12,25
425,7	59,31	425,7	43,07	425,7	25,52	425,7	12,18
426,6	56,82	426,6	43,82	426,6	26,83	426,6	12,51
427,5	57,57	427,5	43,78	427,5	24,4	427,5	11,24
428,4	58,34	428,4	40,93	428,4	24,06	428,4	10,89
429,3	57,34	429,3	40	429,3	22,79	429,3	10,71
430,2	58,61	430,2	40,09	430,2	23,42	430,2	12,66
431,1	57,56	431,1	42,08	431,1	23,02	431,1	11,26
432	58,04	432	41,23	432	24,69	432	12,1
432,9	58,7	432,9	43,63	432,9	24,55	432,9	9,18
433,8	57,52	433,8	41,91	433,8	25,74	433,8	10,99
434,7	57,19	434,7	42,95	434,7	24,18	434,7	12,7
435,6	57,37	435,6	41,76	435,6	25,18	435,6	12,1
436,5	56,76	436,5	42,86	436,5	21,88	436,5	11,5
437,4	57,47	437,4	43,88	437,4	26,08	437,4	11,37
438,3	56	438,3	41,81	438,3	21,77	438,3	10,19
439,2	58,15	439,2	40,3	439,2	22,45	439,2	10,48
440,1	53,5	440,1	39,56	440,1	19,34	440,1	9,45
441	57,06	441	40,32	441	22,46	441	9,3
441,9	58,55	441,9	42,27	441,9	22,8	441,9	10,1
442,8	57,88	442,8	42,45	442,8	26,07	442,8	13,11
443,7	55,35	443,7	39,04	443,7	22,56	443,7	9,16
444,6	56,51	444,6	41,75	444,6	23,74	444,6	12,04
445,5	55,17	445,5	39,04	445,5	20,21	445,5	7,39
446,4	56,3	446,4	41,36	446,4	25,92	446,4	7,89
447,3	57,53	447,3	41,24	447,3	24,08	447,3	13,17
448,2	56,89	448,2	42,16	448,2	24,86	448,2	16,01
449,1	57,25	449,1	40,77	449,1	24,15	449,1	11,65
450	53,18	450	39,3	450	22,4	450	7,54
450,9	56,5	450,9	40,96	450,9	23,54	450,9	10,84
451,8	59,18	451,8	42,34	451,8	27,06	451,8	13,04
452,7	54,63	452,7	40,57	452,7	21,85	452,7	9,78
453,6	59,29	453,6	41,76	453,6	24,96	453,6	11,25
454,5	56,61	454,5	42,71	454,5	26,44	454,5	12,32
455,4	57,9	455,4	40,28	455,4	23,63	455,4	11,58
456,3	57,52	456,3	42,84	456,3	24,85	456,3	11,95
457,2	57,63	457,2	41,92	457,2	24,99	457,2	11,47
458,1	55,05	458,1	39,13	458,1	20,57	458,1	10,03
459	56,49	459	39,53	459	25,03	459	10,51
459,9	59,64	459,9	44,47	459,9	25,85	459,9	13,78
460,8	56,06	460,8	39,4	460,8	24,63	460,8	9,3
461,7	56,17	461,7	41,78	461,7	23,76	461,7	11,2
462,6	54,64	462,6	37,87	462,6	23,77	462,6	9,37
463,5	54,37	463,5	38,36	463,5	23	463,5	8,15
464,4	55,23	464,4	40,64	464,4	21,53	464,4	8,6
465,3	58,52	465,3	39,05	465,3	21,73	465,3	10,32
466,2	57,88	466,2	42,73	466,2	22,85	466,2	11,99
467,1	55,93	467,1	40,99	467,1	23,32	467,1	9,19
468	55,79	468	41,07	468	24,15	468	8,99
468,9	55,69	468,9	40,04	468,9	23,43	468,9	10,62
469,8	57,68	469,8	41,66	469,8	24,81	469,8	13,08
470,7	54,75	470,7	39,21	470,7	23,92	470,7	8,32
471,6	53,53	471,6	39	471,6	21,68	471,6	10,93
472,5	54,21	472,5	37,79	472,5	20,65	472,5	6,9
473,4	55,32	473,4	41,55	473,4	25,16	473,4	11,63
474,3	59,59	474,3	42,86	474,3	27,44	474,3	15,34
475,2	58,63	475,2	42,83	475,2	24,29	475,2	10,86
476,1	56,05	476,1	41,02	476,1	25,04	476,1	11,88
477	56,97	477	40,09	477	24,28	477	10,98
477,9	54,53	477,9	39,66	477,9	23,52	477,9	10,06
478,8	56,14	478,8	39,66	478,8	24,74	478,8	12,68
479,7	56,59	479,7	43,5	479,7	23,51	479,7	13,51
480,6	56,83	480,6	40,68	480,6	27,33	480,6	12,22
481,5	54,95	481,5	41,2	481,5	23,46	481,5	8,63
482,4	56,35	482,4	41,73	482,4	24,87	482,4	8,74
483,3	58,17	483,3	40,96	483,3	26,47	483,3	10,66
484,2	57,95	484,2	41,69	484,2	24,86	484,2	13,94
485,1	55,81	485,1	40,13	485,1	23,74	485,1	12,18
486	57,03	486	41,52	486	26,19	486	12,74
486,9	54,91	486,9	41,74	486,9	21,89	486,9	11,71
487,8	56,38	487,8	40,08	487,8	25,35	487,8	11,6
488,7	57,38	488,7	43,04	488,7	25,62	488,7	13,57
489,6	55,29	489,6	40,14	489,6	25,35	489,6	13,18
490,5	57,52	490,5	40,65	490,5	24,05	490,5	10,21
491,4	56,1	491,4	38,88	491,4	23,1	491,4	12,02
492,3	58,13	492,3	39,36	492,3	24,03	492,3	11,68
493,2	54,31	493,2	37,79	493,2	21,4	493,2	10,94
494,1	53,62	494,1	39,61	494,1	23,49	494,1	12,53
495	55,72	495	40,42	495	23,71	495	11,83
495,9	55,41	495,9	40,17	495,9	24,79	495,9	13,84
496,8	55,66	496,8	41,64	496,8	23,36	496,8	11,86
497,7	57,35	497,7	43,48	497,7	23,82	497,7	10,95
498,6	57,22	498,6	42,79	498,6	25,83	498,6	12,15
499,5	56,46	499,5	40,45	499,5	25,46	499,5	12,03
500,4	56,98	500,4	42,93	500,4	25,69	500,4	15,85
501,3	57,12	501,3	37,94	501,3	24,98	501,3	10,72
502,2	55,3	502,2	44,24	502,2	24,22	502,2	13,23
503,1	57,46	503,1	40,57	503,1	26,5	503,1	9,83
504	57,41	504	43,6	504	27,17	504	15,21
504,9	53,68	504,9	40	504,9	22,39	504,9	11,58
505,8	58,23	505,8	40,69	505,8	23,54	505,8	12,88
506,7	55,75	506,7	42,63	506,7	23,79	506,7	10,73
507,6	56,57	507,6	41,89	507,6	22,27	507,6	12,47
508,5	55,46	508,5	39,37	508,5	23,47	508,5	11,05
509,4	57,59	509,4	43,72	509,4	27,16	509,4	14,38
510,3	56,48	510,3	40,8	510,3	23,53	510,3	12,33
511,2	57,27	511,2	40,64	511,2	25,05	511,2	10,31
512,1	56,83	512,1	39,87	512,1	23,6	512,1	10,4
513	56,89	513	40,16	513	26,76	513	11,58
513,9	54,97	513,9	39,8	513,9	22,24	513,9	10,66
514,8	53,67	514,8	39,9	514,8	22,47	514,8	11,89
515,7	55,69	515,7	42,95	515,7	26,04	515,7	12,01
516,6	53,97	516,6	39,88	516,6	22,89	516,6	11,78
517,5	53,2	517,5	40,98	517,5	23,93	517,5	11,79
518,4	59,09	518,4	41,57	518,4	24,46	518,4	13,88
519,3	54,76	519,3	37,41	519,3	23,04	519,3	9,54
520,2	54,98	520,2	39,23	520,2	23,07	520,2	12,71
521,1	53,85	521,1	41,88	521,1	24,64	521,1	13,62
522	57,9	522	40,97	522	25,58	522	14,56
522,9	52,99	522,9	40,45	522,9	23,49	522,9	8,63
523,8	55,97	523,8	41,56	523,8	22,68	523,8	11,42
524,7	54,41	524,7	39,79	524,7	23,47	524,7	11,04
525,6	56,2	525,6	40,87	525,6	23,87	525,6	13,98
526,5	55,45	526,5	39,22	526,5	21,03	526,5	11,63
527,4	56,76	527,4	38,55	527,4	22,9	527,4	12,31
528,3	55,45	528,3	41,08	528,3	23,36	528,3	11,43
529,2	55,07	529,2	40,81	529,2	23,01	529,2	15,14
530,1	55,43	530,1	39,95	530,1	26,42	530,1	12,87
531	53,76	531	40,4	531	22,39	531	10,78
531,9	56,45	531,9	40,9	531,9	22,6	531,9	9,83
532,8	54,75	532,8	38,78	532,8	23,45	532,8	12,88
533,7	54,75	533,7	37,92	533,7	22,12	533,7	11,38
534,6	54,46	534,6	39,81	534,6	24,38	534,6	13,25
535,5	55,33	535,5	39,58	535,5	21,8	535,5	11,42
536,4	53,66	536,4	38,5	536,4	22,2	536,4	8,85
537,3	54,77	537,3	40,71	537,3	24,46	537,3	11,44
538,2	52,83	538,2	38,27	538,2	22,04	538,2	9,97
539,1	55,04	539,1	38,46	539,1	22,9	539,1	12,09
540	54,05	540	37,68	540	24,36	540	9,42
540,9	55,9	540,9	40,33	540,9	26,87	540,9	13,53
541,8	56,58	541,8	41,35	541,8	24,47	541,8	14,3
542,7	53,85	542,7	40,98	542,7	23,31	542,7	8,88
543,6	57,41	543,6	40,15	543,6	24,55	543,6	12,96
544,5	53,92	544,5	39,2	544,5	22,35	544,5	9,89
545,4	53,14	545,4	41,33	545,4	25,21	545,4	11,68
546,3	54,92	546,3	39,16	546,3	22,95	546,3	14,16
547,2	55,73	547,2	39,28	547,2	23,14	547,2	13,25
548,1	53,44	548,1	39,21	548,1	24,74	548,1	9,45
549	55,51	549	38,31	549	23,1	549	10,69
549,9	55,74	549,9	38,31	549,9	22,48	549,9	12,06
550,8	57,73	550,8	39,79	550,8	24,45	550,8	13,81
551,7	54,33	551,7	40,06	551,7	21,81	551,7	9,46
552,6	54,09	552,6	38,94	552,6	23,63	552,6	11,32
553,5	53,54	553,5	40,17	553,5	23,48	553,5	11,63
554,4	53,63	554,4	39,95	554,4	22,21	554,4	12,25
555,3	55,82	555,3	38,88	555,3	24,89	555,3	10,69
556,2	54,82	556,2	38,48	556,2	23,16	556,2	12,9
557,1	54,78	557,1	37,66	557,1	24,07	557,1	10,16
558	54,3	558	36,44	558	22,8	558	11,62
558,9	53,82	558,9	37,65	558,9	21,47	558,9	9,71
559,8	53,02	559,8	39,28	559,8	23,79	559,8	11,15
560,7	53,26	560,7	40,46	560,7	22,35	560,7	12,96
561,6	53,86	561,6	38,87	561,6	23,12	561,6	11,12
562,5	54,19	562,5	41,24	562,5	21,86	562,5	12,09
563,4	57,13	563,4	41,46	563,4	25,21	563,4	12,62
564,3	52,57	564,3	36,27	564,3	22,72	564,3	10,22
565,2	53,84	565,2	37,91	565,2	24,03	565,2	10,94
566,1	50,64	566,1	36,7	566,1	21,32	566,1	8,31
567	53,03	567	40,53	567	24,75	567	13,11
567,9	53,83	567,9	37,74	567,9	21,82	567,9	12,86
568,8	52,57	568,8	39,9	568,8	24,04	568,8	12,02
569,7	57,47	569,7	41,61	569,7	25,27	569,7	11,04
570,6	54,61	570,6	38,76	570,6	22,37	570,6	13,41
571,5	54,83	571,5	41,6	571,5	22,15	571,5	14,3
572,4	55,88	572,4	39,46	572,4	23,87	572,4	12,32
573,3	53,79	573,3	39,55	573,3	24,64	573,3	12,08
574,2	55,68	574,2	37,29	574,2	22,76	574,2	11
575,1	56,74	575,1	40,3	575,1	25,55	575,1	14,71
576	55,48	576	38,8	576	23,2	576	12,71
576,9	53,49	576,9	38,7	576,9	19,55	576,9	9,84
577,8	54,98	577,8	37,89	577,8	25,13	577,8	10,16
578,7	53,06	578,7	39,01	578,7	23,17	578,7	12,45
579,6	55,32	579,6	41,45	579,6	23,56	579,6	12,82
580,5	57,5	580,5	41,91	580,5	26,74	580,5	13,91
581,4	51,57	581,4	37,82	581,4	19,81	581,4	9,7
582,3	54,49	582,3	39,57	582,3	25,05	582,3	13,66
583,2	53,39	583,2	38,63	583,2	23,85	583,2	11,71
584,1	53,4	584,1	37,44	584,1	22,59	584,1	12,97
585	55,64	585	40,83	585	22,52	585	12,81
585,9	51,32	585,9	37,69	585,9	22,03	585,9	10,29
586,8	54,93	586,8	38,23	586,8	24,24	586,8	12,42
587,7	54,16	587,7	40,7	587,7	21,7	587,7	9,52
588,6	54,61	588,6	39,35	588,6	24,28	588,6	11,86
589,5	54,06	589,5	39,25	589,5	23,72	589,5	11,74
590,4	52,87	590,4	40,29	590,4	23,73	590,4	10,63
591,3	53,08	591,3	39,12	591,3	21,67	591,3	10,53
592,2	53,14	592,2	37,38	592,2	23,36	592,2	9,31
593,1	50,99	593,1	37,92	593,1	23,42	593,1	10,66
594	54,81	594	40,43	594	22,07	594	11
594,9	57,25	594,9	42,07	594,9	24,51	594,9	16,47
595,8	53,16	595,8	38,26	595,8	23,34	595,8	9,3
596,7	53,81	596,7	40,95	596,7	24,31	596,7	12,68
597,6	53,51	597,6	38,46	597,6	25,3	597,6	13,96
598,5	54,15	598,5	39,44	598,5	23,57	598,5	11,76
599,4	53,68	599,4	40,34	599,4	22,14	599,4	13,65
600,3	56,42	600,3	39,94	600,3	26,62	600,3	14,2
601,2	53,57	601,2	39,13	601,2	23,76	601,2	13,91
602,1	52,88	602,1	37,01	602,1	22,62	602,1	12,92
603	50,98	603	36,34	603	22,83	603	10,56
603,9	50,72	603,9	35,19	603,9	20,34	603,9	10,26
604,8	53,69	604,8	38,54	604,8	24,72	604,8	12,75
605,7	53,26	605,7	39,11	605,7	22,36	605,7	10,3
606,6	53,61	606,6	37,5	606,6	21,52	606,6	9,2
607,5	54,87	607,5	39,56	607,5	23,77	607,5	10,39
608,4	52,75	608,4	34,87	608,4	21,51	608,4	9,86
609,3	53,4	609,3	38,36	609,3	23,41	609,3	12,68
610,2	53,43	610,2	41,24	610,2	21,85	610,2	11,65
611,1	56,43	611,1	40,95	611,1	28,66	611,1	13,4
612	52,03	612	37,74	612	20,65	612	11,5
612,9	53,65	612,9	37,6	612,9	19,26	612,9	11,15
613,8	54,29	613,8	39,23	613,8	23,52	613,8	10,45
614,7	52,53	614,7	36,75	614,7	21,35	614,7	12,21
615,6	53,12	615,6	35,63	615,6	23,78	615,6	12,98
616,5	55,07	616,5	42,55	616,5	24,12	616,5	15,7
617,4	51,84	617,4	34,31	617,4	21,06	617,4	10,47
618,3	54,8	618,3	43,59	618,3	25,77	618,3	14,43
619,2	53,28	619,2	36,54	619,2	22,08	619,2	12,39
620,1	52,78	620,1	37,31	620,1	22,13	620,1	11,8
621	55,63	621	38,26	621	24,52	621	13,63
621,9	53,97	621,9	37,88	621,9	25,19	621,9	15,84
622,8	52,68	622,8	36,13	622,8	22,54	622,8	12,14
623,7	53,32	623,7	37,43	623,7	24,54	623,7	14,02
624,6	56,66	624,6	40,43	624,6	25,04	624,6	14,76
625,5	53,24	625,5	37,95	625,5	21,36	625,5	11,34
626,4	54,68	626,4	40,43	626,4	25,2	626,4	11,14
627,3	54,16	627,3	35,8	627,3	24,79	627,3	11,83
628,2	51,86	628,2	39,2	628,2	22,93	628,2	12,17
629,1	51,24	629,1	36,33	629,1	24,25	629,1	10,66
630	50,47	630	35,99	630	21,79	630	7,84
630,9	53,14	630,9	37,18	630,9	22,29	630,9	12,77
631,8	55,06	631,8	39,83	631,8	24,22	631,8	13,72
632,7	53,29	632,7	38,32	632,7	22,83	632,7	13,83
633,6	55,47	633,6	40,17	633,6	24,3	633,6	12,97
634,5	52,12	634,5	38,43	634,5	24,5	634,5	11,74
635,4	51,32	635,4	35,12	635,4	20,83	635,4	9,37
636,3	52,41	636,3	38,34	636,3	23,85	636,3	14,15
637,2	52,96	637,2	40,89	637,2	23,71	637,2	10,36
638,1	52,71	638,1	39,16	638,1	22,36	638,1	14,3
639	51,75	639	38,88	639	20,81	639	13,06
639,9	53,45	639,9	37,04	639,9	23,7	639,9	10,69
640,8	51,86	640,8	35,45	640,8	21,02	640,8	10,01
641,7	52,93	641,7	36,75	641,7	23,61	641,7	11,26
642,6	52,52	642,6	38,06	642,6	23,3	642,6	11,38
643,5	54,87	643,5	38,81	643,5	23,61	643,5	12,49
644,4	52,31	644,4	41,13	644,4	24,46	644,4	13,43
645,3	52,86	645,3	37,82	645,3	22,44	645,3	12,19
646,2	52,95	646,2	36,2	646,2	23,22	646,2	10,32
647,1	52,88	647,1	38,22	647,1	24,23	647,1	10,41
648	53,14	648	37,71	648	23,33	648	12,67
648,9	54,95	648,9	37,48	648,9	23,36	648,9	15,41
649,8	53,63	649,8	37,41	649,8	23,51	649,8	12,09
650,7	51,33	650,7	37,72	650,7	22,2	650,7	15,1
651,6	51,38	651,6	35,45	651,6	22,81	651,6	12,17
652,5	51,48	652,5	38,03	652,5	23,14	652,5	14,02
653,4	50,27	653,4	35,51	653,4	19,5	653,4	9,18
654,3	52,01	654,3	37,15	654,3	22,72	654,3	10,97
655,2	55,56	655,2	39,51	655,2	24,66	655,2	14,53
656,1	54,25	656,1	37,9	656,1	21,66	656,1	12,25
657	51,8	657	37,35	657	22,07	657	15,05
657,9	55,69	657,9	38,49	657,9	23,89	657,9	11,19
658,8	52,23	658,8	38,09	658,8	23,64	658,8	13,06
659,7	52,99	659,7	37,15	659,7	23,07	659,7	9,09
660,6	52,35	660,6	37,59	660,6	21,44	660,6	10,08
661,5	50,93	661,5	36,73	661,5	20,11	661,5	10,47
662,4	51,93	662,4	38,06	662,4	25,66	662,4	11,33
663,3	53,4	663,3	37,78	663,3	25,19	663,3	14,39
664,2	54,45	664,2	36,2	664,2	22,34	664,2	11,41
665,1	54,5	665,1	40,23	665,1	22,31	665,1	13,25
666	50,03	666	35,34	666	18,48	666	10,32
666,9	51,42	666,9	35,53	666,9	20,64	666,9	10,26
667,8	51,36	667,8	38,87	667,8	24,5	667,8	11,66
668,7	51,99	668,7	37,52	668,7	22,82	668,7	11,92
669,6	53,78	669,6	37,83	669,6	24,56	669,6	15,08
670,5	54,2	670,5	37,72	670,5	24,07	670,5	11,47
671,4	52,68	671,4	37,19	671,4	23,63	671,4	10,5
672,3	52,33	672,3	38,31	672,3	23,34	672,3	12,82
673,2	54,39	673,2	36,7	673,2	23,97	673,2	12,91
674,1	53,63	674,1	37,34	674,1	24,94	674,1	14,59
675	50,31	675	35,91	675	21,7	675	11,11
675,9	53,54	675,9	38,25	675,9	26,2	675,9	11,92
676,8	54,34	676,8	38,8	676,8	22,26	676,8	12,91
677,7	50,75	677,7	36,33	677,7	23,11	677,7	11,42
678,6	51,25	678,6	37,71	678,6	24,15	678,6	12,87
679,5	49,32	679,5	35,9	679,5	22,11	679,5	10,17
680,4	52,92	680,4	37,28	680,4	24,49	680,4	12,09
681,3	53,55	681,3	37,81	681,3	21,82	681,3	13,5
682,2	54,24	682,2	38,71	682,2	23,83	682,2	12,59
683,1	52,53	683,1	35,6	683,1	23,42	683,1	11,51
684	53,18	684	37,61	684	24,54	684	14,32
684,9	53,05	684,9	36,76	684,9	21,78	684,9	14,41
685,8	50,42	685,8	35	685,8	23,03	685,8	10,52
686,7	52,15	686,7	37,13	686,7	19,96	686,7	11,11
687,6	51,3	687,6	36,42	687,6	22,4	687,6	11,91
688,5	53,56	688,5	36,69	688,5	23,49	688,5	12,32
689,4	52,53	689,4	37,83	689,4	25,01	689,4	12,03
690,3	52,34	690,3	35,26	690,3	23,32	690,3	14,05
691,2	54,24	691,2	38,05	691,2	23,55	691,2	14,13
692,1	51,94	692,1	35,47	692,1	20,8	692,1	9,27
693	50,16	693	34,03	693	21,25	693	7,73
693,9	51,62	693,9	35,94	693,9	23,45	693,9	11,6
694,8	50,87	694,8	35,36	694,8	21,96	694,8	11,71
695,7	52,33	695,7	37,67	695,7	24,79	695,7	12,13
696,6	53,54	696,6	39,5	696,6	23,04	696,6	14,74
697,5	51,49	697,5	35,72	697,5	22,22	697,5	11,32
698,4	51,46	698,4	36,54	698,4	22,77	698,4	11,57
699,3	50,77	699,3	35,76	699,3	21,78	699,3	10,38
700,2	52,83	700,2	39,53	700,2	22,3	700,2	14,75
701,1	51,81	701,1	40,39	701,1	22,82	701,1	12,21
702	52,3	702	36,55	702	22,51	702	13,21
702,9	49,7	702,9	34,39	702,9	20,81	702,9	11,32
703,8	52,92	703,8	40,12	703,8	24,83	703,8	13,45
704,7	52,63	704,7	36,11	704,7	23,16	704,7	10,3
705,6	49,9	705,6	39,56	705,6	24,18	705,6	11,47
706,5	51,11	706,5	36,74	706,5	22,58	706,5	12,27
707,4	49,44	707,4	34,86	707,4	22,68	707,4	10,7
708,3	50,41	708,3	35,35	708,3	21,99	708,3	13,19
709,2	51,59	709,2	34,72	709,2	21,75	709,2	11,05
710,1	50	710,1	37,86	710,1	23,72	710,1	10,28
711	51,64	711	37,07	711	23,72	711	14,08
711,9	53,78	711,9	37,13	711,9	24,08	711,9	12,27
712,8	53,09	712,8	38,16	712,8	24,01	712,8	14,92
713,7	52,42	713,7	38,72	713,7	24,07	713,7	13,56
714,6	51,1	714,6	36,48	714,6	25,01	714,6	12,89
715,5	51,92	715,5	37,14	715,5	23,29	715,5	11,62
716,4	50,48	716,4	37,57	716,4	24	716,4	11,79
717,3	53,07	717,3	37,8	717,3	26,03	717,3	11,84
718,2	54,56	718,2	36,01	718,2	23,48	718,2	13,5
719,1	50,2	719,1	37,03	719,1	21,12	719,1	13,32
720	47,97	720	35,34	720	22	720	11,92
720,9	50,52	720,9	35,45	720,9	20	720,9	10,84
721,8	47,44	721,8	35,38	721,8	21,15	721,8	10,83
722,7	52,7	722,7	36,71	722,7	23,56	722,7	12,01
723,6	50,86	723,6	36,46	723,6	23,04	723,6	10,49
724,5	50,6	724,5	36,67	724,5	21,14	724,5	11,86
725,4	52,11	725,4	37,05	725,4	23,97	725,4	10,84
726,3	49,54	726,3	37	726,3	23,09	726,3	12,09
727,2	53,25	727,2	38,53	727,2	26,2	727,2	14,47
728,1	52,04	728,1	34,33	728,1	22,34	728,1	11,06
729	52,34	729	35,72	729	24,34	729	13,52
729,9	50,86	729,9	34,59	729,9	22,48	729,9	12,05
730,8	52,76	730,8	39,34	730,8	24,11	730,8	14,11
731,7	51,86	731,7	36,73	731,7	22,62	731,7	14,25
732,6	51,03	732,6	35,49	732,6	21,59	732,6	12,07
733,5	50,75	733,5	38,2	733,5	22,28	733,5	12,9
734,4	51	734,4	35,8	734,4	22,68	734,4	11,35
735,3	52,48	735,3	38,06	735,3	24,53	735,3	14,7
736,2	52,29	736,2	38,19	736,2	24,51	736,2	12,74
737,1	52,6	737,1	38,34	737,1	25,94	737,1	11,99
738	51,01	738	36,29	738	21,85	738	10,65
738,9	52,59	738,9	38,41	738,9	23,76	738,9	13,04
739,8	50,48	739,8	34,52	739,8	22,73	739,8	12,33
740,7	49,77	740,7	35,24	740,7	24,24	740,7	12,48
741,6	51,87	741,6	36,44	741,6	24,28	741,6	13,5
742,5	50,26	742,5	36,57	742,5	21,96	742,5	10,8
743,4	52,27	743,4	38,23	743,4	26,4	743,4	12,95
744,3	51,37	744,3	37,61	744,3	25,9	744,3	14,32
745,2	49,7	745,2	35,51	745,2	22,57	745,2	11,14
746,1	51,19	746,1	36,22	746,1	24,62	746,1	11,98
747	53,65	747	37,35	747	24,68	747	13,97
747,9	50,47	747,9	35,47	747,9	21,26	747,9	12,05
748,8	49,53	748,8	34,34	748,8	23,15	748,8	9,05
749,7	53,38	749,7	37,95	749,7	24,87	749,7	13,3
750,6	47,7	750,6	35,08	750,6	20,11	750,6	12,88
751,5	50,68	751,5	35,96	751,5	25,84	751,5	12,95
752,4	51,4	752,4	38,24	752,4	25,62	752,4	9,43
753,3	49,7	753,3	34,45	753,3	23,04	753,3	12,02
754,2	51,33	754,2	37,34	754,2	23,13	754,2	13,77
755,1	50,44	755,1	34,9	755,1	22,97	755,1	10,91
756	50,12	756	34,06	756	21,55	756	13,05
756,9	49,77	756,9	35,74	756,9	21,86	756,9	13,34
757,8	51,6	757,8	35,67	757,8	23,6	757,8	12,11
758,7	51,25	758,7	35,94	758,7	24,27	758,7	13,31
759,6	51,82	759,6	36,61	759,6	22,68	759,6	13,42
760,5	52,34	760,5	37,57	760,5	23,6	760,5	13,38
761,4	50,05	761,4	35,61	761,4	23,98	761,4	13,07
762,3	52,16	762,3	36,39	762,3	23,11	762,3	12,5
763,2	51,57	763,2	36,39	763,2	22,18	763,2	11,93
764,1	52,2	764,1	38,56	764,1	25,23	764,1	15
765	52,48	765	36,11	765	22,19	765	12,46
765,9	49,63	765,9	32,88	765,9	22,13	765,9	10,32
766,8	51,13	766,8	37,33	766,8	20,8	766,8	12,46
767,7	53,01	767,7	35,72	767,7	25,83	767,7	13,49
768,6	51,71	768,6	37,91	768,6	24,75	768,6	15,83
769,5	53,56	769,5	37,42	769,5	22,97	769,5	13,68
770,4	50,65	770,4	33,83	770,4	21,25	770,4	13,02
771,3	51,39	771,3	38,53	771,3	25,02	771,3	14,38
772,2	52,13	772,2	37,74	772,2	25,69	772,2	13,11
773,1	51,62	773,1	35,83	773,1	18,78	773,1	12,92
774	51,89	774	35,75	774	25,11	774	12,7
774,9	53,6	774,9	37,68	774,9	26,77	774,9	14,15
775,8	49,59	775,8	34,3	775,8	20,9	775,8	13,39
776,7	50,62	776,7	35,8	776,7	24,13	776,7	13,25
777,6	51,87	777,6	35,78	777,6	22,97	777,6	15,78
778,5	51,45	778,5	39,84	778,5	24,06	778,5	14,23
779,4	52,82	779,4	34,91	779,4	24,23	779,4	12,19
780,3	50,93	780,3	34,79	780,3	20,61	780,3	13,7
781,2	51,5	781,2	36,63	781,2	24,16	781,2	10,25
782,1	50,67	782,1	35,75	782,1	22,58	782,1	11,57
783	52,5	783	36,3	783	23,87	783	13,77
783,9	49,27	783,9	34,65	783,9	21,47	783,9	9,79
784,8	49,38	784,8	36,63	784,8	20,06	784,8	13,33
785,7	53,39	785,7	39,73	785,7	24,77	785,7	17,79
786,6	50,02	786,6	34,94	786,6	22,44	786,6	11,2
787,5	49,55	787,5	33,79	787,5	22,4	787,5	12,43
788,4	53,48	788,4	37,94	788,4	24,32	788,4	15,79
789,3	55,81	789,3	39,75	789,3	25,95	789,3	15,36
790,2	51,7	790,2	34,76	790,2	23,59	790,2	11,95
791,1	48,71	791,1	34,07	791,1	21,7	791,1	8,77
792	53,33	792	36,77	792	24,38	792	13,63
792,9	51,09	792,9	36,83	792,9	24,85	792,9	12,01
793,8	50,85	793,8	36,58	793,8	22,49	793,8	11,24
794,7	47,93	794,7	33,7	794,7	19,92	794,7	9,09
795,6	51,25	795,6	37,12	795,6	25,4	795,6	14,66
796,5	50,27	796,5	35,23	796,5	23,82	796,5	11,97
797,4	50,01	797,4	36,87	797,4	23,81	797,4	13,15
798,3	49,71	798,3	36,97	798,3	23,57	798,3	14,18
799,2	50,5	799,2	36,89	799,2	23,25	799,2	10,41
800,1	49,54	800,1	33,94	800,1	20,8	800,1	10,47
801	53,05	801	38,05	801	23,89	801	12,44
801,9	50,24	801,9	34,48	801,9	20,64	801,9	12,93
802,8	50,35	802,8	36,14	802,8	24,02	802,8	13,54
803,7	53,44	803,7	37,13	803,7	27,46	803,7	16,96
804,6	54,1	804,6	39,24	804,6	26,12	804,6	16,23
805,5	52,8	805,5	35,22	805,5	23,75	805,5	15,24
806,4	50,62	806,4	34,8	806,4	22,04	806,4	10,65
807,3	50,89	807,3	37,14	807,3	23,79	807,3	16,42
808,2	49,09	808,2	33,22	808,2	21,37	808,2	9,63
809,1	50,49	809,1	35,69	809,1	22,43	809,1	12,77
810	50,08	810	33,24	810	21,87	810	12,14
810,9	49,04	810,9	33,5	810,9	24	810,9	13,78
811,8	47,57	811,8	34,16	811,8	21,3	811,8	10,56
812,7	52,52	812,7	35,73	812,7	24,86	812,7	13,14
813,6	51,16	813,6	38,18	813,6	25,52	813,6	13,87
814,5	50,1	814,5	32,68	814,5	21,16	814,5	13,68
815,4	48,96	815,4	34,28	815,4	23,73	815,4	12,93
816,3	51,06	816,3	35,21	816,3	24,4	816,3	12,62
817,2	52,05	817,2	36,08	817,2	23,07	817,2	14,84
818,1	51,85	818,1	34,44	818,1	24,97	818,1	12,16
819	52,2	819	36,07	819	23,03	819	11,88
819,9	50,51	819,9	35,92	819,9	21,69	819,9	12,15
820,8	49,82	820,8	32,8	820,8	21,3	820,8	13,43
821,7	52,39	821,7	38,11	821,7	26,74	821,7	11,89
822,6	50,88	822,6	37,79	822,6	26,13	822,6	12,19
823,5	49,62	823,5	32,79	823,5	23,4	823,5	14,78
824,4	49,44	824,4	32,36	824,4	19,65	824,4	12,96
825,3	51,14	825,3	36,92	825,3	24,29	825,3	12,77
826,2	50,35	826,2	35,48	826,2	24,02	826,2	12,86
827,1	49,65	827,1	38,24	827,1	23,46	827,1	14,38
828	47,79	828	34,76	828	23,62	828	10,32
828,9	49,48	828,9	36,78	828,9	23,98	828,9	13,92
829,8	47,42	829,8	31,48	829,8	19,73	829,8	8,15
830,7	50,5	830,7	34,25	830,7	25,91	830,7	12,8
831,6	50,91	831,6	34,65	831,6	23,2	831,6	13,2
832,5	49,41	832,5	34,36	832,5	21,38	832,5	10,41
833,4	50,08	833,4	33,72	833,4	22,96	833,4	10,96
834,3	51,13	834,3	37,32	834,3	25,3	834,3	15,01
835,2	48,32	835,2	35,29	835,2	22,37	835,2	14,5
836,1	50	836,1	36,15	836,1	22,45	836,1	14,6
837	48,8	837	37,19	837	23,9	837	13,66
837,9	48,44	837,9	35,12	837,9	22,59	837,9	12,23
838,8	49,73	838,8	34,91	838,8	23,13	838,8	14,71
839,7	51,37	839,7	35,78	839,7	23,93	839,7	14,02
840,6	49,06	840,6	36,2	840,6	22,65	840,6	16,07
841,5	52,33	841,5	37,79	841,5	24,13	841,5	14,81
842,4	50,16	842,4	35,14	842,4	22,31	842,4	12,07
843,3	48,62	843,3	33,46	843,3	21,72	843,3	11,48
844,2	52,05	844,2	35,25	844,2	22,75	844,2	12,95
845,1	48,63	845,1	35,23	845,1	20,39	845,1	10,73
846	50,19	846	36,83	846	22,53	846	11,93
846,9	51,14	846,9	35,13	846,9	22,19	846,9	12,39
847,8	50,89	847,8	36,65	847,8	23,86	847,8	13,62
848,7	47,21	848,7	34,49	848,7	20,26	848,7	8,92
849,6	50,16	849,6	36,33	849,6	21,31	849,6	11,97
850,5	52,75	850,5	35,69	850,5	24,32	850,5	11,81
851,4	49,51	851,4	34,77	851,4	21,76	851,4	10,46
852,3	48,45	852,3	35,7	852,3	20,45	852,3	13,06
853,2	50,41	853,2	36,85	853,2	21,93	853,2	13,97
854,1	50,13	854,1	33,42	854,1	23,53	854,1	13,22
855	49,41	855	33,7	855	22,17	855	13,81
855,9	48,55	855,9	34,09	855,9	21,71	855,9	13,38
856,8	52,1	856,8	36,18	856,8	25,48	856,8	15,91
857,7	46,48	857,7	32,54	857,7	20,12	857,7	12,43
858,6	52,23	858,6	33,85	858,6	23,62	858,6	14,58
859,5	51,55	859,5	36,92	859,5	25,04	859,5	10,48
860,4	51,86	860,4	35,3	860,4	23,96	860,4	14,23
861,3	50,82	861,3	34,85	861,3	24,48	861,3	11,76
862,2	49,33	862,2	36,31	862,2	23,18	862,2	13,99
863,1	49,86	863,1	34,96	863,1	22	863,1	12,76
864	46,64	864	34,26	864	20,24	864	11,87
864,9	47,73	864,9	35,07	864,9	23,76	864,9	13,49
865,8	51,81	865,8	35,96	865,8	23,26	865,8	15,83
866,7	51,09	866,7	35,21	866,7	21,92	866,7	14,67
867,6	50,08	867,6	35,99	867,6	24,43	867,6	14,49
868,5	49,98	868,5	34,99	868,5	23,27	868,5	11,78
869,4	50,27	869,4	33,55	869,4	24,05	869,4	13,75
870,3	49,89	870,3	33,98	870,3	22,7	870,3	9,83
871,2	45,47	871,2	34,45	871,2	21,2	871,2	10,85
872,1	49,79	872,1	33,85	872,1	22,92	872,1	11,27
873	48,42	873	35,57	873	23,37	873	12,68
873,9	47,89	873,9	35,91	873,9	22,33	873,9	12,8
874,8	49,85	874,8	36,2	874,8	24,22	874,8	13,94
875,7	48,34	875,7	34,11	875,7	21,94	875,7	10,39
876,6	48,63	876,6	34,82	876,6	21,95	876,6	10,34
877,5	47,86	877,5	36,1	877,5	23,61	877,5	12,04
878,4	49,39	878,4	35,08	878,4	22,93	878,4	12,03
879,3	49,52	879,3	35,34	879,3	24,21	879,3	13,09
880,2	48,41	880,2	35,72	880,2	23,95	880,2	16,08
881,1	52,59	881,1	36,46	881,1	23,34	881,1	17,92
882	48,4	882	35,67	882	25,82	882	14,06
882,9	47,68	882,9	35,73	882,9	23,46	882,9	10,86
883,8	51,62	883,8	35,82	883,8	24,55	883,8	15,32
884,7	49,28	884,7	35,62	884,7	22,93	884,7	14,44
885,6	51,2	885,6	36,3	885,6	25,78	885,6	13
886,5	47,26	886,5	34,11	886,5	21,53	886,5	12,65
887,4	48,87	887,4	34,13	887,4	21,84	887,4	12,2
888,3	49,28	888,3	33,89	888,3	22,07	888,3	11,86
889,2	49,75	889,2	34,06	889,2	23,69	889,2	15,41
890,1	53,05	890,1	35,18	890,1	23,98	890,1	14,22
891	50,05	891	34,85	891	24,46	891	13,29
891,9	50,93	891,9	34,63	891,9	24,94	891,9	14,03
892,8	50,07	892,8	33,11	892,8	21,74	892,8	13,82
893,7	49,99	893,7	36,75	893,7	26,71	893,7	13,76
894,6	47,81	894,6	33,79	894,6	21,28	894,6	8,08
895,5	50,83	895,5	35,62	895,5	23,08	895,5	14,17
896,4	51,01	896,4	36,05	896,4	26,23	896,4	13,03
897,3	49,97	897,3	34,78	897,3	24,18	897,3	16,07
898,2	49,13	898,2	36,36	898,2	24,01	898,2	12,02
899,1	51,78	899,1	37,41	899,1	26,57	899,1	15,08
900	49,45	900	36,4	900	23,98	900	14,11
900,9	50,03	900,9	36,05	900,9	21,78	900,9	14,05
901,8	47,5	901,8	34,37	901,8	22,34	901,8	13,78
902,7	48,6	902,7	34,64	902,7	20,33	902,7	11,97
903,6	46,89	903,6	32,24	903,6	19,68	903,6	11,14
904,5	51,82	904,5	35,55	904,5	24,86	904,5	15,54
905,4	51,32	905,4	35,41	905,4	19,71	905,4	12,82
906,3	48,86	906,3	34,69	906,3	24,26	906,3	13,39
907,2	51,79	907,2	38,24	907,2	24,42	907,2	15,37
908,1	49,27	908,1	32,78	908,1	22,57	908,1	10,28
909	50,34	909	34,65	909	21,72	909	14,05
909,9	48,73	909,9	34,81	909,9	21,78	909,9	13,65
910,8	46,29	910,8	34,57	910,8	20,51	910,8	9,57
911,7	49,36	911,7	36,94	911,7	24,55	911,7	12,85
912,6	46,99	912,6	34,72	912,6	23,81	912,6	13,61
913,5	50,22	913,5	35,76	913,5	23,39	913,5	14,68
914,4	52,34	914,4	37,7	914,4	23,7	914,4	15,95
915,3	49,36	915,3	33	915,3	21,28	915,3	12,38
916,2	52,2	916,2	35,91	916,2	24,3	916,2	15,24
917,1	50,32	917,1	31,7	917,1	21,15	917,1	11,74
918	49,25	918	36,48	918	24,67	918	13,34
918,9	47,84	918,9	34,19	918,9	21,12	918,9	11,83
919,8	48,12	919,8	32,54	919,8	23,04	919,8	11,32
920,7	51,8	920,7	34,9	920,7	25,95	920,7	14,05
921,6	49,62	921,6	33,1	921,6	23,95	921,6	12,46
922,5	51,63	922,5	35,66	922,5	25,46	922,5	13,08
923,4	47,42	923,4	30,73	923,4	19,38	923,4	9,35
924,3	51,4	924,3	36,87	924,3	22,62	924,3	15,16
925,2	47,83	925,2	33,45	925,2	22,74	925,2	11,65
926,1	47,96	926,1	35,06	926,1	21,34	926,1	13,58
927	49,32	927	34,94	927	22,12	927	12,31
927,9	48,86	927,9	35,17	927,9	24,3	927,9	13,25
928,8	47,66	928,8	34,32	928,8	22,63	928,8	11,17
929,7	50,58	929,7	37,15	929,7	23,37	929,7	14,3
930,6	49,65	930,6	36,13	930,6	23,47	930,6	15,44
931,5	48,76	931,5	35,23	931,5	24,48	931,5	15,04
932,4	51,3	932,4	36,15	932,4	23,81	932,4	14,63
933,3	48,84	933,3	35,24	933,3	23,49	933,3	13,13
934,2	48,42	934,2	34,5	934,2	22,11	934,2	10,75
935,1	49,21	935,1	35,95	935,1	22,37	935,1	14,4
936	55,07	936	39,72	936	28,17	936	14,68
936,9	49,29	936,9	33,83	936,9	20,37	936,9	10,12
937,8	49,62	937,8	33,67	937,8	23,77	937,8	12,8
938,7	51,11	938,7	35,74	938,7	24,44	938,7	15,03
939,6	48,72	939,6	35,36	939,6	25,18	939,6	12,94
940,5	50,12	940,5	35	940,5	24,4	940,5	13,33
941,4	47,83	941,4	35,01	941,4	22,54	941,4	11,99
942,3	47,91	942,3	34,86	942,3	24,79	942,3	11,18
943,2	51,19	943,2	39,01	943,2	26,32	943,2	15,11
944,1	49,19	944,1	35,12	944,1	22,59	944,1	14,53
945	49,79	945	34,72	945	23,29	945	14,95
945,9	49,94	945,9	33,08	945,9	20,46	945,9	13,32
946,8	49,23	946,8	35,06	946,8	23,63	946,8	14,41
947,7	48,04	947,7	33,31	947,7	21,26	947,7	13,95
948,6	49,98	948,6	37,37	948,6	24,34	948,6	14,17
949,5	50,3	949,5	36,67	949,5	24,11	949,5	15,48
950,4	45,5	950,4	32,67	950,4	22,58	950,4	12,8
951,3	48,9	951,3	32,75	951,3	21,87	951,3	11,97
952,2	47,45	952,2	33,36	952,2	22,56	952,2	13,66
953,1	50,6	953,1	35,68	953,1	21,93	953,1	15,36
954	51,21	954	36,2	954	25,29	954	14,02
954,9	45,12	954,9	35,02	954,9	20,17	954,9	10,04
955,8	46,63	955,8	34,09	955,8	21,76	955,8	11,43
956,7	49,21	956,7	34,4	956,7	24,17	956,7	12,34
957,6	49,7	957,6	34,36	957,6	22,54	957,6	11,49
958,5	49,5	958,5	34,57	958,5	23,54	958,5	11,91
959,4	51,36	959,4	35,96	959,4	23,28	959,4	13,76
960,3	47,66	960,3	33,95	960,3	23,08	960,3	10,93
961,2	46,12	961,2	32,58	961,2	20,78	961,2	9,79
962,1	46,41	962,1	31,99	962,1	21,95	962,1	10,15
963	51,11	963	36,15	963	26,61	963	14,1
963,9	47,87	963,9	33,39	963,9	21,69	963,9	12,64
964,8	48,67	964,8	32,28	964,8	22,92	964,8	12,5
965,7	48,08	965,7	35,92	965,7	23,31	965,7	13,55
966,6	49,59	966,6	35,91	966,6	23,86	966,6	14,63
967,5	47,77	967,5	34,49	967,5	23,08	967,5	12,9
968,4	48,91	968,4	32,76	968,4	22,81	968,4	9,95
969,3	48,2	969,3	32,1	969,3	20,9	969,3	9,87
