# Supplementary material for: The Cold Shock Protein CspB from Mycobacterium tuberculosis Binds to MTS0997 sRNA and MTS1338 sRNA as a Dimer
Source: Int J Mol Sci. 2026 Jan 9;27(2):663. doi: 10.3390/ijms27020663 (PMC12840758; doi:10.3390/ijms27020663)
Supplement: Supplementary file 1 [file ijms-27-00663-s001.zip › SPR raw data/MTS1338-CUUG 2000 1000 500 125 150mMNaCl.txt]

L5A1()_X	L5A1()_Y	L5A2()_X	L5A2()_Y	L5A3()_X	L5A3()_Y	L5A6()_X	L5A6()_Y
-244,8	0,72	-244,8	-3,65	-244,8	-6,41	-244,8	-3,59
-243,9	-1,09	-243,9	-1,19	-243,9	-7,39	-243,9	-2,42
-243	-0,93	-243	-2,58	-243	-5,49	-243	-2,21
-242,1	-1,7	-242,1	-3,2	-242,1	-6,84	-242,1	-2,46
-241,2	-0,83	-241,2	-2,14	-241,2	-5,54	-241,2	-1,9
-240,3	-0,04	-240,3	-3,63	-240,3	-5,51	-240,3	-3,04
-239,4	0,1	-239,4	-4,69	-239,4	-7,15	-239,4	-2
-238,5	3,36	-238,5	-0,44	-238,5	-4,3	-238,5	0,33
-237,6	-0,64	-237,6	-4,27	-237,6	-7,61	-237,6	-5
-236,7	-2,24	-236,7	-4,37	-236,7	-7,16	-236,7	-3,49
-235,8	-2,14	-235,8	-3,12	-235,8	-8,26	-235,8	-2,99
-234,9	-3,87	-234,9	-4,01	-234,9	-9,16	-234,9	-2,87
-234	-2,05	-234	-2,42	-234	-5,68	-234	-3,55
-233,1	-2,55	-233,1	-4,67	-233,1	-5,48	-233,1	-5,49
-232,2	-0,09	-232,2	-1,43	-232,2	-5,04	-232,2	0,85
-231,3	0,47	-231,3	-3,83	-231,3	-4,27	-231,3	-2,58
-230,4	-0,58	-230,4	-0,54	-230,4	-5,93	-230,4	-2,01
-229,5	1,03	-229,5	-0,61	-229,5	-4,14	-229,5	-1,09
-228,6	-2,63	-228,6	0,03	-228,6	-5,52	-228,6	-2,74
-227,7	0,99	-227,7	-0,7	-227,7	-7,04	-227,7	-2,09
-226,8	0,05	-226,8	-2,74	-226,8	-5,89	-226,8	-3,52
-225,9	-0,17	-225,9	-0,4	-225,9	-4,67	-225,9	-1,14
-225	-2,17	-225	-3,4	-225	-7,35	-225	-2,31
-224,1	1,08	-224,1	-1,07	-224,1	-6,88	-224,1	-2,06
-223,2	-2,1	-223,2	-3,67	-223,2	-5,52	-223,2	-4,75
-222,3	-1,93	-222,3	-4,78	-222,3	-8,37	-222,3	-3,31
-221,4	0,03	-221,4	-1,74	-221,4	-5,8	-221,4	-4,07
-220,5	-2,31	-220,5	-0,41	-220,5	-6,07	-220,5	-4,17
-219,6	0,26	-219,6	-3,06	-219,6	-4,92	-219,6	-3,24
-218,7	-0,01	-218,7	-1,73	-218,7	-3,89	-218,7	-1,11
-217,8	-1,69	-217,8	-1,69	-217,8	-4,46	-217,8	-4,53
-216,9	2,58	-216,9	-1,23	-216,9	-0,38	-216,9	0,28
-216	1,48	-216	-1,35	-216	-5,23	-216	-1,94
-215,1	0,63	-215,1	-0,41	-215,1	-1,76	-215,1	0,23
-214,2	2,75	-214,2	-0,36	-214,2	-4,41	-214,2	0,03
-213,3	-2,8	-213,3	-5,24	-213,3	-6,74	-213,3	-4,22
-212,4	-4,34	-212,4	-6,05	-212,4	-8,91	-212,4	-4,61
-211,5	-2,17	-211,5	-4,95	-211,5	-6,66	-211,5	-5,42
-210,6	-1,38	-210,6	-4,01	-210,6	-4,63	-210,6	-1,01
-209,7	0,98	-209,7	-2,87	-209,7	-3,93	-209,7	-1,29
-208,8	0,97	-208,8	0,54	-208,8	-2,2	-208,8	2,98
-207,9	-0,39	-207,9	-2,62	-207,9	-4,71	-207,9	-2,27
-207	-0,55	-207	-1,82	-207	-5,05	-207	-2,13
-206,1	-2,27	-206,1	-3,32	-206,1	-5,94	-206,1	-5,8
-205,2	-0,18	-205,2	-2,11	-205,2	-6,49	-205,2	-2,62
-204,3	0,97	-204,3	-3,47	-204,3	-4,23	-204,3	0,4
-203,4	0,06	-203,4	-5,03	-203,4	-4,06	-203,4	-1,63
-202,5	-2,74	-202,5	-2,72	-202,5	-5,45	-202,5	-4,27
-201,6	0,72	-201,6	-0,71	-201,6	-5,21	-201,6	0,96
-200,7	0,9	-200,7	-1,45	-200,7	-3,19	-200,7	-2,66
-199,8	-3,58	-199,8	-4,51	-199,8	-7,79	-199,8	-3,67
-198,9	0,05	-198,9	-1,34	-198,9	-2,75	-198,9	1,02
-198	-0,54	-198	-1,23	-198	-0,34	-198	-0,15
-197,1	-2,5	-197,1	-1,31	-197,1	-5,25	-197,1	-1,08
-196,2	-1,46	-196,2	-2,91	-196,2	-3,95	-196,2	-1,81
-195,3	-0,5	-195,3	-5,87	-195,3	-4,51	-195,3	-4,82
-194,4	0,27	-194,4	-3,43	-194,4	-6,15	-194,4	-1,59
-193,5	0,08	-193,5	-1,19	-193,5	-3,45	-193,5	-0,82
-192,6	0,02	-192,6	-4,54	-192,6	-7,15	-192,6	-2,84
-191,7	0,39	-191,7	-1,17	-191,7	-4	-191,7	-2,89
-190,8	1,96	-190,8	-1,68	-190,8	-3,76	-190,8	-0,23
-189,9	-4,54	-189,9	-6,63	-189,9	-6,78	-189,9	-5,2
-189	-1,83	-189	-4,07	-189	-4,58	-189	-1,71
-188,1	0,1	-188,1	-2,4	-188,1	-5,95	-188,1	-0,69
-187,2	-0,51	-187,2	-2,97	-187,2	-2,23	-187,2	0,05
-186,3	-4,37	-186,3	-3,47	-186,3	-5,05	-186,3	-4,18
-185,4	-0,92	-185,4	-2,8	-185,4	-4,75	-185,4	-0,89
-184,5	-0,15	-184,5	-1,86	-184,5	-2,22	-184,5	-0,9
-183,6	1	-183,6	-1,99	-183,6	-3,43	-183,6	0,16
-182,7	0,46	-182,7	-2,74	-182,7	-5,31	-182,7	-2,63
-181,8	1,16	-181,8	0,42	-181,8	-1,45	-181,8	0,45
-180,9	0,08	-180,9	-1,66	-180,9	-5,84	-180,9	-3,27
-180	-1,74	-180	-2,21	-180	-4,78	-180	-0,15
-179,1	-5,96	-179,1	-3,34	-179,1	-7,05	-179,1	-2,01
-178,2	-0,86	-178,2	-2,63	-178,2	-6,68	-178,2	-2,11
-177,3	0,1	-177,3	-2,79	-177,3	-4,99	-177,3	-2,21
-176,4	0,13	-176,4	-1,91	-176,4	-1,63	-176,4	-0,73
-175,5	-1,24	-175,5	-1,44	-175,5	-4,15	-175,5	-3,78
-174,6	-3,71	-174,6	-3,79	-174,6	-4,82	-174,6	-1,49
-173,7	-3,42	-173,7	-5,63	-173,7	-6,38	-173,7	-3,76
-172,8	1,05	-172,8	-2,9	-172,8	-0,71	-172,8	0,39
-171,9	0,34	-171,9	-1,43	-171,9	-2,61	-171,9	-3,25
-171	-0,92	-171	-1,86	-171	-5,5	-171	-2,9
-170,1	1,13	-170,1	-0,99	-170,1	-1,27	-170,1	2,22
-169,2	-0,82	-169,2	-2,49	-169,2	-3,94	-169,2	-1,75
-168,3	1,4	-168,3	1,15	-168,3	3,03	-168,3	3,77
-167,4	-2,16	-167,4	-3,65	-167,4	-2,98	-167,4	-2,59
-166,5	5,45	-166,5	2,59	-166,5	-1,37	-166,5	1,69
-165,6	-1,93	-165,6	-2,6	-165,6	-1,5	-165,6	-2,42
-164,7	-3,49	-164,7	-5,35	-164,7	-3,71	-164,7	-3,32
-163,8	-0,35	-163,8	-3,78	-163,8	-4,7	-163,8	-2,46
-162,9	2,1	-162,9	0,26	-162,9	-2,27	-162,9	-1,05
-162	1,12	-162	-0,71	-162	-1,66	-162	-0,39
-161,1	-1,91	-161,1	-2,94	-161,1	-5,35	-161,1	-4,19
-160,2	0,06	-160,2	-1,15	-160,2	-1,57	-160,2	-2,92
-159,3	3,34	-159,3	0,65	-159,3	0,43	-159,3	0,82
-158,4	0,11	-158,4	-0,03	-158,4	-1,61	-158,4	-1,66
-157,5	5,87	-157,5	0,37	-157,5	-0,47	-157,5	-0,93
-156,6	-3,29	-156,6	-3,5	-156,6	-4,41	-156,6	-2,87
-155,7	-0,83	-155,7	-1,52	-155,7	-2,49	-155,7	-2,39
-154,8	-1,45	-154,8	-3,96	-154,8	-2,52	-154,8	-3,81
-153,9	-1,39	-153,9	-0,86	-153,9	-1,92	-153,9	-1,9
-153	1,6	-153	1,51	-153	-1,24	-153	-1,72
-152,1	-0,9	-152,1	-3,7	-152,1	-2,5	-152,1	-1,51
-151,2	0,89	-151,2	-1,47	-151,2	-2,03	-151,2	-1,5
-150,3	0,29	-150,3	-3	-150,3	-3,28	-150,3	-1,64
-149,4	-0,24	-149,4	-0,91	-149,4	-1,06	-149,4	-0,9
-148,5	-1,57	-148,5	-3,04	-148,5	-2,62	-148,5	-2
-147,6	1,11	-147,6	-0,66	-147,6	-0,79	-147,6	0,01
-146,7	0,85	-146,7	-0,73	-146,7	-1,17	-146,7	0,76
-145,8	-2,9	-145,8	-1,21	-145,8	-4,31	-145,8	-1,55
-144,9	0,63	-144,9	-1,75	-144,9	-1,32	-144,9	-0,84
-144	-3,44	-144	-2,63	-144	-5,07	-144	-1,89
-143,1	-1,63	-143,1	-1,43	-143,1	-4,25	-143,1	-2,71
-142,2	1,84	-142,2	-1,23	-142,2	-2,61	-142,2	1,06
-141,3	2,18	-141,3	0,8	-141,3	-0,43	-141,3	1,84
-140,4	-2,08	-140,4	-3,23	-140,4	-4,99	-140,4	-3,89
-139,5	2,72	-139,5	1,61	-139,5	-1,32	-139,5	-0,74
-138,6	-0,13	-138,6	-3,6	-138,6	-1,57	-138,6	-4,03
-137,7	0,63	-137,7	-1,22	-137,7	-1,9	-137,7	-1,89
-136,8	0,38	-136,8	0,63	-136,8	-2,05	-136,8	0,51
-135,9	1,14	-135,9	1,71	-135,9	-1,75	-135,9	-2,57
-135	-1,26	-135	-1,54	-135	-1,34	-135	-3,16
-134,1	0,28	-134,1	0,02	-134,1	-0,22	-134,1	0,21
-133,2	-1,81	-133,2	0,37	-133,2	-0,01	-133,2	0,05
-132,3	-0,01	-132,3	-3,93	-132,3	-1,9	-132,3	-2,82
-131,4	-0,7	-131,4	-4,12	-131,4	-2,88	-131,4	-3,52
-130,5	0,96	-130,5	-0,87	-130,5	-3,55	-130,5	0,96
-129,6	-0,92	-129,6	-3,55	-129,6	-3,4	-129,6	-2,43
-128,7	-2,36	-128,7	-1,65	-128,7	-1,45	-128,7	-1,54
-127,8	-2,47	-127,8	-4,85	-127,8	-4,91	-127,8	-4,88
-126,9	0,96	-126,9	0,44	-126,9	1,35	-126,9	0,76
-126	-2,04	-126	-3,03	-126	-1,98	-126	-3,7
-125,1	-2,6	-125,1	-1,85	-125,1	-3,4	-125,1	-2,08
-124,2	-2,08	-124,2	0,25	-124,2	-1,91	-124,2	-2,89
-123,3	0,66	-123,3	-1,52	-123,3	-2,97	-123,3	-1,2
-122,4	-1,28	-122,4	-2,04	-122,4	-3,35	-122,4	-1,5
-121,5	-1,07	-121,5	1,32	-121,5	0,15	-121,5	0,82
-120,6	-0,96	-120,6	-2,8	-120,6	-0,56	-120,6	1,67
-119,7	4,66	-119,7	4,54	-119,7	2,08	-119,7	1,96
-118,8	-0,86	-118,8	-2,83	-118,8	-0,1	-118,8	-4,35
-117,9	-0,78	-117,9	-2,84	-117,9	-1,43	-117,9	-2,45
-117	0,79	-117	-1,18	-117	-1,1	-117	0,75
-116,1	1,63	-116,1	0,65	-116,1	0,43	-116,1	0,07
-115,2	-1,68	-115,2	-0,96	-115,2	-1,4	-115,2	-1,66
-114,3	-1,19	-114,3	-0,25	-114,3	-1,14	-114,3	-1,36
-113,4	-2,02	-113,4	-3,39	-113,4	-5,14	-113,4	-6,82
-112,5	2,91	-112,5	-0,38	-112,5	0,3	-112,5	-1,68
-111,6	0,96	-111,6	0,73	-111,6	0,62	-111,6	1,84
-110,7	-4,13	-110,7	-2,54	-110,7	-2,89	-110,7	-3,43
-109,8	-2,75	-109,8	-0,89	-109,8	0,52	-109,8	-1,74
-108,9	-1,7	-108,9	-0,63	-108,9	-2,61	-108,9	-0,86
-108	-1,34	-108	-3,32	-108	-3,62	-108	-1,22
-107,1	5,38	-107,1	2,5	-107,1	2,45	-107,1	0,3
-106,2	0,15	-106,2	0,95	-106,2	-1,36	-106,2	2,29
-105,3	0,49	-105,3	-0,35	-105,3	-0,57	-105,3	0,46
-104,4	-0,45	-104,4	0,87	-104,4	-0,67	-104,4	-2,29
-103,5	-1,96	-103,5	0,51	-103,5	-0,29	-103,5	-2,97
-102,6	-0,81	-102,6	-2,94	-102,6	-2,37	-102,6	-1,6
-101,7	-2,4	-101,7	-2,33	-101,7	-2,4	-101,7	-2,92
-100,8	-2,27	-100,8	-2,39	-100,8	-3,86	-100,8	-1,67
-99,9	1,44	-99,9	-2,64	-99,9	0,51	-99,9	-1,42
-99	-1,38	-99	-2,54	-99	-2,02	-99	-2,38
-98,1	-0,44	-98,1	-1,67	-98,1	0,05	-98,1	0,01
-97,2	-0,29	-97,2	-2,33	-97,2	-2,81	-97,2	-2,79
-96,3	0,98	-96,3	-1,24	-96,3	0,92	-96,3	-0,13
-95,4	0,31	-95,4	0,68	-95,4	-3,9	-95,4	-1,54
-94,5	-2,65	-94,5	-2,47	-94,5	-4,97	-94,5	-5,36
-93,6	0,15	-93,6	-0,72	-93,6	-2,79	-93,6	0,19
-92,7	1,91	-92,7	-0,75	-92,7	-1,57	-92,7	0,81
-91,8	2,65	-91,8	1,93	-91,8	2,68	-91,8	1,26
-90,9	-0,74	-90,9	-0,77	-90,9	0,21	-90,9	-3,89
-90	4,67	-90	1,12	-90	1,83	-90	3,44
-89,1	2,07	-89,1	-0,21	-89,1	-2,7	-89,1	-1,05
-88,2	1,36	-88,2	0,71	-88,2	-0,83	-88,2	-1,21
-87,3	4,58	-87,3	1,65	-87,3	-0,95	-87,3	2,93
-86,4	-1,02	-86,4	0,61	-86,4	-0,91	-86,4	-0,42
-85,5	0,76	-85,5	2,44	-85,5	-0,72	-85,5	0,04
-84,6	0,47	-84,6	-2	-84,6	-2,32	-84,6	-1,6
-83,7	0,23	-83,7	-2,35	-83,7	-1,36	-83,7	-3,79
-82,8	0,61	-82,8	0,51	-82,8	0,34	-82,8	-1,19
-81,9	-0,95	-81,9	-2,28	-81,9	-2,53	-81,9	-2,95
-81	0,59	-81	0,42	-81	-1,96	-81	0,01
-80,1	-0,21	-80,1	-3,27	-80,1	-1,58	-80,1	-1,88
-79,2	3,23	-79,2	-0,45	-79,2	-1,91	-79,2	-2,74
-78,3	1,09	-78,3	-2,26	-78,3	-2,32	-78,3	-1,25
-77,4	-0,65	-77,4	0,54	-77,4	0,19	-77,4	-1,81
-76,5	3,54	-76,5	-0,54	-76,5	0,94	-76,5	-0,17
-75,6	0,15	-75,6	1,53	-75,6	1,96	-75,6	-0,06
-74,7	-2,1	-74,7	-1,6	-74,7	-3,72	-74,7	-1,84
-73,8	0,97	-73,8	-1,87	-73,8	-2,01	-73,8	-2,77
-72,9	0,4	-72,9	-0,21	-72,9	1,27	-72,9	-1,63
-72	1,14	-72	-1,18	-72	-2,02	-72	-1,98
-71,1	0,58	-71,1	-1,56	-71,1	-2,58	-71,1	-0,26
-70,2	1,43	-70,2	0,47	-70,2	-0,62	-70,2	-0,08
-69,3	0,89	-69,3	-1,85	-69,3	-4,53	-69,3	-1,22
-68,4	0,72	-68,4	-0,85	-68,4	-2,22	-68,4	-0,03
-67,5	-2,52	-67,5	-1,72	-67,5	-2,13	-67,5	-3,77
-66,6	-0,8	-66,6	-0,99	-66,6	-1,29	-66,6	-1,98
-65,7	2,03	-65,7	0,38	-65,7	0,77	-65,7	0,7
-64,8	-0,05	-64,8	0,39	-64,8	-1,23	-64,8	0,39
-63,9	-1,24	-63,9	-0,66	-63,9	-1,48	-63,9	-0,95
-63	-0,7	-63	-2,26	-63	-1,83	-63	-3,11
-62,1	-1,3	-62,1	-0,94	-62,1	-0,72	-62,1	-3,52
-61,2	0,48	-61,2	-0,07	-61,2	-0,49	-61,2	0,57
-60,3	0,05	-60,3	-1,5	-60,3	-1,36	-60,3	-1,99
-59,4	-0,69	-59,4	0,48	-59,4	0,58	-59,4	-3,01
-58,5	0,77	-58,5	-0,89	-58,5	-1,52	-58,5	-0,1
-57,6	-2,35	-57,6	-1,19	-57,6	-2,59	-57,6	-2,35
-56,7	-0,45	-56,7	-3,42	-56,7	-1,55	-56,7	-2,09
-55,8	-3,76	-55,8	-2,98	-55,8	-5,11	-55,8	-4,01
-54,9	0,9	-54,9	-0,49	-54,9	0,72	-54,9	-1,86
-54	0,41	-54	1,07	-54	-0,62	-54	-0,04
-53,1	-1,21	-53,1	-3,92	-53,1	-2,78	-53,1	-2,63
-52,2	-2,11	-52,2	-1,77	-52,2	-0,22	-52,2	-1,31
-51,3	-1,6	-51,3	-1,76	-51,3	-1,3	-51,3	-1,22
-50,4	-0,68	-50,4	-2,26	-50,4	-0,02	-50,4	1,21
-49,5	2,1	-49,5	1,31	-49,5	2,37	-49,5	1,11
-48,6	-1,02	-48,6	1,37	-48,6	2,85	-48,6	1,03
-47,7	-0,32	-47,7	-0,84	-47,7	-1,32	-47,7	0,31
-46,8	0,01	-46,8	-1,9	-46,8	-2,09	-46,8	0,18
-45,9	0,19	-45,9	-1,51	-45,9	1,29	-45,9	1,49
-45	-1,5	-45	-0,27	-45	-0,74	-45	-0,26
-44,1	-1,51	-44,1	-2,34	-44,1	-1,89	-44,1	-5,02
-43,2	-2,54	-43,2	-0,51	-43,2	-1,45	-43,2	-2,5
-42,3	1,74	-42,3	0,78	-42,3	1,62	-42,3	-0,26
-41,4	-0,12	-41,4	0,44	-41,4	0,19	-41,4	0,78
-40,5	1,88	-40,5	1,74	-40,5	1,79	-40,5	-0,34
-39,6	-1,52	-39,6	-1,8	-39,6	0,31	-39,6	0,22
-38,7	-0,28	-38,7	-3,3	-38,7	-2,45	-38,7	-4,71
-37,8	-1,56	-37,8	-2,24	-37,8	-1,13	-37,8	-1,6
-36,9	-0,77	-36,9	3,15	-36,9	1,04	-36,9	0,12
-36	-0,13	-36	-0,1	-36	1,45	-36	-1,2
-35,1	0,48	-35,1	-0,72	-35,1	-1,26	-35,1	-3,22
-34,2	-0,42	-34,2	0,19	-34,2	-1,37	-34,2	-1,24
-33,3	2,2	-33,3	1,98	-33,3	0,16	-33,3	0,49
-32,4	-3,6	-32,4	-2,6	-32,4	-5,43	-32,4	-4,99
-31,5	-2,05	-31,5	-1,72	-31,5	-2,91	-31,5	-3,06
-30,6	-0,67	-30,6	-0,87	-30,6	1,01	-30,6	0,96
-29,7	-0,29	-29,7	0,25	-29,7	0,31	-29,7	1,73
-28,8	-1,53	-28,8	-0,88	-28,8	-1,72	-28,8	-2,41
-27,9	1,74	-27,9	2,08	-27,9	0,72	-27,9	0,04
-27	-0,26	-27	-2,19	-27	-2,94	-27	-3,16
-26,1	0,97	-26,1	-1,68	-26,1	1,45	-26,1	0,82
-25,2	1	-25,2	0,37	-25,2	0,62	-25,2	-0,02
-24,3	-1,58	-24,3	-2,89	-24,3	-2,7	-24,3	-3,47
-23,4	0,88	-23,4	0,06	-23,4	-3,35	-23,4	-4,91
-22,5	2,45	-22,5	-1,62	-22,5	-1,55	-22,5	-1,22
-21,6	-0,19	-21,6	-0,47	-21,6	2,49	-21,6	-0,71
-20,7	0,55	-20,7	1,96	-20,7	-0,17	-20,7	2,45
-19,8	-0,42	-19,8	-1,45	-19,8	-3,04	-19,8	-1,65
-18,9	1,18	-18,9	0,46	-18,9	-0,94	-18,9	-0,62
-18	-1,41	-18	1,45	-18	-0,94	-18	-1,14
-17,1	1,82	-17,1	0,54	-17,1	-0,72	-17,1	0,5
-16,2	-0,1	-16,2	-1,29	-16,2	-0,81	-16,2	-1,8
-15,3	-0,49	-15,3	-4,76	-15,3	1,1	-15,3	-4,56
-14,4	-1,38	-14,4	-1,2	-14,4	-4,49	-14,4	-5,52
-13,5	1,9	-13,5	0,71	-13,5	1,42	-13,5	0,95
-12,6	0,66	-12,6	-1,49	-12,6	-0,41	-12,6	-3,28
-11,7	-3,05	-11,7	-1,54	-11,7	-0,7	-11,7	-4,75
-10,8	-1,01	-10,8	1,14	-10,8	-1,42	-10,8	0,21
-9,9	3,21	-9,9	1,31	-9,9	1,08	-9,9	0,26
-9	0,1	-9	0,22	-9	-0,19	-9	1,88
-8,1	-2,66	-8,1	-2,89	-8,1	-3,2	-8,1	-0,82
-7,2	-1,37	-7,2	-0,28	-7,2	1,18	-7,2	0,35
-6,3	1,73	-6,3	1,15	-6,3	3,38	-6,3	2,54
-5,4	0,42	-5,4	-0,41	-5,4	-0,95	-5,4	0,26
-4,5	1,62	-4,5	-1,62	-4,5	0,14	-4,5	0,65
-3,6	-0,52	-3,6	-3,12	-3,6	0,59	-3,6	-0,73
-2,7	-2,46	-2,7	-1,09	-2,7	-0,61	-2,7	-1,02
-1,8	-1,58	-1,8	-2,25	-1,8	-1,59	-1,8	-3,91
-0,9	-2,97	-0,9	-0,16	-0,9	-0,16	-0,9	-1,58
0	0,96	0	1,1	0	1,06	0	1,55
0,9	3,16	0,9	1,27	0,9	3,63	0,9	0,73
1,8	11,43	1,8	8,94	1,8	6,51	1,8	3,56
2,7	22,23	2,7	13,38	2,7	11,8	2,7	3,98
3,6	26,11	3,6	16,02	3,6	11,57	3,6	6,16
4,5	33,05	4,5	20,88	4,5	15,65	4,5	8,17
5,4	31,7	5,4	21,1	5,4	16,15	5,4	4,98
6,3	34,83	6,3	23,23	6,3	17,3	6,3	9,64
7,2	36,78	7,2	25,14	7,2	16,22	7,2	7,04
8,1	40,03	8,1	27,27	8,1	19,31	8,1	8,12
9	40,71	9	26,94	9	18,65	9	9,91
9,9	39,71	9,9	28,45	9,9	18,56	9,9	12,16
10,8	39,09	10,8	27,76	10,8	19,7	10,8	10,08
11,7	38,95	11,7	26,7	11,7	16,88	11,7	6,58
12,6	43,74	12,6	31,41	12,6	25,01	12,6	12,68
13,5	46,73	13,5	33,37	13,5	25,97	13,5	14,33
14,4	42,07	14,4	29,18	14,4	21,95	14,4	11,71
15,3	48,51	15,3	35,41	15,3	26,84	15,3	15,46
16,2	47,09	16,2	33,88	16,2	23,64	16,2	12,84
17,1	49,34	17,1	35,57	17,1	23,83	17,1	16,42
18	50,14	18	35,4	18	28,67	18	13,83
18,9	50,55	18,9	34,86	18,9	26,21	18,9	13,34
19,8	51,17	19,8	33,06	19,8	27,51	19,8	13,64
20,7	47,61	20,7	35,06	20,7	24,17	20,7	12,47
21,6	51,03	21,6	33,94	21,6	25,28	21,6	12,76
22,5	52,97	22,5	38,09	22,5	27,99	22,5	15,45
23,4	55,01	23,4	39,36	23,4	27,68	23,4	14,19
24,3	52,75	24,3	37,18	24,3	28,65	24,3	15,48
25,2	53,97	25,2	36,67	25,2	26,21	25,2	15,52
26,1	56,2	26,1	37,62	26,1	28,25	26,1	14,19
27	52,5	27	38,06	27	28,84	27	15,6
27,9	55,73	27,9	38,53	27,9	32,11	27,9	17,25
28,8	56,53	28,8	40,36	28,8	28,31	28,8	17,53
29,7	54,31	29,7	38,34	29,7	30,83	29,7	16,29
30,6	56,13	30,6	37,55	30,6	28,42	30,6	15,73
31,5	56,09	31,5	42,07	31,5	30,17	31,5	17,87
32,4	54	32,4	38,13	32,4	28,87	32,4	16,95
33,3	56,18	33,3	44,13	33,3	29,19	33,3	16,67
34,2	57,71	34,2	42,9	34,2	34,01	34,2	16,39
35,1	58,17	35,1	44,99	35,1	31,63	35,1	16,35
36	62,04	36	44,63	36	34,98	36	18,86
36,9	59,57	36,9	42,93	36,9	34,93	36,9	19,17
37,8	63,54	37,8	46,09	37,8	32,92	37,8	20,01
38,7	62,15	38,7	47,23	38,7	32,93	38,7	21,95
39,6	59,41	39,6	43,38	39,6	32,28	39,6	17,48
40,5	62,82	40,5	44,01	40,5	33,87	40,5	20,97
41,4	59,38	41,4	40,58	41,4	33,94	41,4	17,75
42,3	64	42,3	44,67	42,3	34,88	42,3	19,8
43,2	61,15	43,2	45,83	43,2	34,61	43,2	19,33
44,1	63,15	44,1	46,19	44,1	34,86	44,1	17,13
45	66,02	45	47,67	45	37,56	45	20,84
45,9	63,44	45,9	45,55	45,9	37,66	45,9	21,69
46,8	64,08	46,8	45	46,8	35,33	46,8	21,51
47,7	65,1	47,7	46,77	47,7	33,7	47,7	21,91
48,6	65,28	48,6	48,38	48,6	38,01	48,6	20,2
49,5	65,63	49,5	48,77	49,5	37,93	49,5	22,33
50,4	66,37	50,4	50,4	50,4	41,38	50,4	24,37
51,3	67,23	51,3	48,4	51,3	39,99	51,3	21,57
52,2	64,54	52,2	49,72	52,2	37,22	52,2	21,36
53,1	64,02	53,1	45	53,1	34,11	53,1	18,83
54	63,63	54	46,27	54	35,37	54	20,49
54,9	64,87	54,9	48,24	54,9	35,5	54,9	21,2
55,8	69,57	55,8	49,23	55,8	37,88	55,8	23,95
56,7	66,06	56,7	46	56,7	34,48	56,7	21,58
57,6	66,33	57,6	44,13	57,6	34,5	57,6	21,31
58,5	70,28	58,5	48,3	58,5	38,99	58,5	22,96
59,4	67,17	59,4	50,38	59,4	39,5	59,4	24,87
60,3	71,15	60,3	49,78	60,3	39,97	60,3	22,75
61,2	68,55	61,2	49,99	61,2	42,35	61,2	25,21
62,1	68,58	62,1	53,31	62,1	40,09	62,1	25,96
63	67,93	63	49,57	63	39,35	63	21,93
63,9	67,4	63,9	50,76	63,9	37,08	63,9	20,65
64,8	67,88	64,8	51,25	64,8	38,26	64,8	25,06
65,7	69,71	65,7	52,11	65,7	39,55	65,7	23,84
66,6	68,39	66,6	49,2	66,6	37,53	66,6	21,06
67,5	69,1	67,5	51,14	67,5	40,31	67,5	24,18
68,4	71,05	68,4	50,32	68,4	41,07	68,4	23,44
69,3	69,22	69,3	50,77	69,3	39,94	69,3	23,07
70,2	69,98	70,2	51,45	70,2	37,49	70,2	23,48
71,1	72,84	71,1	54,89	71,1	41,66	71,1	25,48
72	71,38	72	53,87	72	39,18	72	25,01
72,9	70,08	72,9	50,21	72,9	37,65	72,9	22,8
73,8	71,55	73,8	54,9	73,8	41,27	73,8	25,26
74,7	73,05	74,7	55,79	74,7	41,47	74,7	26,57
75,6	72,77	75,6	54,47	75,6	41,23	75,6	23,38
76,5	73,41	76,5	54,92	76,5	42,08	76,5	22,33
77,4	71,71	77,4	51,89	77,4	41,06	77,4	22,41
78,3	73,87	78,3	52,88	78,3	41,28	78,3	28,28
79,2	74,22	79,2	53,38	79,2	43,78	79,2	24,7
80,1	71,06	80,1	50,46	80,1	40,23	80,1	23,72
81	69,41	81	51	81	39,06	81	24,51
81,9	71,45	81,9	54,22	81,9	40,34	81,9	25,23
82,8	73,49	82,8	54,87	82,8	42,9	82,8	27,79
83,7	74,01	83,7	56,74	83,7	42,94	83,7	27,76
84,6	74,35	84,6	55,24	84,6	43,17	84,6	26,6
85,5	71,28	85,5	55,37	85,5	40,84	85,5	23,93
86,4	73,32	86,4	54,72	86,4	43,31	86,4	22,56
87,3	71,68	87,3	53,47	87,3	41,41	87,3	27,81
88,2	72,46	88,2	55,33	88,2	44,23	88,2	24,91
89,1	73,49	89,1	57,87	89,1	43,44	89,1	25,44
90	72,95	90	53,04	90	42,08	90	24,32
90,9	74,72	90,9	56,9	90,9	44,61	90,9	27,9
91,8	74,88	91,8	57,68	91,8	44,13	91,8	25,15
92,7	75,96	92,7	55,33	92,7	45,64	92,7	25,85
93,6	74,4	93,6	55,11	93,6	42,49	93,6	26,65
94,5	77,07	94,5	55,09	94,5	44,99	94,5	26,74
95,4	73,52	95,4	55,35	95,4	44,02	95,4	26,46
96,3	75,5	96,3	58,67	96,3	47,06	96,3	27,44
97,2	74,91	97,2	55,16	97,2	44,4	97,2	25,93
98,1	74,69	98,1	55,39	98,1	43,82	98,1	27,11
99	76,47	99	59,62	99	45,95	99	29,97
99,9	75,96	99,9	56,71	99,9	44,53	99,9	27,07
100,8	74,82	100,8	58,29	100,8	44,99	100,8	28,13
101,7	77,92	101,7	59,4	101,7	47,9	101,7	29,68
102,6	73,39	102,6	55,96	102,6	44,43	102,6	28,04
103,5	76,5	103,5	56,43	103,5	43,57	103,5	25,39
104,4	75,6	104,4	57,67	104,4	44,62	104,4	27,71
105,3	74,62	105,3	59,8	105,3	44,51	105,3	29,47
106,2	77,87	106,2	57,49	106,2	44,38	106,2	27,44
107,1	76,09	107,1	57,51	107,1	47,11	107,1	28,69
108	75,45	108	56,86	108	45,17	108	26,14
108,9	79,39	108,9	59,43	108,9	47,69	108,9	29,17
109,8	74,67	109,8	58,3	109,8	43,49	109,8	27,04
110,7	75,68	110,7	60,5	110,7	45,06	110,7	25,62
111,6	80,78	111,6	63,18	111,6	48,63	111,6	29,95
112,5	79,21	112,5	60,34	112,5	46,04	112,5	29,17
113,4	80,66	113,4	58,67	113,4	45,87	113,4	29,03
114,3	78,94	114,3	60,98	114,3	47,51	114,3	28,29
115,2	77,37	115,2	59,05	115,2	44,91	115,2	30,24
116,1	80,54	116,1	61,75	116,1	50,43	116,1	31,18
117	78,93	117	59,8	117	47,37	117	30,15
117,9	78,55	117,9	58,5	117,9	43,78	117,9	27,29
118,8	80,3	118,8	59,81	118,8	49,12	118,8	26,87
119,7	79,08	119,7	60,44	119,7	47,12	119,7	28,34
120,6	80,22	120,6	62,21	120,6	51,63	120,6	30,6
121,5	77,39	121,5	59,3	121,5	47,58	121,5	27,84
122,4	81,16	122,4	61,46	122,4	51,22	122,4	30,68
123,3	77,82	123,3	57,36	123,3	45,67	123,3	29,13
124,2	78,57	124,2	58,94	124,2	47,67	124,2	28,28
125,1	79,4	125,1	62,47	125,1	47,66	125,1	29,76
126	77,71	126	58,65	126	46,07	126	28,94
126,9	80,22	126,9	58,78	126,9	46,02	126,9	27,55
127,8	76,93	127,8	59,18	127,8	46,97	127,8	28,13
128,7	79,03	128,7	61,55	128,7	49,13	128,7	30,05
129,6	82,16	129,6	59,96	129,6	49,52	129,6	31,71
130,5	80,58	130,5	61,54	130,5	49,25	130,5	30,1
131,4	77,45	131,4	59,47	131,4	46,72	131,4	28,49
132,3	78,68	132,3	59,09	132,3	47,08	132,3	29,54
133,2	81,73	133,2	61,94	133,2	50,44	133,2	33,58
134,1	79,82	134,1	60,02	134,1	47,82	134,1	30,65
135	82,15	135	63,26	135	52,17	135	34,09
135,9	80,2	135,9	61,16	135,9	48,99	135,9	31,33
136,8	81,64	136,8	62,95	136,8	47,72	136,8	30,38
137,7	81,7	137,7	63,22	137,7	53,02	137,7	32,58
138,6	78,4	138,6	57,22	138,6	46,09	138,6	28,37
139,5	81,89	139,5	62,69	139,5	50,68	139,5	32,04
140,4	80,91	140,4	62,6	140,4	50,62	140,4	32,8
141,3	79,91	141,3	58,77	141,3	45,54	141,3	28,68
142,2	84,68	142,2	63,56	142,2	51,34	142,2	32,4
143,1	83,95	143,1	63,99	143,1	51,62	143,1	31,42
144	81,9	144	63,03	144	48,79	144	29,65
144,9	82,62	144,9	64,33	144,9	53,54	144,9	31,63
145,8	81,57	145,8	63,38	145,8	50,68	145,8	31,3
146,7	82,29	146,7	62,91	146,7	50,33	146,7	31,83
147,6	79,59	147,6	61,94	147,6	49,64	147,6	30,48
148,5	80,81	148,5	62,16	148,5	48,71	148,5	32,21
149,4	82,03	149,4	63,58	149,4	50,76	149,4	32,69
150,3	80,5	150,3	64,34	150,3	50,34	150,3	29,97
151,2	83,07	151,2	62,04	151,2	51,12	151,2	30,29
152,1	84,52	152,1	64,32	152,1	52,66	152,1	31,76
153	82,25	153	64,37	153	49,58	153	33,87
153,9	82,4	153,9	62,76	153,9	51,47	153,9	34,59
154,8	81,47	154,8	63,21	154,8	51,03	154,8	31,3
155,7	82,99	155,7	67,1	155,7	51,43	155,7	36,48
156,6	83,31	156,6	62,3	156,6	48,34	156,6	32,24
157,5	84,36	157,5	64,25	157,5	54,02	157,5	32,64
158,4	80,7	158,4	60,71	158,4	47,57	158,4	30,27
159,3	83,67	159,3	66,05	159,3	52,63	159,3	32,89
160,2	80,17	160,2	64,39	160,2	48,35	160,2	32,86
161,1	85,51	161,1	65,24	161,1	50,48	161,1	32,79
162	82,79	162	64,48	162	52,23	162	33,94
162,9	82,95	162,9	63,42	162,9	51	162,9	31,18
163,8	81,88	163,8	63,28	163,8	49,87	163,8	31,32
164,7	81,26	164,7	62,87	164,7	51,21	164,7	30,83
165,6	84,36	165,6	65,63	165,6	52,82	165,6	33,56
166,5	83,14	166,5	64,39	166,5	50,77	166,5	34,12
167,4	81,01	167,4	63,54	167,4	50,82	167,4	31,81
168,3	82,35	168,3	66,46	168,3	52,14	168,3	34,27
169,2	79,99	169,2	63,35	169,2	49,36	169,2	30,33
170,1	81,8	170,1	63,26	170,1	50,25	170,1	32,75
171	84,31	171	65,27	171	53,43	171	38,46
171,9	84,7	171,9	67,09	171,9	52,21	171,9	34,41
172,8	83,04	172,8	65,87	172,8	48,96	172,8	32,93
173,7	85,41	173,7	66,06	173,7	53,97	173,7	36,82
174,6	83,79	174,6	68,05	174,6	53,59	174,6	37,43
175,5	81,84	175,5	64,81	175,5	50,25	175,5	33,3
176,4	85,38	176,4	64,11	176,4	51,66	176,4	33,65
177,3	83,58	177,3	63,46	177,3	51,81	177,3	31,82
178,2	81,82	178,2	64,21	178,2	52,72	178,2	33,24
179,1	82,87	179,1	63,82	179,1	51,64	179,1	35,09
180	84,93	180	65,36	180	52,35	180	35,36
180,9	85,02	180,9	67,94	180,9	52,96	180,9	37,74
181,8	86,68	181,8	67,26	181,8	52,85	181,8	34,08
182,7	88,8	182,7	69,28	182,7	54,18	182,7	37,43
183,6	84,86	183,6	70,16	183,6	56,61	183,6	38,71
184,5	85	184,5	66,34	184,5	51,66	184,5	34,21
185,4	89,97	185,4	65,28	185,4	54,94	185,4	38,18
186,3	82,72	186,3	63,16	186,3	53,86	186,3	35,28
187,2	86,27	187,2	67,81	187,2	53,7	187,2	35,29
188,1	86,14	188,1	66,93	188,1	53,08	188,1	35,19
189	86,69	189	68,4	189	54,3	189	35,58
189,9	84,07	189,9	66,28	189,9	53,79	189,9	34,44
190,8	87,28	190,8	69,32	190,8	55,85	190,8	38,38
191,7	84,28	191,7	64,55	191,7	52,13	191,7	33,72
192,6	86,39	192,6	66,22	192,6	55,18	192,6	36,28
193,5	85,65	193,5	65,67	193,5	52,15	193,5	35,72
194,4	86,91	194,4	68,86	194,4	55,87	194,4	36,77
195,3	86,19	195,3	66,45	195,3	53,97	195,3	34,01
196,2	84,51	196,2	66,26	196,2	53,18	196,2	32,64
197,1	83,6	197,1	66,75	197,1	51,6	197,1	36,75
198	88,17	198	68,16	198	53,5	198	34,65
198,9	84,63	198,9	66,86	198,9	54,18	198,9	34,1
199,8	87,91	199,8	68,72	199,8	55,47	199,8	36,76
200,7	87,73	200,7	67,58	200,7	54,47	200,7	35,58
201,6	84,53	201,6	68,07	201,6	52,46	201,6	37,89
202,5	83,53	202,5	65,35	202,5	52,04	202,5	32,76
203,4	84,62	203,4	66,67	203,4	52,98	203,4	33,69
204,3	85,52	204,3	65,41	204,3	52,61	204,3	37,39
205,2	85,56	205,2	64,04	205,2	52,39	205,2	34,97
206,1	85,33	206,1	68,55	206,1	54,82	206,1	36,15
207	85,99	207	69,51	207	51,72	207	37,17
207,9	87,04	207,9	68,53	207,9	57,76	207,9	34,22
208,8	85,02	208,8	67,88	208,8	55,75	208,8	34,52
209,7	86,73	209,7	68,4	209,7	54,24	209,7	35,96
210,6	86,19	210,6	67,33	210,6	55,07	210,6	37,86
211,5	85,81	211,5	68,09	211,5	56,12	211,5	36,3
212,4	84,23	212,4	67,27	212,4	51,43	212,4	36,05
213,3	88,45	213,3	69,09	213,3	54,7	213,3	35,16
214,2	88,83	214,2	68,54	214,2	56,1	214,2	38,03
215,1	87,17	215,1	68,79	215,1	56,18	215,1	38,05
216	91,22	216	69,93	216	56,32	216	38,1
216,9	88,84	216,9	70,45	216,9	54,25	216,9	36,21
217,8	89,12	217,8	68,69	217,8	56,56	217,8	36,51
218,7	85,42	218,7	67,01	218,7	53,24	218,7	35,33
219,6	84,76	219,6	66,09	219,6	53,87	219,6	34,51
220,5	86,28	220,5	68,91	220,5	56,33	220,5	34,43
221,4	87,88	221,4	70,48	221,4	57,71	221,4	39,41
222,3	90,15	222,3	70,68	222,3	56,92	222,3	39,66
223,2	87,61	223,2	70,97	223,2	55,5	223,2	38,26
224,1	85,47	224,1	71,53	224,1	56,69	224,1	36,92
225	85,95	225	69,27	225	54,61	225	36,48
225,9	84,08	225,9	66,83	225,9	54,66	225,9	34,7
226,8	86,64	226,8	69,93	226,8	54,07	226,8	35,92
227,7	88,12	227,7	69,3	227,7	56,03	227,7	38,12
228,6	84,88	228,6	66,99	228,6	53,82	228,6	35,8
229,5	86,49	229,5	70,45	229,5	55,87	229,5	34,92
230,4	88,63	230,4	70,63	230,4	55,83	230,4	35,1
231,3	84,26	231,3	69,86	231,3	55,69	231,3	38,47
232,2	86,69	232,2	71,88	232,2	55,66	232,2	37,36
233,1	84,96	233,1	67,82	233,1	50,93	233,1	33,79
234	86,76	234	70,67	234	55,72	234	36,47
234,9	89,55	234,9	70,31	234,9	56,39	234,9	40,99
235,8	86,79	235,8	66,45	235,8	54,92	235,8	36,21
236,7	89,83	236,7	68,29	236,7	57,14	236,7	36,7
237,6	87	237,6	67,35	237,6	53,68	237,6	40,16
238,5	86,2	238,5	70,65	238,5	54,37	238,5	33,75
239,4	86,16	239,4	71,39	239,4	56,78	239,4	38,71
240,3	89,55	240,3	71,51	240,3	57,53	240,3	36,06
241,2	85,97	241,2	67,75	241,2	56,22	241,2	34,45
242,1	87,29	242,1	72,11	242,1	56,1	242,1	37,11
243	85,14	243	67,53	243	55,14	243	36
243,9	87,21	243,9	70,5	243,9	56,63	243,9	39,49
244,8	85,84	244,8	68,39	244,8	55,34	244,8	35,84
245,7	85,21	245,7	70,93	245,7	55,3	245,7	37,94
246,6	86,66	246,6	71,22	246,6	57,24	246,6	38,46
247,5	89,6	247,5	70,92	247,5	58,3	247,5	40,39
248,4	89,53	248,4	73,63	248,4	56,78	248,4	39,55
249,3	87,51	249,3	69,12	249,3	56,45	249,3	37,01
250,2	89,31	250,2	72,39	250,2	56,75	250,2	37,91
251,1	88,58	251,1	69,65	251,1	58,99	251,1	38,73
252	90,26	252	70,89	252	57,93	252	38,8
252,9	88,02	252,9	67,75	252,9	54,74	252,9	36,94
253,8	87,17	253,8	70,3	253,8	58,51	253,8	37,65
254,7	91,98	254,7	73,4	254,7	59,67	254,7	40,88
255,6	85,93	255,6	68,09	255,6	56,35	255,6	40,72
256,5	86,29	256,5	70,69	256,5	56,06	256,5	37,62
257,4	89,86	257,4	70,08	257,4	57,93	257,4	36,24
258,3	88,07	258,3	69,12	258,3	56,6	258,3	37,12
259,2	85,4	259,2	69,6	259,2	55,8	259,2	37,98
260,1	91,47	260,1	73,63	260,1	58,27	260,1	40,54
261	88,34	261	71,36	261	57,29	261	38,83
261,9	86,65	261,9	69,37	261,9	55,37	261,9	37,81
262,8	87,88	262,8	70,7	262,8	58,64	262,8	40,13
263,7	88,22	263,7	71,62	263,7	56,59	263,7	41
264,6	90,91	264,6	72,51	264,6	62,54	264,6	40,95
265,5	88,66	265,5	76,12	265,5	60,84	265,5	40,99
266,4	86,27	266,4	70,84	266,4	57,94	266,4	37,69
267,3	86,57	267,3	71,14	267,3	57,12	267,3	39,18
268,2	89,93	268,2	72,23	268,2	58,9	268,2	40,08
269,1	86,96	269,1	67,55	269,1	56,01	269,1	35
270	87,43	270	71,72	270	56,45	270	38,56
270,9	85,51	270,9	71,83	270,9	58,17	270,9	39,99
271,8	91,42	271,8	74,47	271,8	62,66	271,8	40,95
272,7	87,83	272,7	69,72	272,7	55,31	272,7	40,71
273,6	88,17	273,6	69,71	273,6	57,44	273,6	39,61
274,5	86,38	274,5	71,91	274,5	55,14	274,5	39,73
275,4	89,02	275,4	70,53	275,4	57,77	275,4	38,37
276,3	89,5	276,3	74,45	276,3	59,34	276,3	37,43
277,2	87,11	277,2	72,55	277,2	56,73	277,2	37,14
278,1	88	278,1	70,85	278,1	58,24	278,1	39,57
279	88,49	279	74,56	279	59,99	279	38,49
279,9	87,87	279,9	75,77	279,9	59,6	279,9	38,94
280,8	87,41	280,8	71,66	280,8	57,38	280,8	39,12
281,7	87,43	281,7	72,67	281,7	59,44	281,7	40,98
282,6	89,43	282,6	72,66	282,6	61,05	282,6	39,5
283,5	87,45	283,5	73,38	283,5	59,2	283,5	39,94
284,4	89,48	284,4	73,46	284,4	59,95	284,4	42,37
285,3	88,76	285,3	71,78	285,3	59,04	285,3	40,61
286,2	89,88	286,2	74,84	286,2	58,6	286,2	41,94
287,1	89,47	287,1	71,85	287,1	61,92	287,1	39,25
288	86,87	288	72,09	288	58,65	288	41,23
288,9	86,84	288,9	73,82	288,9	57,79	288,9	37,95
289,8	88,97	289,8	73,42	289,8	61,1	289,8	40,48
290,7	89,49	290,7	74,41	290,7	60,06	290,7	43,51
291,6	88,23	291,6	70,18	291,6	60,01	291,6	37,91
292,5	89,15	292,5	71,44	292,5	58,6	292,5	40,03
293,4	88,86	293,4	71,56	293,4	58,96	293,4	37,46
294,3	86,1	294,3	70,72	294,3	55,57	294,3	40,54
295,2	84,89	295,2	72,89	295,2	57,45	295,2	39,5
296,1	90,06	296,1	71,86	296,1	57,72	296,1	41,68
297	86,21	297	69,69	297	54,27	297	38,91
297,9	87,18	297,9	71,72	297,9	58,24	297,9	40,8
298,8	86,46	298,8	71,97	298,8	54,86	298,8	38,87
299,7	84,34	299,7	67,91	299,7	54,36	299,7	39,72
300,6	84,36	300,6	72,21	300,6	56,52	300,6	40,46
301,5	85,39	301,5	72,07	301,5	60,76	301,5	42,32
302,4	79,17	302,4	67,15	302,4	53,64	302,4	37,61
303,3	80,88	303,3	68,8	303,3	54,02	303,3	39,98
304,2	80	304,2	66,16	304,2	53,42	304,2	37,69
305,1	83,89	305,1	67,91	305,1	57,27	305,1	40,41
306	80,4	306	67,41	306	55,22	306	36,64
306,9	79,71	306,9	66,82	306,9	55,66	306,9	37,82
307,8	76,09	307,8	65,93	307,8	51,2	307,8	35,49
308,7	78,13	308,7	66,93	308,7	54,08	308,7	36,04
309,6	79,58	309,6	66,44	309,6	55,55	309,6	37,23
310,5	78,18	310,5	66,5	310,5	55,04	310,5	36,47
311,4	78,66	311,4	67,13	311,4	56,92	311,4	36,6
312,3	78,74	312,3	65,4	312,3	55,99	312,3	39,62
313,2	77,91	313,2	63,69	313,2	55,24	313,2	35,53
314,1	75,92	314,1	65	314,1	52,71	314,1	35,34
315	77,8	315	64,59	315	55,21	315	35,33
315,9	77,25	315,9	65,52	315,9	52,23	315,9	35,79
316,8	74,89	316,8	64,16	316,8	52,67	316,8	35,03
317,7	78,22	317,7	65,38	317,7	55,01	317,7	39,35
318,6	74,18	318,6	62,46	318,6	49,27	318,6	34,42
319,5	74,32	319,5	62,82	319,5	50,01	319,5	34,22
320,4	74,86	320,4	61,61	320,4	50,44	320,4	35,46
321,3	75,93	321,3	62,46	321,3	52,73	321,3	35,17
322,2	72,31	322,2	62,28	322,2	50,58	322,2	32,03
323,1	72,71	323,1	61,8	323,1	49,81	323,1	34,22
324	76,53	324	65,11	324	50,87	324	36,74
324,9	75,19	324,9	64,13	324,9	54,49	324,9	38,32
325,8	73,02	325,8	59,97	325,8	51,48	325,8	31,43
326,7	74,23	326,7	60,88	326,7	51,22	326,7	37,83
327,6	74,59	327,6	63,38	327,6	53,43	327,6	35,36
328,5	75,87	328,5	63,94	328,5	51,35	328,5	33,97
329,4	73,42	329,4	61,93	329,4	51,2	329,4	34,62
330,3	74,02	330,3	65,01	330,3	54,25	330,3	34,18
331,2	73,58	331,2	61,7	331,2	47,75	331,2	34,99
332,1	75,13	332,1	62,4	332,1	52,97	332,1	34,42
333	72,64	333	59,61	333	51,94	333	30,82
333,9	73,52	333,9	61,9	333,9	49,92	333,9	36,66
334,8	70,56	334,8	59,34	334,8	49,56	334,8	32,17
335,7	70,6	335,7	61,18	335,7	48,76	335,7	30,13
336,6	72,07	336,6	63,27	336,6	51,16	336,6	35,06
337,5	75,49	337,5	62,63	337,5	51,74	337,5	36,45
338,4	73,62	338,4	61,44	338,4	50,68	338,4	32,44
339,3	75,25	339,3	63,31	339,3	52,3	339,3	37,52
340,2	73,69	340,2	63,37	340,2	50,1	340,2	35,37
341,1	72,83	341,1	60,99	341,1	49,67	341,1	32,19
342	72,7	342	61,05	342	51,32	342	37,33
342,9	72,61	342,9	60,27	342,9	47,71	342,9	31,98
343,8	72,63	343,8	61,47	343,8	50,31	343,8	31,1
344,7	72,53	344,7	61,77	344,7	52,13	344,7	31,86
345,6	73,18	345,6	60,91	345,6	49,51	345,6	34,03
346,5	74,03	346,5	64	346,5	51,48	346,5	34,24
347,4	72,62	347,4	59,99	347,4	50,74	347,4	34,47
348,3	72,32	348,3	60,95	348,3	50,86	348,3	36,38
349,2	72,57	349,2	61,77	349,2	52,83	349,2	33,75
350,1	73,56	350,1	62,19	350,1	50,4	350,1	35,85
351	72,63	351	61,44	351	49,48	351	33,54
351,9	72,97	351,9	61,36	351,9	47,17	351,9	33,35
352,8	71,2	352,8	60,16	352,8	50,36	352,8	33,18
353,7	70,15	353,7	59,13	353,7	48,8	353,7	33,55
354,6	71,21	354,6	60,41	354,6	46,87	354,6	34,42
355,5	67,77	355,5	58,76	355,5	49,34	355,5	34,81
356,4	69,83	356,4	61,27	356,4	49,82	356,4	33,84
357,3	72,12	357,3	59,86	357,3	51,82	357,3	33,87
358,2	70,75	358,2	60,11	358,2	48,8	358,2	33,38
359,1	69,95	359,1	57,74	359,1	46,74	359,1	30,37
360	70,99	360	60,16	360	51,29	360	36,63
360,9	71,33	360,9	59,73	360,9	50,15	360,9	32,07
361,8	68,17	361,8	59,08	361,8	48,29	361,8	31,55
362,7	70,48	362,7	57,46	362,7	50,48	362,7	32,82
363,6	70,42	363,6	57,89	363,6	47,94	363,6	33,86
364,5	69,7	364,5	59,96	364,5	50,43	364,5	35,47
365,4	73,66	365,4	58,82	365,4	52,69	365,4	32,68
366,3	68,01	366,3	57,1	366,3	49,34	366,3	32,27
367,2	69,04	367,2	59,78	367,2	47,96	367,2	33,33
368,1	75,68	368,1	62,24	368,1	52,22	368,1	39,21
369	70,51	369	61,84	369	49,98	369	34,89
369,9	65,83	369,9	57,71	369,9	48,56	369,9	30,88
370,8	68,51	370,8	63,2	370,8	49,73	370,8	32,37
371,7	70,08	371,7	60,4	371,7	48,92	371,7	33,41
372,6	68,1	372,6	58,39	372,6	50,99	372,6	31,73
373,5	68,73	373,5	60,35	373,5	50,18	373,5	34,09
374,4	67,97	374,4	55,79	374,4	46,66	374,4	29,17
375,3	69,67	375,3	61,69	375,3	49,63	375,3	34,42
376,2	65,82	376,2	60,07	376,2	47,31	376,2	33,16
377,1	70,97	377,1	59,99	377,1	48,54	377,1	32,45
378	68,58	378	57,92	378	46,73	378	29,37
378,9	67,99	378,9	58,93	378,9	50,03	378,9	34,47
379,8	69,87	379,8	60,99	379,8	49,09	379,8	33,17
380,7	66,87	380,7	57,54	380,7	49,44	380,7	33,53
381,6	68,89	381,6	58,63	381,6	49,32	381,6	32,7
382,5	71,31	382,5	60,9	382,5	49,69	382,5	34,76
383,4	65,77	383,4	57,88	383,4	48,85	383,4	30,74
384,3	69,42	384,3	56,67	384,3	47,84	384,3	31,45
385,2	69,23	385,2	59,86	385,2	50,05	385,2	32,27
386,1	68,42	386,1	58,07	386,1	47,3	386,1	34,88
387	68,61	387	55,8	387	47,19	387	33,2
387,9	68,64	387,9	58,1	387,9	46,84	387,9	29,18
388,8	70,12	388,8	56,66	388,8	49,58	388,8	34,12
389,7	68,51	389,7	57,03	389,7	45,09	389,7	32,91
390,6	71,16	390,6	59,12	390,6	47,48	390,6	34,38
391,5	68,12	391,5	58,14	391,5	47,2	391,5	32,46
392,4	67,84	392,4	58,61	392,4	48,62	392,4	31,02
393,3	69,53	393,3	60,12	393,3	50,91	393,3	31,42
394,2	68,12	394,2	58,22	394,2	48,07	394,2	34,92
395,1	69,98	395,1	58,46	395,1	49,66	395,1	34,8
396	67,59	396	58,04	396	49,05	396	32,7
396,9	67,9	396,9	54,18	396,9	46,15	396,9	32,97
397,8	68,48	397,8	58,27	397,8	48,95	397,8	29,92
398,7	67,18	398,7	57,43	398,7	48,44	398,7	34,17
399,6	67,24	399,6	53,33	399,6	46,14	399,6	30,19
400,5	64,99	400,5	53,93	400,5	44,93	400,5	30,96
401,4	68,14	401,4	56,91	401,4	47,05	401,4	30,63
402,3	64,34	402,3	56,72	402,3	45,99	402,3	32,44
403,2	65,05	403,2	54,09	403,2	47,6	403,2	26,46
404,1	67,77	404,1	57,07	404,1	48,41	404,1	33,62
405	67,55	405	54,98	405	47,04	405	32,08
405,9	68,04	405,9	58,1	405,9	46,55	405,9	35,6
406,8	67,64	406,8	53,92	406,8	46,07	406,8	31,09
407,7	66,46	407,7	55,27	407,7	46,7	407,7	31,16
408,6	66,39	408,6	57,57	408,6	52,03	408,6	35,71
409,5	64,35	409,5	57,87	409,5	45,72	409,5	29,68
410,4	65,11	410,4	57,59	410,4	46,77	410,4	32,16
411,3	67,19	411,3	56,35	411,3	46,4	411,3	32,62
412,2	64,04	412,2	56,96	412,2	45,17	412,2	31,46
413,1	63,77	413,1	55,56	413,1	44,84	413,1	30,69
414	66,72	414	54,8	414	46,98	414	31,13
414,9	66,98	414,9	58,4	414,9	48,65	414,9	33,43
415,8	67,13	415,8	58,65	415,8	51,73	415,8	31,38
416,7	66,41	416,7	59,36	416,7	49,44	416,7	31,41
417,6	65,59	417,6	57,06	417,6	47,59	417,6	31,65
418,5	67,43	418,5	60,44	418,5	51,25	418,5	33,21
419,4	65,58	419,4	56,35	419,4	47,9	419,4	32,11
420,3	64,38	420,3	53,81	420,3	49,08	420,3	31,04
421,2	65,79	421,2	54,67	421,2	47,54	421,2	31,09
422,1	65,3	422,1	56,18	422,1	49,97	422,1	34,33
423	67,64	423	58,59	423	49,38	423	31,6
423,9	64,29	423,9	55,28	423,9	47,67	423,9	31,47
424,8	66,46	424,8	55,98	424,8	46,07	424,8	29,39
425,7	67,15	425,7	59,53	425,7	45,91	425,7	31,84
426,6	64,95	426,6	56,5	426,6	47,24	426,6	31,87
427,5	67,63	427,5	61,33	427,5	51,46	427,5	35,75
428,4	69,69	428,4	62,41	428,4	50,48	428,4	35,47
429,3	63,01	429,3	55,27	429,3	44,98	429,3	31,31
430,2	66,04	430,2	58,55	430,2	49,39	430,2	31,58
431,1	67,98	431,1	55,61	431,1	51,05	431,1	34,26
432	65,59	432	55,73	432	49,67	432	36,78
432,9	65,91	432,9	57,78	432,9	47,25	432,9	32,05
433,8	64,56	433,8	55,6	433,8	46,97	433,8	29,83
434,7	68,67	434,7	57,82	434,7	51,05	434,7	33,32
435,6	66,27	435,6	55,25	435,6	45,53	435,6	31,32
436,5	65,27	436,5	57,33	436,5	48,48	436,5	31,97
437,4	61,22	437,4	56,21	437,4	45,01	437,4	32,59
438,3	64,41	438,3	54,93	438,3	47,64	438,3	32,94
439,2	65,31	439,2	56,67	439,2	47,98	439,2	31,34
440,1	67,35	440,1	57,69	440,1	46,79	440,1	31,15
441	65,73	441	55,79	441	48,14	441	31,28
441,9	66,13	441,9	56,29	441,9	48,33	441,9	35,33
442,8	65,38	442,8	56,52	442,8	46,58	442,8	35,03
443,7	63,87	443,7	56,57	443,7	48,59	443,7	34,16
444,6	64,07	444,6	54,03	444,6	45,93	444,6	31,93
445,5	64,86	445,5	56,03	445,5	47,33	445,5	32,51
446,4	66	446,4	58,34	446,4	50,21	446,4	34,18
447,3	66	447,3	55,13	447,3	46,43	447,3	33,54
448,2	65,55	448,2	56,29	448,2	47,89	448,2	32,76
449,1	64,54	449,1	54,28	449,1	45,52	449,1	29,92
450	62,1	450	52,91	450	45,95	450	30,95
450,9	64,23	450,9	55,65	450,9	47,47	450,9	35,22
451,8	65,5	451,8	57,07	451,8	48,13	451,8	32,81
452,7	66,31	452,7	56,66	452,7	45,58	452,7	33,81
453,6	64,84	453,6	55,08	453,6	44,69	453,6	32,44
454,5	66,29	454,5	54,58	454,5	47,68	454,5	31,9
455,4	62,28	455,4	53,66	455,4	47,93	455,4	30,97
456,3	63,89	456,3	54,91	456,3	45,47	456,3	29,11
457,2	65,6	457,2	56,1	457,2	51,16	457,2	31,75
458,1	63,98	458,1	57,59	458,1	48,04	458,1	34,78
459	63,43	459	54,91	459	44,78	459	28,68
459,9	63,35	459,9	55,23	459,9	46,28	459,9	31,67
460,8	63,03	460,8	53,11	460,8	45,35	460,8	30,32
461,7	63,49	461,7	54,4	461,7	45,13	461,7	32,74
462,6	63,86	462,6	55,24	462,6	47,89	462,6	30,43
463,5	65,65	463,5	57,95	463,5	48,9	463,5	33,04
464,4	64,5	464,4	58,58	464,4	49,04	464,4	34,04
465,3	63,3	465,3	57,22	465,3	47,53	465,3	31,23
466,2	63,21	466,2	54,87	466,2	46,7	466,2	29,69
467,1	62,13	467,1	54,6	467,1	46,43	467,1	33,39
468	63,41	468	55,91	468	47,87	468	29,83
468,9	63,43	468,9	54,31	468,9	46,09	468,9	29,77
469,8	65,16	469,8	55,04	469,8	46,46	469,8	32,58
470,7	64,92	470,7	56,56	470,7	48,75	470,7	32,66
471,6	65,11	471,6	55,76	471,6	45,74	471,6	31,46
472,5	64,22	472,5	56,76	472,5	45,4	472,5	35,44
473,4	62,28	473,4	56,7	473,4	46,07	473,4	30,03
474,3	61,25	474,3	51,84	474,3	43,44	474,3	29,83
475,2	68,9	475,2	55,84	475,2	51,01	475,2	35,88
476,1	63,46	476,1	57,32	476,1	48,79	476,1	31,71
477	62,46	477	53,44	477	44,54	477	30,32
477,9	64,61	477,9	57,58	477,9	48,14	477,9	31,52
478,8	67,16	478,8	56,72	478,8	52,43	478,8	35,76
479,7	63,71	479,7	53,12	479,7	44,14	479,7	28,56
480,6	60,7	480,6	51,78	480,6	44,42	480,6	30,21
481,5	63,56	481,5	55,82	481,5	49,66	481,5	34,18
482,4	64,88	482,4	58,12	482,4	47,57	482,4	31,53
483,3	63,13	483,3	55,92	483,3	45,26	483,3	30,22
484,2	62,47	484,2	57,74	484,2	45,76	484,2	32,08
485,1	62,66	485,1	52,95	485,1	46,56	485,1	30,21
486	65,51	486	57,02	486	48,76	486	32,63
486,9	59,75	486,9	52,86	486,9	45,83	486,9	31,17
487,8	61,68	487,8	54,83	487,8	45,86	487,8	32,45
488,7	61,34	488,7	56,27	488,7	45,79	488,7	30,74
489,6	62,95	489,6	55,18	489,6	46,12	489,6	34,67
490,5	63,25	490,5	55,27	490,5	44,23	490,5	30,69
491,4	63,16	491,4	54,24	491,4	45,06	491,4	31,36
492,3	64,18	492,3	58,18	492,3	46,71	492,3	32,77
493,2	65,5	493,2	57,47	493,2	49,78	493,2	33,93
494,1	65,72	494,1	57,12	494,1	48,84	494,1	34,29
495	61,03	495	54,61	495	46,59	495	29,87
495,9	62,22	495,9	52,01	495,9	42,82	495,9	29,35
496,8	59,85	496,8	54,21	496,8	43,02	496,8	29,58
497,7	61,88	497,7	57,76	497,7	48,16	497,7	32,04
498,6	62,19	498,6	52,48	498,6	44,76	498,6	32,23
499,5	67,1	499,5	61,51	499,5	51,51	499,5	35,67
500,4	63,15	500,4	53,66	500,4	46,45	500,4	30,21
501,3	63,13	501,3	56,89	501,3	42,54	501,3	31,52
502,2	60,43	502,2	53,62	502,2	46,38	502,2	30,11
503,1	63,51	503,1	55,55	503,1	47,14	503,1	33,25
504	62,41	504	54,72	504	45,58	504	32,75
504,9	61,58	504,9	54,53	504,9	45,21	504,9	32,75
505,8	62,38	505,8	56,51	505,8	45,52	505,8	32,99
506,7	63,33	506,7	57,97	506,7	49,02	506,7	31,97
507,6	61,18	507,6	55,67	507,6	44,74	507,6	34,4
508,5	64,24	508,5	57,46	508,5	50,63	508,5	37,2
509,4	62,21	509,4	56,41	509,4	45,66	509,4	33,05
510,3	61,51	510,3	56,59	510,3	45,37	510,3	32,25
511,2	62,53	511,2	56,53	511,2	47,66	511,2	34,27
512,1	63,18	512,1	56,95	512,1	46,62	512,1	34,02
513	62,54	513	55,61	513	48,84	513	32,85
513,9	64,2	513,9	54,57	513,9	47,52	513,9	31,92
514,8	60,64	514,8	52,58	514,8	48,41	514,8	32,72
515,7	61,93	515,7	52,67	515,7	46,52	515,7	29,44
516,6	61,73	516,6	55,21	516,6	46,62	516,6	30,49
517,5	59,9	517,5	52,23	517,5	43,6	517,5	29,31
518,4	61,34	518,4	52,17	518,4	45,42	518,4	31,42
519,3	63,08	519,3	54,73	519,3	48,5	519,3	34,74
520,2	59,79	520,2	52,91	520,2	43,51	520,2	30,8
521,1	58,27	521,1	52,71	521,1	44,11	521,1	32,31
522	60,85	522	56,71	522	42,37	522	31,99
522,9	60,14	522,9	54,22	522,9	44,97	522,9	28,2
523,8	59,63	523,8	55,67	523,8	46,1	523,8	31,36
524,7	63,36	524,7	54,78	524,7	47,59	524,7	29,84
525,6	60,19	525,6	54,68	525,6	44,04	525,6	31,24
526,5	63,24	526,5	54,67	526,5	46,39	526,5	32,18
527,4	61,07	527,4	50,82	527,4	46,25	527,4	30,33
528,3	61,69	528,3	53,11	528,3	43,58	528,3	29,31
529,2	62,1	529,2	54,76	529,2	45,8	529,2	31,46
530,1	60,32	530,1	53,94	530,1	47,58	530,1	30,42
531	58,74	531	50,53	531	44,48	531	30,95
531,9	63,07	531,9	55,87	531,9	47,11	531,9	30,21
532,8	61,16	532,8	54,67	532,8	46,34	532,8	33,05
533,7	59,73	533,7	53,38	533,7	45,78	533,7	30,7
534,6	62,52	534,6	54,58	534,6	44,65	534,6	29,72
535,5	59,22	535,5	54,27	535,5	45,09	535,5	29,42
536,4	58,82	536,4	52,75	536,4	46,36	536,4	26,87
537,3	60,59	537,3	54,23	537,3	44,94	537,3	33,86
538,2	57,69	538,2	53,13	538,2	47,64	538,2	31,1
539,1	59,14	539,1	52,2	539,1	43,74	539,1	30,97
540	60,98	540	52,73	540	44,71	540	30,13
540,9	65,17	540,9	54,85	540,9	47,14	540,9	30,58
541,8	61,29	541,8	51,25	541,8	42,83	541,8	30,44
542,7	61,03	542,7	52,78	542,7	45,19	542,7	30,43
543,6	61,54	543,6	55,48	543,6	45,09	543,6	31,46
544,5	59,24	544,5	52,06	544,5	45,68	544,5	29,87
545,4	64,3	545,4	54,71	545,4	45,28	545,4	33,34
546,3	60,84	546,3	56,57	546,3	47,14	546,3	33
547,2	60,5	547,2	54,51	547,2	48,03	547,2	34,53
548,1	61,91	548,1	54,32	548,1	48,89	548,1	31,89
549	62,43	549	55,2	549	46,59	549	30,42
549,9	61,89	549,9	55,26	549,9	45,58	549,9	32,13
550,8	59,49	550,8	54,71	550,8	46,23	550,8	32,02
551,7	63,56	551,7	55,84	551,7	45,67	551,7	31,12
552,6	60,78	552,6	54,92	552,6	48,96	552,6	31,52
553,5	60,19	553,5	56,05	553,5	48,18	553,5	32,83
554,4	57,77	554,4	53,23	554,4	42,39	554,4	31,12
555,3	62,2	555,3	57,17	555,3	51,28	555,3	34,35
556,2	58,15	556,2	52,1	556,2	43,24	556,2	26,95
557,1	56,9	557,1	48,86	557,1	42,51	557,1	28,29
558	62,51	558	55,02	558	46,26	558	32,17
558,9	62	558,9	53,62	558,9	46,3	558,9	33,91
559,8	59,69	559,8	51,86	559,8	44,13	559,8	28,39
560,7	62,31	560,7	58,28	560,7	47,9	560,7	33,45
561,6	56,81	561,6	51,3	561,6	41,91	561,6	28,92
562,5	60,33	562,5	54,39	562,5	44,61	562,5	30,91
563,4	61,57	563,4	54,85	563,4	45,91	563,4	32,63
564,3	60,55	564,3	52,22	564,3	44,6	564,3	32,85
565,2	62,48	565,2	54,1	565,2	47,92	565,2	35,53
566,1	59,85	566,1	52,53	566,1	44,54	566,1	28,68
567	62,62	567	55,97	567	49,02	567	32,03
567,9	63,58	567,9	53,97	567,9	49,32	567,9	34,6
568,8	56	568,8	52,92	568,8	42,45	568,8	28,14
569,7	61,92	569,7	52,6	569,7	45,2	569,7	33,03
570,6	58,43	570,6	54,41	570,6	44,7	570,6	33,56
571,5	60,66	571,5	55,68	571,5	46,5	571,5	32,55
572,4	62,19	572,4	53,78	572,4	45,79	572,4	29,64
573,3	58,86	573,3	51,4	573,3	45,27	573,3	32,35
574,2	60,29	574,2	54,6	574,2	46,85	574,2	33,86
575,1	61,95	575,1	55,24	575,1	46,39	575,1	35,94
576	61,25	576	54,56	576	42,4	576	30,36
576,9	55,71	576,9	50,4	576,9	42,32	576,9	27,47
577,8	59,09	577,8	53,89	577,8	46,71	577,8	33,18
578,7	62,61	578,7	55,96	578,7	48,04	578,7	31,41
579,6	57,94	579,6	53,68	579,6	45,6	579,6	31,14
580,5	57,35	580,5	52,47	580,5	45,55	580,5	30,28
581,4	58,32	581,4	49,42	581,4	43,37	581,4	29,55
582,3	58,81	582,3	53,5	582,3	46,33	582,3	30,78
583,2	56,3	583,2	51,28	583,2	41,93	583,2	29,36
584,1	62,39	584,1	52,49	584,1	48,5	584,1	34,78
585	56,82	585	52,76	585	44,2	585	29,54
585,9	61	585,9	55,37	585,9	46,53	585,9	35,45
586,8	62,12	586,8	53,18	586,8	47,48	586,8	31,86
587,7	61,62	587,7	54,68	587,7	48,23	587,7	32,47
588,6	59,41	588,6	56,24	588,6	48,31	588,6	31,66
589,5	57,24	589,5	49,61	589,5	42,73	589,5	29,4
590,4	59,34	590,4	55,06	590,4	45,57	590,4	30,86
591,3	56,46	591,3	50,68	591,3	43,03	591,3	29,7
592,2	58,47	592,2	54,77	592,2	45,92	592,2	31,85
593,1	62,84	593,1	56,47	593,1	46,65	593,1	35,2
594	60,95	594	55,99	594	46,95	594	35,19
594,9	62,09	594,9	56,14	594,9	49,74	594,9	35,01
595,8	56,66	595,8	53,76	595,8	46	595,8	30,67
596,7	57,9	596,7	52,9	596,7	45,59	596,7	31,1
597,6	60,31	597,6	56,39	597,6	46,36	597,6	31,49
598,5	59,18	598,5	54,14	598,5	44,49	598,5	31,32
599,4	59,03	599,4	55,15	599,4	47,62	599,4	31,24
600,3	58	600,3	51,19	600,3	44,37	600,3	31,25
601,2	56,92	601,2	54,62	601,2	45,66	601,2	32,02
602,1	55,64	602,1	51,36	602,1	43,01	602,1	30,19
603	58,2	603	55,63	603	49,7	603	34,61
603,9	60,19	603,9	54,86	603,9	47,85	603,9	32,88
604,8	59,48	604,8	53,62	604,8	46,27	604,8	32,73
605,7	60,95	605,7	52,91	605,7	47,61	605,7	33,42
606,6	57,38	606,6	53,91	606,6	45,34	606,6	30,84
607,5	58,32	607,5	51,1	607,5	45,4	607,5	28,92
608,4	60,62	608,4	53,58	608,4	46,97	608,4	32,37
609,3	56,95	609,3	53,39	609,3	43,47	609,3	31,99
610,2	56,93	610,2	51,69	610,2	46,57	610,2	29,14
611,1	59,19	611,1	54,19	611,1	45,91	611,1	33,73
612	59,68	612	55,67	612	45,89	612	31,77
612,9	58,62	612,9	51,26	612,9	47,43	612,9	33,06
613,8	57,68	613,8	51,98	613,8	44,86	613,8	31,77
614,7	58,37	614,7	54,4	614,7	44,89	614,7	30,1
615,6	57,91	615,6	52,12	615,6	45,05	615,6	31,19
616,5	57,32	616,5	50,59	616,5	44,51	616,5	32,09
617,4	58,27	617,4	52,54	617,4	46,65	617,4	30,71
618,3	56,9	618,3	51,12	618,3	44,56	618,3	28,33
619,2	57,63	619,2	55,38	619,2	45,35	619,2	32,06
620,1	58,45	620,1	53,26	620,1	46,96	620,1	33,17
621	59,22	621	53,47	621	44,08	621	31,42
621,9	58,23	621,9	51,44	621,9	44,51	621,9	28,64
622,8	60,39	622,8	53,54	622,8	47,16	622,8	33,63
623,7	58,86	623,7	53,79	623,7	46,93	623,7	32,18
624,6	58,31	624,6	55,97	624,6	46,54	624,6	33,37
625,5	58,85	625,5	50,32	625,5	44,75	625,5	31,42
626,4	59,08	626,4	51,88	626,4	43,57	626,4	32,32
627,3	59,45	627,3	50,82	627,3	45,9	627,3	30,29
628,2	58,95	628,2	54,72	628,2	47,01	628,2	33,7
629,1	62	629,1	52,54	629,1	47,89	629,1	31,02
630	57,59	630	52,44	630	44,19	630	32,78
630,9	56,06	630,9	53,34	630,9	46,18	630,9	32,48
631,8	57,97	631,8	52,42	631,8	47,72	631,8	34,13
632,7	57,96	632,7	54,32	632,7	45,59	632,7	33,84
633,6	60,02	633,6	53,31	633,6	48,13	633,6	33,6
634,5	58,19	634,5	51,68	634,5	47,02	634,5	29,98
635,4	59,53	635,4	54,54	635,4	48,08	635,4	30,76
636,3	59,28	636,3	51,29	636,3	47,33	636,3	29,96
637,2	58,7	637,2	52,65	637,2	49,59	637,2	34,03
638,1	57,31	638,1	51,96	638,1	45,12	638,1	31,29
639	58,48	639	53,57	639	46,36	639	33,35
639,9	58,93	639,9	54,82	639,9	46,35	639,9	31,73
640,8	56,95	640,8	51,65	640,8	43,67	640,8	29,04
641,7	57,67	641,7	51,62	641,7	44,97	641,7	32,03
642,6	59,39	642,6	50,08	642,6	44,09	642,6	28,87
643,5	57,86	643,5	52,75	643,5	46,09	643,5	32,65
644,4	59,16	644,4	53,68	644,4	44,9	644,4	32,09
645,3	58,21	645,3	52,19	645,3	47,54	645,3	32,59
646,2	56,63	646,2	51,22	646,2	43,3	646,2	30,52
647,1	59,88	647,1	52,15	647,1	48,04	647,1	32,76
648	55,67	648	50,01	648	44,22	648	28
648,9	57,63	648,9	53,82	648,9	46,46	648,9	31,68
649,8	56,78	649,8	52,14	649,8	43,3	649,8	33,58
650,7	56,87	650,7	51,26	650,7	44,67	650,7	31,39
651,6	56,96	651,6	53,87	651,6	46,01	651,6	29,4
652,5	59,15	652,5	54,45	652,5	45,82	652,5	30,98
653,4	57,71	653,4	51,33	653,4	47,15	653,4	31,12
654,3	57,59	654,3	51,37	654,3	44,19	654,3	31,6
655,2	56,24	655,2	51,78	655,2	47,38	655,2	33,13
656,1	58,45	656,1	55,77	656,1	46,08	656,1	32,11
657	55,57	657	50,85	657	47,22	657	30,79
657,9	55,5	657,9	53,62	657,9	43,32	657,9	30,66
658,8	58,72	658,8	53,97	658,8	44,97	658,8	32,22
659,7	60,72	659,7	54,66	659,7	46,46	659,7	34,34
660,6	57,73	660,6	51,19	660,6	44,07	660,6	30,54
661,5	60,02	661,5	55,04	661,5	47,83	661,5	33,51
662,4	55,47	662,4	50,48	662,4	44,4	662,4	32,9
663,3	55,43	663,3	49,46	663,3	46,13	663,3	30,93
664,2	57,7	664,2	52,56	664,2	45,64	664,2	31,83
665,1	57,86	665,1	53,42	665,1	45,89	665,1	32,68
666	59,61	666	53,28	666	47,01	666	33,11
666,9	58,28	666,9	48,84	666,9	44,88	666,9	31,41
667,8	55,51	667,8	50,83	667,8	43,64	667,8	30,06
668,7	54,2	668,7	52,74	668,7	43,85	668,7	28,86
669,6	56,37	669,6	53,64	669,6	46,77	669,6	31,25
670,5	58,01	670,5	54,21	670,5	47,41	670,5	33,82
671,4	55,09	671,4	50,55	671,4	42,46	671,4	30,73
672,3	55,45	672,3	53,37	672,3	45,87	672,3	32,31
673,2	55,53	673,2	48,75	673,2	44,04	673,2	29,54
674,1	60,17	674,1	54,69	674,1	47,21	674,1	33,57
675	60,31	675	52,76	675	46	675	34,72
675,9	55,51	675,9	50	675,9	43,83	675,9	33,24
676,8	55,56	676,8	52,43	676,8	43,86	676,8	29,8
677,7	54,95	677,7	51,39	677,7	44,7	677,7	33,45
678,6	59,19	678,6	51,39	678,6	45,77	678,6	35,4
679,5	55,82	679,5	51,43	679,5	42,8	679,5	28,78
680,4	54,41	680,4	50,58	680,4	45,06	680,4	31,91
681,3	53,96	681,3	52,76	681,3	43,06	681,3	29,38
682,2	55,75	682,2	50,85	682,2	46,84	682,2	33,41
683,1	55,88	683,1	52,65	683,1	44,62	683,1	29,24
684	55,15	684	50,92	684	43,03	684	28,08
684,9	56,64	684,9	50,07	684,9	43,79	684,9	32,09
685,8	57,65	685,8	51,6	685,8	45,27	685,8	32,33
686,7	55,26	686,7	53,26	686,7	45,55	686,7	29,89
687,6	57,97	687,6	53,32	687,6	46,75	687,6	32,95
688,5	57,04	688,5	52,15	688,5	44,46	688,5	30,42
689,4	54,81	689,4	51,59	689,4	45,27	689,4	31,31
690,3	55,59	690,3	51,71	690,3	44,79	690,3	30,46
691,2	57,38	691,2	54,16	691,2	45,9	691,2	31,85
692,1	58,78	692,1	52	692,1	43,95	692,1	33,91
693	57,52	693	53,8	693	46,66	693	31,44
693,9	57,99	693,9	54,73	693,9	42,94	693,9	31,42
694,8	54,4	694,8	53,24	694,8	44,57	694,8	31,61
695,7	55,26	695,7	52,74	695,7	47,79	695,7	32,6
696,6	57,58	696,6	52,42	696,6	45,91	696,6	34,01
697,5	56,15	697,5	50,33	697,5	46,61	697,5	30,39
698,4	58,57	698,4	53,23	698,4	48,36	698,4	34,11
699,3	55,55	699,3	52,65	699,3	45,26	699,3	31,54
700,2	57,23	700,2	51,77	700,2	43,65	700,2	31,37
701,1	55,87	701,1	53,15	701,1	45,17	701,1	34,24
702	56,48	702	49,16	702	45,63	702	34,34
702,9	58,92	702,9	53,47	702,9	46,13	702,9	32,64
703,8	54,99	703,8	52,78	703,8	45,28	703,8	29,6
704,7	57,89	704,7	53,79	704,7	47,55	704,7	32,45
705,6	56,47	705,6	49,7	705,6	45,82	705,6	32,41
706,5	57,86	706,5	54,82	706,5	49,16	706,5	33,91
707,4	55,14	707,4	51,56	707,4	45,75	707,4	31,16
708,3	55,25	708,3	52,66	708,3	46,12	708,3	31,61
709,2	54,57	709,2	50,1	709,2	42,54	709,2	27,79
710,1	59,27	710,1	50,31	710,1	45,67	710,1	32,55
711	58,71	711	54,85	711	47,94	711	35,6
711,9	53,2	711,9	48,59	711,9	43,11	711,9	27,64
712,8	54,26	712,8	51,46	712,8	43,05	712,8	30,97
713,7	54,83	713,7	51,34	713,7	44,15	713,7	32,55
714,6	55,72	714,6	52,43	714,6	47,76	714,6	36,63
715,5	57,42	715,5	53,1	715,5	47,39	715,5	33,08
716,4	53,9	716,4	48,12	716,4	40,75	716,4	29,39
717,3	57,72	717,3	56,32	717,3	46,29	717,3	35,17
718,2	57,79	718,2	53,44	718,2	47,79	718,2	31,21
719,1	55,85	719,1	50,75	719,1	45,07	719,1	32,1
720	54,82	720	49,33	720	42,39	720	31,01
720,9	58,5	720,9	53,84	720,9	45,56	720,9	35,11
721,8	58,72	721,8	53,06	721,8	44,6	721,8	34,02
722,7	55,7	722,7	51,94	722,7	46,7	722,7	31,15
723,6	56,71	723,6	54,82	723,6	46,28	723,6	34,95
724,5	55,57	724,5	51,84	724,5	44,11	724,5	32,91
725,4	59,17	725,4	53,82	725,4	49,17	725,4	34,06
726,3	53,48	726,3	50,74	726,3	44,7	726,3	31,3
727,2	57,84	727,2	52,59	727,2	47,95	727,2	33,03
728,1	55,39	728,1	50,05	728,1	43,77	728,1	32,52
729	54,05	729	51,42	729	44,57	729	28,35
729,9	54,65	729,9	52,2	729,9	43,42	729,9	32,81
730,8	58,21	730,8	54,59	730,8	47,07	730,8	34,8
731,7	56,83	731,7	51,42	731,7	43,54	731,7	33,41
732,6	51,9	732,6	50,43	732,6	44,73	732,6	29,86
733,5	53,86	733,5	50,03	733,5	43,29	733,5	27,92
734,4	56,43	734,4	50,33	734,4	45,15	734,4	32,31
735,3	57,48	735,3	51,05	735,3	43,58	735,3	30,14
736,2	57,93	736,2	54,3	736,2	49,26	736,2	36,43
737,1	55,76	737,1	50,11	737,1	46,32	737,1	30,91
738	56,29	738	51,33	738	43,97	738	31,43
738,9	53,96	738,9	50,76	738,9	42,45	738,9	31,43
739,8	53,88	739,8	51,48	739,8	43,41	739,8	32,22
740,7	58,93	740,7	52,74	740,7	44,39	740,7	33,42
741,6	55,61	741,6	52,18	741,6	44,02	741,6	32,8
742,5	53,19	742,5	53,32	742,5	45,96	742,5	33,05
743,4	57,68	743,4	54,74	743,4	45,93	743,4	32,57
744,3	56,45	744,3	52,76	744,3	46,65	744,3	35,09
745,2	56,39	745,2	52,87	745,2	42,97	745,2	31,71
746,1	53,92	746,1	47,05	746,1	43,79	746,1	29,55
747	57,82	747	52,74	747	47,12	747	33,72
747,9	56,74	747,9	53,16	747,9	44,59	747,9	29,21
748,8	53,74	748,8	51,76	748,8	45,5	748,8	30,76
749,7	54,36	749,7	51,32	749,7	44,71	749,7	30,71
750,6	54,49	750,6	51,87	750,6	41,29	750,6	30
751,5	54,26	751,5	49,7	751,5	42,3	751,5	28,74
752,4	54,85	752,4	49,15	752,4	44,16	752,4	33,04
753,3	53,68	753,3	49,32	753,3	46,38	753,3	30,05
754,2	56,27	754,2	50,16	754,2	44,44	754,2	32,1
755,1	56,97	755,1	52,56	755,1	44,7	755,1	31,86
756	54,88	756	50,65	756	47,41	756	32,54
756,9	54,78	756,9	49,9	756,9	44,13	756,9	31,09
757,8	54,26	757,8	50,09	757,8	41,08	757,8	30,98
758,7	54,16	758,7	51,89	758,7	43,96	758,7	30,79
759,6	52,95	759,6	47,11	759,6	43,55	759,6	30,33
760,5	59,32	760,5	54,95	760,5	45,64	760,5	31,98
761,4	52,89	761,4	47,85	761,4	43,12	761,4	32,92
762,3	56,06	762,3	52,11	762,3	45,81	762,3	35,82
763,2	57,87	763,2	51,55	763,2	45,51	763,2	32,19
764,1	52,97	764,1	51,62	764,1	46,55	764,1	31,93
765	53,94	765	50,75	765	45,84	765	32,53
765,9	54,89	765,9	52,57	765,9	42,96	765,9	30,91
766,8	53,57	766,8	52,1	766,8	46,65	766,8	33,89
767,7	53,08	767,7	51,47	767,7	42,95	767,7	28,24
768,6	53,9	768,6	51	768,6	45,65	768,6	30,84
769,5	53,47	769,5	50,21	769,5	42,65	769,5	29,79
770,4	57,82	770,4	51,76	770,4	47,71	770,4	32,58
771,3	56,19	771,3	52,74	771,3	47,27	771,3	33,3
772,2	53,55	772,2	50,34	772,2	43,25	772,2	28,27
773,1	56,03	773,1	53,56	773,1	46,32	773,1	33,47
774	54,71	774	51,71	774	44,46	774	30,29
774,9	56,02	774,9	51,21	774,9	45,31	774,9	32,81
775,8	53,39	775,8	48,6	775,8	44,92	775,8	32,25
776,7	56,07	776,7	49,83	776,7	45,82	776,7	32,32
777,6	53,64	777,6	51,45	777,6	42,96	777,6	33,07
778,5	51,95	778,5	49,02	778,5	42,94	778,5	31,31
779,4	53,28	779,4	51,41	779,4	42,92	779,4	29,21
780,3	51,81	780,3	52,33	780,3	45,52	780,3	30,66
781,2	54,83	781,2	51,51	781,2	45,72	781,2	31,38
782,1	54,79	782,1	52,32	782,1	44,29	782,1	33,69
783	54,16	783	51,75	783	42,33	783	30,35
783,9	53,35	783,9	51,67	783,9	43,51	783,9	31,14
784,8	54,4	784,8	51,4	784,8	44,73	784,8	31,08
785,7	51,93	785,7	48,87	785,7	41,96	785,7	30,92
786,6	56,5	786,6	50,94	786,6	40,56	786,6	28,49
787,5	52,95	787,5	47,44	787,5	44,26	787,5	32,12
788,4	57,67	788,4	52,07	788,4	46,54	788,4	31,18
789,3	55,48	789,3	52	789,3	46,1	789,3	33,29
790,2	55,34	790,2	51,1	790,2	44,79	790,2	30,91
791,1	57,04	791,1	54,08	791,1	48,73	791,1	36,16
792	54,53	792	52,02	792	45,81	792	32,7
792,9	54,51	792,9	50,11	792,9	44,95	792,9	34,12
793,8	54,29	793,8	52,19	793,8	46,46	793,8	33,84
794,7	53,6	794,7	51,82	794,7	43,6	794,7	30,23
795,6	52,27	795,6	51,22	795,6	44,85	795,6	33,36
796,5	50,26	796,5	47,39	796,5	44,3	796,5	30,68
797,4	57,46	797,4	51,82	797,4	46,02	797,4	32,59
798,3	55,42	798,3	50,46	798,3	45,35	798,3	29,78
799,2	57,95	799,2	49,21	799,2	46,4	799,2	32,05
800,1	54,67	800,1	52,07	800,1	47,2	800,1	33,41
801	53,87	801	50,17	801	44,71	801	31,73
801,9	58,08	801,9	51,93	801,9	46,39	801,9	34,18
802,8	57,88	802,8	51,2	802,8	45,19	802,8	32,18
803,7	54,21	803,7	52,4	803,7	46,05	803,7	33,06
804,6	56,16	804,6	54,58	804,6	43,94	804,6	34,27
805,5	51,04	805,5	50,89	805,5	42,4	805,5	29,74
806,4	53,98	806,4	50,24	806,4	44,63	806,4	33,09
807,3	55,85	807,3	53,36	807,3	47,39	807,3	32,6
808,2	53,46	808,2	50,98	808,2	42,97	808,2	28,03
809,1	58,05	809,1	55,06	809,1	50,44	809,1	35,93
810	48,55	810	44,4	810	39,83	810	27,45
810,9	53,26	810,9	50,83	810,9	46,65	810,9	30,55
811,8	53,67	811,8	50,4	811,8	43,77	811,8	33,23
812,7	52,81	812,7	49,54	812,7	43,79	812,7	32,35
813,6	52,15	813,6	51,82	813,6	44,15	813,6	32,92
814,5	51,5	814,5	48,78	814,5	40,94	814,5	28,93
815,4	53,25	815,4	47,35	815,4	41,76	815,4	29,95
816,3	54,17	816,3	51,01	816,3	45,54	816,3	32,1
817,2	54,3	817,2	54,05	817,2	42,38	817,2	31,99
818,1	55,09	818,1	51,29	818,1	44,69	818,1	33,59
819	52,16	819	49,97	819	43,95	819	29,32
819,9	51,7	819,9	52,77	819,9	43,4	819,9	31,07
820,8	55,91	820,8	52,75	820,8	48,08	820,8	32,65
821,7	56,28	821,7	51,96	821,7	49,25	821,7	35,03
822,6	53,23	822,6	49,88	822,6	42,57	822,6	30,55
823,5	51,73	823,5	49,28	823,5	42,33	823,5	30,71
824,4	55,16	824,4	52,92	824,4	44,98	824,4	32,95
825,3	52,16	825,3	48,93	825,3	44,39	825,3	33,5
826,2	54,48	826,2	54,2	826,2	43,94	826,2	32,16
827,1	57,89	827,1	50,87	827,1	45,56	827,1	31,75
828	53,11	828	48,89	828	43,1	828	30,04
828,9	54,15	828,9	50,52	828,9	46,16	828,9	30,08
829,8	49,83	829,8	50,39	829,8	42,56	829,8	27,58
830,7	51,36	830,7	52,17	830,7	42,13	830,7	32,29
831,6	55,02	831,6	53,3	831,6	45,48	831,6	30,43
832,5	52,17	832,5	49,02	832,5	44,09	832,5	30,89
833,4	55,57	833,4	52,64	833,4	46,35	833,4	27,62
834,3	51,41	834,3	49,95	834,3	43,44	834,3	28,92
835,2	53,64	835,2	52,58	835,2	45,45	835,2	31,9
836,1	51,14	836,1	49,93	836,1	43,18	836,1	31,96
837	53,48	837	52,78	837	45,41	837	32,51
837,9	51,2	837,9	50,64	837,9	43,93	837,9	31,77
838,8	53,56	838,8	48,61	838,8	47,38	838,8	30,18
839,7	53,54	839,7	51,71	839,7	44,14	839,7	29,78
840,6	52,6	840,6	50,08	840,6	44,6	840,6	30,88
841,5	53,2	841,5	48,79	841,5	44,46	841,5	32,48
842,4	54,33	842,4	52,87	842,4	47,1	842,4	32,87
843,3	55,4	843,3	51,91	843,3	46,58	843,3	32,55
844,2	53,37	844,2	51,8	844,2	44,35	844,2	30,54
845,1	55,14	845,1	52,59	845,1	44,12	845,1	29,48
846	49,66	846	45,43	846	40,74	846	30,56
846,9	53,65	846,9	50,67	846,9	42,03	846,9	31,82
847,8	52,19	847,8	51,26	847,8	42,4	847,8	29,09
848,7	52,03	848,7	48,63	848,7	43,91	848,7	31,11
849,6	52,27	849,6	53,81	849,6	45,36	849,6	32,73
850,5	55,91	850,5	50,51	850,5	43,24	850,5	32,16
851,4	53,17	851,4	50,01	851,4	42,76	851,4	31,45
852,3	51,24	852,3	47,76	852,3	42,34	852,3	31,12
853,2	56,86	853,2	51,8	853,2	49,48	853,2	34,39
854,1	50,39	854,1	47,84	854,1	43,53	854,1	28,84
855	51,58	855	49,84	855	42,72	855	32,23
855,9	50,31	855,9	50,73	855,9	43,65	855,9	30,92
856,8	53,52	856,8	52,49	856,8	45,6	856,8	31,1
857,7	50,06	857,7	48,31	857,7	43,76	857,7	30,45
858,6	53,19	858,6	48,04	858,6	42,4	858,6	31,38
859,5	56,33	859,5	52,7	859,5	46,68	859,5	33,63
860,4	48,51	860,4	46,57	860,4	42,73	860,4	28,38
861,3	53,3	861,3	52,38	861,3	46,09	861,3	33,14
862,2	54,04	862,2	52,74	862,2	48,31	862,2	33,55
863,1	55,13	863,1	51,03	863,1	43,68	863,1	32,03
864	52,27	864	49,56	864	44,54	864	31,89
864,9	53,27	864,9	50,4	864,9	44,98	864,9	31,77
865,8	56,31	865,8	53,15	865,8	46,65	865,8	33,53
866,7	52,39	866,7	52,24	866,7	46,72	866,7	31,81
867,6	51,9	867,6	50,37	867,6	45,08	867,6	32,8
868,5	51,87	868,5	50,2	868,5	43,19	868,5	31,23
869,4	51,82	869,4	50,22	869,4	44,82	869,4	29,22
870,3	50,27	870,3	47,85	870,3	40,76	870,3	28,76
871,2	47,77	871,2	44,99	871,2	40,08	871,2	26,34
872,1	52,45	872,1	50,55	872,1	44,97	872,1	31,36
873	52,43	873	48,91	873	43,2	873	29,34
873,9	54,14	873,9	50,53	873,9	43,83	873,9	31,83
874,8	50,71	874,8	49,84	874,8	42,15	874,8	28,26
875,7	51,25	875,7	47,29	875,7	44,11	875,7	30,99
876,6	53,21	876,6	51,23	876,6	45,65	876,6	29,92
877,5	55,09	877,5	51,77	877,5	46,96	877,5	30,7
878,4	51,69	878,4	51,38	878,4	45,48	878,4	29,53
879,3	53,73	879,3	52,67	879,3	43,85	879,3	33,52
880,2	51,76	880,2	48,96	880,2	42,57	880,2	29,41
881,1	50,41	881,1	50,34	881,1	42,99	881,1	28,46
882	54,11	882	50,24	882	46,13	882	30,65
882,9	51,54	882,9	51,59	882,9	43,59	882,9	33,32
883,8	50,56	883,8	50,48	883,8	44,1	883,8	32,57
884,7	53,11	884,7	49,84	884,7	43,84	884,7	30,14
885,6	53,57	885,6	49,97	885,6	43,27	885,6	31,06
886,5	52,93	886,5	49,58	886,5	44,57	886,5	32,41
887,4	51,31	887,4	48,73	887,4	44,01	887,4	31,77
888,3	49,95	888,3	48,27	888,3	41,54	888,3	28,18
889,2	52,98	889,2	50,78	889,2	44,77	889,2	33,21
890,1	52,49	890,1	50,09	890,1	42,98	890,1	29,71
891	53,09	891	51,83	891	42,11	891	28,56
891,9	52,51	891,9	52,71	891,9	44,81	891,9	31,47
892,8	49,91	892,8	47,82	892,8	43,79	892,8	28,68
893,7	51,37	893,7	50,51	893,7	43,35	893,7	32,84
894,6	50,84	894,6	49,11	894,6	41,57	894,6	29,41
895,5	54,73	895,5	51,79	895,5	44,61	895,5	32,25
896,4	51,6	896,4	52,57	896,4	45,26	896,4	32,57
897,3	52,22	897,3	49,49	897,3	45,22	897,3	32,06
898,2	53,92	898,2	49,6	898,2	44,27	898,2	31,42
899,1	53,47	899,1	49,41	899,1	44,68	899,1	29,33
900	50,37	900	50,41	900	45,89	900	30,3
900,9	51,57	900,9	49,82	900,9	43,96	900,9	28,66
901,8	53,61	901,8	52,34	901,8	45,75	901,8	36,81
902,7	52,27	902,7	51,12	902,7	43,35	902,7	33,92
903,6	53,45	903,6	50,47	903,6	44,95	903,6	32,16
904,5	55,06	904,5	54,05	904,5	48,09	904,5	34,91
905,4	55,9	905,4	53,35	905,4	46,9	905,4	35,25
906,3	49,25	906,3	51,33	906,3	42,4	906,3	28,56
907,2	52,37	907,2	50,28	907,2	44,26	907,2	32,14
908,1	51,98	908,1	49,18	908,1	45,3	908,1	32,16
909	53,38	909	53,75	909	44,84	909	29,03
909,9	52,99	909,9	53,11	909,9	46,39	909,9	33,66
910,8	50,5	910,8	50,49	910,8	43,68	910,8	29,32
911,7	52,75	911,7	50,69	911,7	46,3	911,7	30,08
912,6	52,43	912,6	50,25	912,6	43,08	912,6	30,81
913,5	53,25	913,5	50,04	913,5	44,18	913,5	32,5
914,4	50,61	914,4	48,45	914,4	42,62	914,4	29,35
915,3	50,09	915,3	48,18	915,3	41,34	915,3	32,45
916,2	54,96	916,2	49,63	916,2	46,02	916,2	30,15
917,1	50,04	917,1	47,97	917,1	44,16	917,1	30,61
918	52,28	918	50,49	918	43,18	918	31,02
918,9	50,14	918,9	51,38	918,9	46,18	918,9	31,27
919,8	54,3	919,8	48,91	919,8	45,57	919,8	29,84
920,7	51,9	920,7	50,84	920,7	43,16	920,7	30,99
921,6	54,61	921,6	52,62	921,6	44,64	921,6	34,32
922,5	53,89	922,5	50,16	922,5	44,68	922,5	32,32
923,4	52,88	923,4	50,74	923,4	46,87	923,4	31,42
924,3	52,81	924,3	52,42	924,3	48,52	924,3	35,71
925,2	52,92	925,2	53,59	925,2	46,84	925,2	35,85
926,1	50,91	926,1	50,45	926,1	44,89	926,1	30,24
927	50,18	927	47,66	927	43,57	927	31,32
927,9	50,9	927,9	49,05	927,9	45,1	927,9	33,32
928,8	52,98	928,8	49,81	928,8	45,61	928,8	35,06
929,7	53,11	929,7	51,45	929,7	44,98	929,7	34,52
930,6	51,17	930,6	49,89	930,6	42,11	930,6	34,66
931,5	53,95	931,5	51,12	931,5	44,1	931,5	33,64
932,4	50,46	932,4	50,01	932,4	43,32	932,4	30,59
933,3	51,44	933,3	47,5	933,3	46,4	933,3	31,09
934,2	53,28	934,2	52,29	934,2	47,32	934,2	33,59
935,1	51,76	935,1	49,68	935,1	43,73	935,1	33,15
936	51,46	936	50,39	936	44,17	936	31,64
936,9	55,11	936,9	51,53	936,9	47,22	936,9	34,63
937,8	50,35	937,8	49,61	937,8	43,35	937,8	31,69
938,7	54,79	938,7	54	938,7	47,53	938,7	34,78
939,6	53,06	939,6	51,76	939,6	46,92	939,6	30,57
940,5	50,99	940,5	49,77	940,5	46,53	940,5	31,25
941,4	49,77	941,4	51,16	941,4	43,93	941,4	30,24
942,3	52,41	942,3	47,83	942,3	44,58	942,3	32,63
943,2	50,72	943,2	49,7	943,2	44,59	943,2	28,84
944,1	51,11	944,1	49,46	944,1	45,12	944,1	29,43
945	52,76	945	51,66	945	45,38	945	28,85
945,9	51,31	945,9	51,66	945,9	43,54	945,9	33,03
946,8	52,1	946,8	49,85	946,8	41,63	946,8	29,46
947,7	55,54	947,7	51,26	947,7	46,45	947,7	34,19
948,6	50,32	948,6	48,25	948,6	44,41	948,6	30,97
949,5	50,67	949,5	52,13	949,5	43,49	949,5	31,65
950,4	49,39	950,4	47,32	950,4	40,5	950,4	30,04
951,3	52,43	951,3	51,03	951,3	43,76	951,3	30,6
952,2	51,72	952,2	50,66	952,2	46,36	952,2	30,61
953,1	54,45	953,1	52,78	953,1	45,53	953,1	33,87
954	54,59	954	50,6	954	43,86	954	29,5
954,9	51,3	954,9	50,58	954,9	45,54	954,9	31,14
955,8	50,96	955,8	47,85	955,8	43,34	955,8	32,81
956,7	53,06	956,7	48,95	956,7	45,03	956,7	33,97
957,6	48,98	957,6	48,81	957,6	42,52	957,6	28,21
958,5	54,03	958,5	49,59	958,5	45,09	958,5	30,88
959,4	51,56	959,4	49,52	959,4	43,06	959,4	31,2
960,3	49,49	960,3	48,09	960,3	41,11	960,3	30,88
961,2	49,98	961,2	48,04	961,2	42,91	961,2	29,38
962,1	51,25	962,1	50,51	962,1	45,11	962,1	32,99
963	53,57	963	52,33	963	45,54	963	31,94
963,9	47,9	963,9	48,8	963,9	43,11	963,9	30,92
964,8	51	964,8	52,77	964,8	44,42	964,8	33,88
965,7	50,65	965,7	48,33	965,7	43,58	965,7	29,76
966,6	49,46	966,6	48,05	966,6	43,08	966,6	30,97
967,5	51,88	967,5	52,66	967,5	45,43	967,5	32,44
968,4	53,89	968,4	48,3	968,4	44,82	968,4	33,88
