# Supplementary material for: The Cold Shock Protein CspB from Mycobacterium tuberculosis Binds to MTS0997 sRNA and MTS1338 sRNA as a Dimer
Source: Int J Mol Sci. 2026 Jan 9;27(2):663. doi: 10.3390/ijms27020663 (PMC12840758; doi:10.3390/ijms27020663)
Supplement: Supplementary file 1 [file ijms-27-00663-s001.zip › SPR raw data/MTS1338-CUUG 5000 2500 1250 625 250mM NaCl.txt]

L1A2()_X	L1A2()_Y	L1A3()_X	L1A3()_Y	L1A5()_X	L1A5()_Y	L1A6()_X	L1A6()_Y
-247,5	-2,49	-247,5	-10,68	-247,5	-3,32	-247,5	-7,68
-246,6	-5,39	-246,6	-4,87	-246,6	-3,79	-246,6	-7,08
-245,7	-3,33	-245,7	-8,65	-245,7	-4,91	-245,7	-11,59
-244,8	-2	-244,8	-9,55	-244,8	-3,75	-244,8	-11,15
-243,9	-4,41	-243,9	-7,22	-243,9	-1,65	-243,9	-6,91
-243	-3,5	-243	-9,14	-243	-2,77	-243	-10,58
-242,1	-6,7	-242,1	-5,12	-242,1	-2,93	-242,1	-9,03
-241,2	-3,45	-241,2	-6,59	-241,2	-1,4	-241,2	-11,6
-240,3	-3,47	-240,3	-7,3	-240,3	-5,58	-240,3	-7,14
-239,4	-2,92	-239,4	-8,38	-239,4	-3,43	-239,4	-9,72
-238,5	-3,03	-238,5	-7,21	-238,5	-2,56	-238,5	-7,65
-237,6	-3,92	-237,6	-6,82	-237,6	-3,05	-237,6	-9,75
-236,7	-3,4	-236,7	-7,34	-236,7	-1,27	-236,7	-8,34
-235,8	-3,45	-235,8	-3,59	-235,8	-3,48	-235,8	-11,86
-234,9	-4,92	-234,9	-7,68	-234,9	-4,14	-234,9	-8,84
-234	-2,8	-234	-3,8	-234	-5,57	-234	-9,89
-233,1	-7,88	-233,1	-7,94	-233,1	-4,13	-233,1	-7,86
-232,2	-2,13	-232,2	-6,75	-232,2	-3,83	-232,2	-9,83
-231,3	-6,55	-231,3	-7,54	-231,3	-5,69	-231,3	-11,35
-230,4	-7,36	-230,4	-7,54	-230,4	-2,06	-230,4	-8,86
-229,5	-3,5	-229,5	-6,61	-229,5	-5,47	-229,5	-12,07
-228,6	-3,36	-228,6	-7,36	-228,6	-2,13	-228,6	-10,33
-227,7	-3,65	-227,7	-8,47	-227,7	-4,61	-227,7	-9,43
-226,8	-4,76	-226,8	-7,22	-226,8	-3,66	-226,8	-11,27
-225,9	-4,36	-225,9	-10,54	-225,9	-5,24	-225,9	-9,71
-225	-4,7	-225	-11,21	-225	-1,94	-225	-9,07
-224,1	-3,38	-224,1	-7,51	-224,1	-3,66	-224,1	-9,77
-223,2	-6,46	-223,2	-8,66	-223,2	-3,66	-223,2	-10,41
-222,3	-6,17	-222,3	-9,64	-222,3	-4,36	-222,3	-11,22
-221,4	-1,74	-221,4	-7,96	-221,4	-6,13	-221,4	-8,75
-220,5	-3,85	-220,5	-7,72	-220,5	-4,99	-220,5	-11,18
-219,6	-4,22	-219,6	-4,66	-219,6	-4,94	-219,6	-8,43
-218,7	-5,11	-218,7	-8,79	-218,7	-3,09	-218,7	-11,49
-217,8	-7,55	-217,8	-6,51	-217,8	-5,65	-217,8	-9,09
-216,9	-1,42	-216,9	-9,22	-216,9	-4,1	-216,9	-15,29
-216	-4,52	-216	-4,97	-216	-1,97	-216	-7,6
-215,1	-4,64	-215,1	-8,07	-215,1	-6,61	-215,1	-10,34
-214,2	-4,71	-214,2	-8,8	-214,2	-5,4	-214,2	-9,13
-213,3	-3,94	-213,3	-6,1	-213,3	-6,76	-213,3	-9,34
-212,4	-6,27	-212,4	-7,14	-212,4	-4,13	-212,4	-10,79
-211,5	-2,84	-211,5	-7,59	-211,5	-6,27	-211,5	-6,05
-210,6	-5,04	-210,6	-8,42	-210,6	-5,2	-210,6	-10,9
-209,7	-7,4	-209,7	-10,85	-209,7	-7,19	-209,7	-9,28
-208,8	-6,62	-208,8	-7,29	-208,8	-2,63	-208,8	-7,13
-207,9	-7,36	-207,9	-5,64	-207,9	-6,68	-207,9	-7,15
-207	-5,14	-207	-8,25	-207	-6,86	-207	-11,43
-206,1	-5,4	-206,1	-7,54	-206,1	-5,87	-206,1	-8,99
-205,2	-4,15	-205,2	-6,91	-205,2	-6,33	-205,2	-7,36
-204,3	-4,58	-204,3	-9,86	-204,3	-2,87	-204,3	-10,71
-203,4	-4,59	-203,4	-9,95	-203,4	-0,29	-203,4	-6,8
-202,5	-5,31	-202,5	-7,04	-202,5	-4,1	-202,5	-5,37
-201,6	-2,36	-201,6	-8,74	-201,6	-6,55	-201,6	-7
-200,7	-1,61	-200,7	-6,24	-200,7	-5,4	-200,7	-7,89
-199,8	-6,71	-199,8	-7,36	-199,8	-0,83	-199,8	-11,4
-198,9	-5,84	-198,9	-7,8	-198,9	-7,19	-198,9	-8,83
-198	-4,54	-198	-8,03	-198	-3,76	-198	-9,3
-197,1	-6,02	-197,1	-6,88	-197,1	-4,14	-197,1	-7,02
-196,2	-6,04	-196,2	-8,66	-196,2	-4,03	-196,2	-11,64
-195,3	-5,42	-195,3	-8,57	-195,3	-5,43	-195,3	-10,66
-194,4	-5,26	-194,4	-10	-194,4	-5,05	-194,4	-4,89
-193,5	-5,93	-193,5	-6,28	-193,5	-5,25	-193,5	-11,24
-192,6	-5,41	-192,6	-7,65	-192,6	-5,74	-192,6	-10,36
-191,7	-4,06	-191,7	-8,76	-191,7	-7,25	-191,7	-8,92
-190,8	-2,15	-190,8	-6,26	-190,8	-4,21	-190,8	-7,62
-189,9	-3,4	-189,9	-5,19	-189,9	-2,27	-189,9	-8,93
-189	-3,23	-189	-5,12	-189	-7,25	-189	-7,22
-188,1	-6,45	-188,1	-9,08	-188,1	-4,25	-188,1	-8,59
-187,2	-5,28	-187,2	-10,01	-187,2	-3,85	-187,2	-12,27
-186,3	-5,07	-186,3	-8,66	-186,3	-3,94	-186,3	-9,03
-185,4	-8,66	-185,4	-5,92	-185,4	-6,6	-185,4	-7,05
-184,5	-6,55	-184,5	-8,01	-184,5	-3,87	-184,5	-11,22
-183,6	-5,78	-183,6	-5,17	-183,6	-4,11	-183,6	-10,35
-182,7	-7,57	-182,7	-6,46	-182,7	-7,77	-182,7	-9,74
-181,8	-6,13	-181,8	-5,88	-181,8	-5,56	-181,8	-8,27
-180,9	-9,53	-180,9	-7,15	-180,9	-5,5	-180,9	-5,57
-180	-4,58	-180	-6,3	-180	-5,08	-180	-10,05
-179,1	-4,56	-179,1	-9,15	-179,1	-3,98	-179,1	-8,93
-178,2	-4,27	-178,2	-7,15	-178,2	-4,34	-178,2	-10
-177,3	-9,25	-177,3	-4,55	-177,3	-2,08	-177,3	-6,06
-176,4	-4,97	-176,4	-8,36	-176,4	-0,02	-176,4	-6,91
-175,5	-8,54	-175,5	-3,83	-175,5	-4,81	-175,5	-8,85
-174,6	-4,96	-174,6	-6,89	-174,6	-2,58	-174,6	-9,38
-173,7	-3,51	-173,7	-7,92	-173,7	-7,52	-173,7	-10,28
-172,8	-5,32	-172,8	-6,73	-172,8	-5,99	-172,8	-6,25
-171,9	-5,8	-171,9	-4,59	-171,9	-5,12	-171,9	-4,49
-171	-3,58	-171	-4,63	-171	-7,43	-171	-12,76
-170,1	-4,21	-170,1	-6,16	-170,1	-2,57	-170,1	-8,07
-169,2	-7,37	-169,2	-10,19	-169,2	-8,17	-169,2	-11,51
-168,3	-5,75	-168,3	-5,49	-168,3	-3,35	-168,3	-9,11
-167,4	-5,64	-167,4	-5,13	-167,4	-4,03	-167,4	-11,2
-166,5	-5,72	-166,5	-9,8	-166,5	-5,96	-166,5	-8,52
-165,6	-3,06	-165,6	-8,86	-165,6	-3,57	-165,6	-6,74
-164,7	-6,08	-164,7	-5,8	-164,7	-5,24	-164,7	-8,02
-163,8	-2,6	-163,8	-5,58	-163,8	-4,8	-163,8	-9,43
-162,9	-7,93	-162,9	-9,71	-162,9	-5,22	-162,9	-8,87
-162	-7,95	-162	-9,91	-162	-3,91	-162	-4,33
-161,1	-6,04	-161,1	-7,46	-161,1	-4,65	-161,1	-7,99
-160,2	-3,94	-160,2	-8,85	-160,2	-8,33	-160,2	-4,96
-159,3	-5,36	-159,3	-3,98	-159,3	-4,63	-159,3	-7,09
-158,4	-4,27	-158,4	-7,95	-158,4	-4,33	-158,4	-8,4
-157,5	-6,24	-157,5	-8,31	-157,5	-4,73	-157,5	-8,54
-156,6	-5,43	-156,6	-7,35	-156,6	-4,58	-156,6	-9,84
-155,7	-7,64	-155,7	-8,76	-155,7	-5,26	-155,7	-8,23
-154,8	-7,46	-154,8	-7,14	-154,8	-3,71	-154,8	-8,16
-153,9	-6,98	-153,9	-6,92	-153,9	-5,1	-153,9	-7,38
-153	-5,97	-153	-5,01	-153	-4,46	-153	-8,51
-152,1	-6,67	-152,1	-6,31	-152,1	-5,2	-152,1	-7,91
-151,2	-7,56	-151,2	-6,82	-151,2	-4,61	-151,2	-8,55
-150,3	-6,18	-150,3	-8,91	-150,3	-4,68	-150,3	-8,47
-149,4	-5,67	-149,4	-6,55	-149,4	-3,81	-149,4	-7,42
-148,5	-4,6	-148,5	-7,7	-148,5	-2,46	-148,5	-5,33
-147,6	-4,02	-147,6	-7,2	-147,6	-6,13	-147,6	-8,71
-146,7	-7,43	-146,7	-7,48	-146,7	-4,69	-146,7	-7,67
-145,8	-3,33	-145,8	-7,05	-145,8	-6,89	-145,8	-5,08
-144,9	-2,39	-144,9	-8,97	-144,9	-6,36	-144,9	-6,5
-144	-5,82	-144	-4,42	-144	-3,91	-144	-4,26
-143,1	-6,88	-143,1	-4,76	-143,1	-3,01	-143,1	-7,5
-142,2	-4,18	-142,2	-5,53	-142,2	-2,97	-142,2	-5,62
-141,3	-3,25	-141,3	-6,86	-141,3	-5,26	-141,3	-6,73
-140,4	-2,76	-140,4	-5,24	-140,4	-4,11	-140,4	-6,65
-139,5	-3,76	-139,5	-4,65	-139,5	-2,24	-139,5	-7,88
-138,6	-4,69	-138,6	-5,28	-138,6	-7,11	-138,6	-8,36
-137,7	-2,47	-137,7	-5,59	-137,7	-4,38	-137,7	-5,02
-136,8	-4,29	-136,8	-8,29	-136,8	-4,09	-136,8	-6,44
-135,9	-2,62	-135,9	-4,16	-135,9	-1,65	-135,9	-6,72
-135	-3,58	-135	-6,57	-135	0,35	-135	-8,79
-134,1	-2,95	-134,1	-5,7	-134,1	-6,06	-134,1	-6,35
-133,2	-5,06	-133,2	-6,51	-133,2	-4,86	-133,2	-2,96
-132,3	-3,09	-132,3	-6,44	-132,3	-4,66	-132,3	-7,81
-131,4	-4,08	-131,4	-5,44	-131,4	-5,87	-131,4	-7,16
-130,5	-5,47	-130,5	-7,64	-130,5	-0,98	-130,5	-4,65
-129,6	-7,11	-129,6	-7,61	-129,6	-4,23	-129,6	-6,47
-128,7	-3,69	-128,7	-4,82	-128,7	-1,06	-128,7	-6,88
-127,8	-6,2	-127,8	-5,06	-127,8	-3,59	-127,8	-6,51
-126,9	-3,5	-126,9	-5,99	-126,9	-2,74	-126,9	-5,78
-126	-5,35	-126	-5,24	-126	-2,67	-126	-4,53
-125,1	-2,47	-125,1	-2,72	-125,1	-5,07	-125,1	-7,21
-124,2	-1,64	-124,2	-8,27	-124,2	-2,64	-124,2	-9,39
-123,3	-1,03	-123,3	-4,01	-123,3	-2,87	-123,3	-5,16
-122,4	-5,59	-122,4	-6,86	-122,4	-7,89	-122,4	-6,62
-121,5	-4,63	-121,5	-5,21	-121,5	-3,91	-121,5	-8,54
-120,6	-4,47	-120,6	-4,63	-120,6	-4,11	-120,6	-4,98
-119,7	-1,73	-119,7	-2,53	-119,7	-2,27	-119,7	-5,1
-118,8	-0,83	-118,8	-6,23	-118,8	-0,41	-118,8	-7,94
-117,9	-2,28	-117,9	-5,61	-117,9	-3,28	-117,9	-7,94
-117	-3,36	-117	-4,92	-117	-0,83	-117	-4,32
-116,1	-4,97	-116,1	-4,83	-116,1	-5,09	-116,1	-8,39
-115,2	-5,27	-115,2	-5,42	-115,2	-1,94	-115,2	-8,79
-114,3	-4,67	-114,3	-5,41	-114,3	-4,93	-114,3	-8,39
-113,4	-4,92	-113,4	-5,27	-113,4	-2,58	-113,4	-5,13
-112,5	-4,23	-112,5	-1,94	-112,5	-5,49	-112,5	-5,89
-111,6	-4,9	-111,6	-3,58	-111,6	-1,08	-111,6	-5,58
-110,7	-2,95	-110,7	-4,94	-110,7	-6,27	-110,7	-5,57
-109,8	-4,76	-109,8	-3,6	-109,8	-3,83	-109,8	-6,88
-108,9	-3,98	-108,9	-3,93	-108,9	-5,4	-108,9	-7,26
-108	-4,31	-108	-5,36	-108	-2,36	-108	-3,59
-107,1	-5	-107,1	-1,5	-107,1	-6,02	-107,1	-6,49
-106,2	-4,54	-106,2	-1,62	-106,2	-0,12	-106,2	-3,88
-105,3	-6,35	-105,3	-5,61	-105,3	-1,28	-105,3	-7,22
-104,4	-0,83	-104,4	-4,84	-104,4	-2,77	-104,4	-5,43
-103,5	-2,54	-103,5	-3,66	-103,5	-5,38	-103,5	-6,87
-102,6	-3,53	-102,6	-3,23	-102,6	-1,92	-102,6	-5,54
-101,7	-4,57	-101,7	-4,88	-101,7	-1,75	-101,7	-8,24
-100,8	-3,47	-100,8	-6,02	-100,8	-1,26	-100,8	-3,73
-99,9	-1,78	-99,9	-2,09	-99,9	-2,83	-99,9	-5,16
-99	-5,34	-99	-4,16	-99	-1,65	-99	-3,63
-98,1	-5,45	-98,1	-2,21	-98,1	-1,71	-98,1	-1,51
-97,2	-5,44	-97,2	-2,51	-97,2	-0,23	-97,2	-6,94
-96,3	-2,06	-96,3	-4,65	-96,3	-3,26	-96,3	-2,75
-95,4	-2,38	-95,4	-2,26	-95,4	-5,36	-95,4	-4,62
-94,5	1,86	-94,5	-2,2	-94,5	-4,97	-94,5	-4,62
-93,6	-4,02	-93,6	-2,71	-93,6	-5,9	-93,6	-0,04
-92,7	-3,98	-92,7	-4,17	-92,7	-1,78	-92,7	-4,94
-91,8	-4,32	-91,8	-2,75	-91,8	-4,05	-91,8	-4,48
-90,9	-2,88	-90,9	-4,17	-90,9	-1,76	-90,9	-6,51
-90	-3,55	-90	-3,99	-90	-4,12	-90	-4,17
-89,1	-4,47	-89,1	-4,18	-89,1	-0,79	-89,1	-7,03
-88,2	-5,63	-88,2	-4,6	-88,2	-2,8	-88,2	-7,63
-87,3	-2,28	-87,3	-2,94	-87,3	-2,78	-87,3	-2,27
-86,4	-2,99	-86,4	-1,65	-86,4	-1,64	-86,4	-4,15
-85,5	-3,43	-85,5	-4,54	-85,5	-5,58	-85,5	-3,73
-84,6	-2,07	-84,6	-1,66	-84,6	-3,7	-84,6	-1,44
-83,7	-2,21	-83,7	-6,89	-83,7	-0,2	-83,7	-2,38
-82,8	-4,17	-82,8	-3,98	-82,8	-0,96	-82,8	-6,26
-81,9	-2,21	-81,9	-2,49	-81,9	-2,8	-81,9	-3,12
-81	-4,08	-81	-2,98	-81	-1,33	-81	-4,43
-80,1	-4,61	-80,1	1,23	-80,1	-6,23	-80,1	-3,55
-79,2	-2,47	-79,2	-6,13	-79,2	-0,63	-79,2	-4,45
-78,3	-2,3	-78,3	-4,7	-78,3	-0,65	-78,3	-7,38
-77,4	-4,89	-77,4	-3,75	-77,4	-3,6	-77,4	-4,72
-76,5	-4,05	-76,5	-3,23	-76,5	-4,03	-76,5	-6,01
-75,6	-0,15	-75,6	-3,01	-75,6	-4,81	-75,6	-6,74
-74,7	-1,59	-74,7	-3,05	-74,7	-5,14	-74,7	-3,63
-73,8	-2,68	-73,8	-2,95	-73,8	-0,95	-73,8	-3,18
-72,9	0,02	-72,9	-4,21	-72,9	-4,09	-72,9	-1,8
-72	-1,27	-72	-2,74	-72	-2,42	-72	-6,02
-71,1	-4,46	-71,1	-4,65	-71,1	-0,53	-71,1	-3,95
-70,2	-3,87	-70,2	-3,22	-70,2	-3,07	-70,2	-6,12
-69,3	-1,15	-69,3	-3,53	-69,3	-3,11	-69,3	-3,2
-68,4	-0,86	-68,4	-4,27	-68,4	-3,36	-68,4	-1,37
-67,5	-2,77	-67,5	-2,48	-67,5	-1,94	-67,5	-3,24
-66,6	-1,54	-66,6	-2,26	-66,6	0,51	-66,6	-3,45
-65,7	-2,41	-65,7	-4,96	-65,7	-0,74	-65,7	-5,07
-64,8	-4,45	-64,8	-2,04	-64,8	-0,91	-64,8	-3,66
-63,9	-2,18	-63,9	-0,62	-63,9	-1,48	-63,9	-6,63
-63	-1,17	-63	-2,84	-63	-0,74	-63	-2,01
-62,1	-0,89	-62,1	-2,46	-62,1	-4,57	-62,1	-1,55
-61,2	-4,1	-61,2	-3,19	-61,2	-0,53	-61,2	-4,17
-60,3	-2,88	-60,3	-3,32	-60,3	0,59	-60,3	-5,72
-59,4	-4,03	-59,4	-2,48	-59,4	-3,43	-59,4	-4,01
-58,5	-3,4	-58,5	-3,06	-58,5	-1,85	-58,5	-0,77
-57,6	-3,69	-57,6	-3,82	-57,6	-1,92	-57,6	-2,82
-56,7	-0,75	-56,7	-1,52	-56,7	-4,78	-56,7	-4,25
-55,8	-0,28	-55,8	-2,87	-55,8	-2,37	-55,8	-3,36
-54,9	-0,55	-54,9	-4,49	-54,9	-0,99	-54,9	-3,65
-54	-0,55	-54	-5,36	-54	-3,17	-54	-4
-53,1	0,8	-53,1	-3,78	-53,1	-1,67	-53,1	-4,04
-52,2	-2,19	-52,2	-2,1	-52,2	-2,15	-52,2	-1,48
-51,3	-1,37	-51,3	-3,62	-51,3	-2,84	-51,3	-3,04
-50,4	-5,28	-50,4	-3,26	-50,4	0,02	-50,4	-0,65
-49,5	-4	-49,5	-2,49	-49,5	-4,18	-49,5	-3,97
-48,6	-3,47	-48,6	-1,91	-48,6	-2,04	-48,6	-5,4
-47,7	2,44	-47,7	-2,42	-47,7	-3,19	-47,7	-2,19
-46,8	-3,48	-46,8	0,56	-46,8	-2,28	-46,8	-5,04
-45,9	-1,43	-45,9	-3,84	-45,9	-0,74	-45,9	-1,23
-45	0,72	-45	-1,28	-45	-0,04	-45	-1,47
-44,1	-1,36	-44,1	-2,72	-44,1	-1,94	-44,1	-4,18
-43,2	-3,51	-43,2	-3,81	-43,2	-3,82	-43,2	-3,65
-42,3	-1,52	-42,3	-1,69	-42,3	-2,09	-42,3	-4,78
-41,4	-2,85	-41,4	-1,33	-41,4	0,37	-41,4	-1,74
-40,5	1,03	-40,5	-2,73	-40,5	-0,31	-40,5	-0,72
-39,6	-1,69	-39,6	-1,32	-39,6	-0,69	-39,6	-0,48
-38,7	0,28	-38,7	-1,42	-38,7	-2,92	-38,7	-1,48
-37,8	0,02	-37,8	-1,07	-37,8	-0,36	-37,8	-2,71
-36,9	1,35	-36,9	-4,95	-36,9	-5	-36,9	-2,23
-36	-0,13	-36	-1,57	-36	-1,03	-36	-3,06
-35,1	-0,23	-35,1	-0,91	-35,1	-5,07	-35,1	-5,05
-34,2	-1,89	-34,2	-2,75	-34,2	-3,76	-34,2	-3,66
-33,3	0	-33,3	1,32	-33,3	-1,59	-33,3	0,7
-32,4	-3,58	-32,4	-1,32	-32,4	-3,12	-32,4	-3,56
-31,5	-2,17	-31,5	-3,37	-31,5	-4,03	-31,5	-3,41
-30,6	0,05	-30,6	-1,33	-30,6	-0,13	-30,6	0,01
-29,7	-2,05	-29,7	0,96	-29,7	0,51	-29,7	-1,84
-28,8	-1,99	-28,8	1,16	-28,8	-0,5	-28,8	-4,38
-27,9	-1,62	-27,9	0,72	-27,9	1,52	-27,9	-0,65
-27	-1,42	-27	-1,43	-27	-0,13	-27	-3,53
-26,1	-2,69	-26,1	-0,23	-26,1	2,2	-26,1	-3,46
-25,2	-2,67	-25,2	-1,62	-25,2	-0,97	-25,2	-4,82
-24,3	-0,49	-24,3	1,64	-24,3	0,66	-24,3	-1,17
-23,4	2,5	-23,4	-1,46	-23,4	-3,04	-23,4	-2,64
-22,5	-2,72	-22,5	-0,4	-22,5	-1,07	-22,5	-3,32
-21,6	-0,38	-21,6	-0,37	-21,6	-3,75	-21,6	-0,69
-20,7	0,2	-20,7	-1,04	-20,7	-1,77	-20,7	-0,82
-19,8	0,18	-19,8	0,46	-19,8	0,18	-19,8	-2,9
-18,9	1,01	-18,9	-3,16	-18,9	1,79	-18,9	-3
-18	2,55	-18	-0,51	-18	-2,44	-18	-0,66
-17,1	-0,9	-17,1	-0,32	-17,1	0,63	-17,1	-0,15
-16,2	-0,06	-16,2	2,83	-16,2	0,96	-16,2	-3
-15,3	2,4	-15,3	0,58	-15,3	-2,35	-15,3	-3,04
-14,4	-0,98	-14,4	-3,08	-14,4	1,82	-14,4	-0,24
-13,5	0,24	-13,5	0,95	-13,5	-0,56	-13,5	-2,94
-12,6	0,42	-12,6	-1,36	-12,6	-1,59	-12,6	-1,11
-11,7	1,43	-11,7	-1,42	-11,7	-0,36	-11,7	-2,52
-10,8	-0,74	-10,8	0,72	-10,8	0,18	-10,8	-1,25
-9,9	-0,23	-9,9	-2,41	-9,9	0,1	-9,9	0,94
-9	-2,81	-9	-0,19	-9	-1,94	-9	0,18
-8,1	-0,48	-8,1	-0,06	-8,1	0,86	-8,1	0,4
-7,2	-2,04	-7,2	-0,9	-7,2	1,24	-7,2	0
-6,3	-0,36	-6,3	-1,73	-6,3	-1,9	-6,3	0,87
-5,4	1,39	-5,4	3,44	-5,4	-1	-5,4	0,82
-4,5	0,87	-4,5	-0,11	-4,5	-0,14	-4,5	-6,09
-3,6	1,72	-3,6	0,41	-3,6	0,63	-3,6	-1,49
-2,7	2,01	-2,7	0,14	-2,7	0,21	-2,7	-0,91
-1,8	0,08	-1,8	-4,49	-1,8	1,02	-1,8	1,85
-0,9	-2,41	-0,9	0,44	-0,9	2,12	-0,9	0,01
0	-0,77	0	2,43	0	2,47	0	-1,84
0,9	-1,19	0,9	-0,6	0,9	-3,57	0,9	-4,15
1,8	10,18	1,8	6,61	1,8	5,19	1,8	-1,09
2,7	13,61	2,7	5,61	2,7	3,55	2,7	2,58
3,6	13,64	3,6	9,91	3,6	6,16	3,6	0,35
4,5	11,28	4,5	9,84	4,5	7,07	4,5	2,13
5,4	13,24	5,4	8,91	5,4	9,84	5,4	3,44
6,3	16,27	6,3	11,24	6,3	8,68	6,3	1,45
7,2	21,72	7,2	9,27	7,2	3,58	7,2	4,15
8,1	19,72	8,1	14,59	8,1	8,71	8,1	5,64
9	20,71	9	11,73	9	7,27	9	6,25
9,9	17,7	9,9	14,99	9,9	5,28	9,9	4,46
10,8	19,85	10,8	15,22	10,8	8,73	10,8	6,39
11,7	22,13	11,7	13,68	11,7	13,22	11,7	8,02
12,6	23,33	12,6	14,25	12,6	10,99	12,6	8,58
13,5	21,36	13,5	12,72	13,5	10,74	13,5	7,65
14,4	19,07	14,4	13,18	14,4	13,08	14,4	5,65
15,3	25,23	15,3	15,86	15,3	7,86	15,3	7,8
16,2	23,39	16,2	18,28	16,2	7,36	16,2	5,65
17,1	22,32	17,1	14,03	17,1	10,73	17,1	5,3
18	23,73	18	18,56	18	14,51	18	8,29
18,9	22,63	18,9	12,79	18,9	9,61	18,9	7,47
19,8	23,57	19,8	15,89	19,8	12,94	19,8	8,65
20,7	22,78	20,7	18,84	20,7	10,29	20,7	8,45
21,6	23,05	21,6	17,29	21,6	11,77	21,6	9,11
22,5	25,68	22,5	16,02	22,5	12,41	22,5	6,1
23,4	28,05	23,4	15,5	23,4	12,91	23,4	4,27
24,3	24,85	24,3	16,01	24,3	11,56	24,3	4,45
25,2	25,31	25,2	17,92	25,2	7,84	25,2	8,29
26,1	22,86	26,1	17,84	26,1	12,61	26,1	5,48
27	27,1	27	18,03	27	10,18	27	6,7
27,9	25,3	27,9	16,52	27,9	15,89	27,9	8,85
28,8	25,16	28,8	18,25	28,8	13,51	28,8	5,98
29,7	27,1	29,7	18,91	29,7	12,25	29,7	6,77
30,6	25,77	30,6	16,5	30,6	9,67	30,6	9,1
31,5	26,37	31,5	18,24	31,5	14,24	31,5	4,95
32,4	30,54	32,4	18,76	32,4	12,19	32,4	7
33,3	28,7	33,3	20,04	33,3	11,92	33,3	11,64
34,2	27,84	34,2	16,92	34,2	11,34	34,2	6,84
35,1	26,11	35,1	18,23	35,1	17,16	35,1	11,35
36	28,94	36	18,18	36	11,64	36	6,27
36,9	26,91	36,9	16,13	36,9	13,55	36,9	9,17
37,8	27,75	37,8	21,45	37,8	9,51	37,8	10,25
38,7	26,94	38,7	19,98	38,7	11,22	38,7	8,49
39,6	26,22	39,6	20,11	39,6	13,45	39,6	6,75
40,5	28,09	40,5	20,57	40,5	11,54	40,5	11,06
41,4	29,58	41,4	20,26	41,4	14,28	41,4	11,44
42,3	32,72	42,3	19,4	42,3	12,45	42,3	10,03
43,2	27,73	43,2	19,28	43,2	12,48	43,2	11,69
44,1	30,12	44,1	19,94	44,1	14,33	44,1	10,81
45	26,26	45	19,75	45	13,29	45	7,25
45,9	29,72	45,9	18,97	45,9	13,75	45,9	9,67
46,8	28,6	46,8	19,16	46,8	12,52	46,8	9,87
47,7	29,87	47,7	22,04	47,7	14,47	47,7	9,93
48,6	31,2	48,6	19,89	48,6	14,18	48,6	5,85
49,5	26,84	49,5	18,48	49,5	13,03	49,5	9,61
50,4	32,42	50,4	20,28	50,4	13,96	50,4	12,92
51,3	28,83	51,3	18,8	51,3	13,39	51,3	9,62
52,2	28,05	52,2	20,18	52,2	15,12	52,2	12,56
53,1	27,8	53,1	21,21	53,1	12,98	53,1	11,54
54	27,92	54	19,17	54	13,25	54	13,33
54,9	28,86	54,9	19,68	54,9	14,56	54,9	12,51
55,8	28,11	55,8	21,06	55,8	13,79	55,8	9,61
56,7	25,7	56,7	21,27	56,7	16,38	56,7	12,06
57,6	30,94	57,6	22,16	57,6	15,89	57,6	11,16
58,5	30,16	58,5	21,61	58,5	12,87	58,5	11,78
59,4	30,57	59,4	20,06	59,4	14,62	59,4	10,56
60,3	34,38	60,3	21,82	60,3	16,97	60,3	12,31
61,2	28,93	61,2	20,99	61,2	12,71	61,2	9,41
62,1	30,88	62,1	22,2	62,1	15,01	62,1	13,69
63	25,42	63	19,87	63	17,64	63	12,5
63,9	30,93	63,9	24	63,9	17,83	63,9	11,68
64,8	32,08	64,8	22,45	64,8	14,22	64,8	8,94
65,7	30,36	65,7	23,67	65,7	15,49	65,7	11,68
66,6	29,66	66,6	20,94	66,6	16,08	66,6	15,06
67,5	32,83	67,5	22,89	67,5	18,14	67,5	8,89
68,4	33,7	68,4	20,43	68,4	15,24	68,4	10,31
69,3	31,56	69,3	20,93	69,3	15,5	69,3	10,58
70,2	33,18	70,2	22,81	70,2	15,01	70,2	12,05
71,1	29,72	71,1	24,57	71,1	16,78	71,1	10,41
72	31,89	72	24,03	72	15,12	72	10,86
72,9	28,45	72,9	20,55	72,9	16,35	72,9	10,72
73,8	31,23	73,8	22,3	73,8	13,3	73,8	11,86
74,7	30,69	74,7	22,4	74,7	15,81	74,7	11,24
75,6	31,74	75,6	20,86	75,6	18,77	75,6	12,97
76,5	33,63	76,5	21,84	76,5	14,49	76,5	11,63
77,4	32,2	77,4	23,55	77,4	18,67	77,4	10,79
78,3	30,21	78,3	24,1	78,3	18,27	78,3	11,23
79,2	33,96	79,2	22,34	79,2	15,41	79,2	15,6
80,1	35,59	80,1	23,23	80,1	17,79	80,1	15,85
81	33,72	81	23,02	81	18,5	81	12,17
81,9	34,89	81,9	25,89	81,9	17,22	81,9	13,77
82,8	32,89	82,8	21,43	82,8	14,67	82,8	11,62
83,7	33,28	83,7	23,25	83,7	16,54	83,7	12,37
84,6	31	84,6	24,74	84,6	16,56	84,6	12,26
85,5	35,29	85,5	22,89	85,5	15,28	85,5	12,8
86,4	32,73	86,4	25,33	86,4	17,62	86,4	14,33
87,3	34,25	87,3	22,31	87,3	17,76	87,3	11,02
88,2	32,79	88,2	20,66	88,2	15,76	88,2	12,99
89,1	35,25	89,1	25,51	89,1	18,42	89,1	11,98
90	33	90	22,56	90	19,4	90	13,06
90,9	32,98	90,9	24,38	90,9	17,77	90,9	12,35
91,8	33,9	91,8	22,21	91,8	18,37	91,8	14,16
92,7	35,48	92,7	24,3	92,7	17,54	92,7	12,49
93,6	31,42	93,6	26,52	93,6	15,83	93,6	15,26
94,5	33,36	94,5	22,39	94,5	18,9	94,5	12,86
95,4	31,27	95,4	27,35	95,4	17,8	95,4	13,62
96,3	31,8	96,3	25,36	96,3	16,27	96,3	12,22
97,2	33,13	97,2	23,63	97,2	16,41	97,2	14,11
98,1	32,42	98,1	20,83	98,1	16,67	98,1	14,83
99	33	99	25,83	99	16,66	99	13,65
99,9	36	99,9	22,51	99,9	18,88	99,9	13,11
100,8	35,54	100,8	23,03	100,8	17,37	100,8	15,79
101,7	32,95	101,7	23,79	101,7	18,66	101,7	11,89
102,6	34,38	102,6	23,17	102,6	16,63	102,6	10,35
103,5	33,58	103,5	23,45	103,5	18,6	103,5	10,67
104,4	34,94	104,4	26,98	104,4	15,31	104,4	13,04
105,3	29,63	105,3	24,27	105,3	18,85	105,3	12,3
106,2	31,71	106,2	22,5	106,2	16,68	106,2	11,42
107,1	30,86	107,1	23,41	107,1	16,54	107,1	16,11
108	33,57	108	27,93	108	17,09	108	11,62
108,9	32,39	108,9	22,71	108,9	17,24	108,9	13,9
109,8	31,41	109,8	23,25	109,8	15,69	109,8	13,21
110,7	32,32	110,7	24,25	110,7	15,97	110,7	12,2
111,6	33,54	111,6	24,2	111,6	18,1	111,6	13,21
112,5	32,62	112,5	25,04	112,5	16,07	112,5	16,13
113,4	34,73	113,4	22,57	113,4	15,24	113,4	13,51
114,3	30,03	114,3	27,8	114,3	17,97	114,3	13,04
115,2	34,31	115,2	26,65	115,2	17,01	115,2	11,6
116,1	34,63	116,1	25,61	116,1	14,95	116,1	13,13
117	33,99	117	24,88	117	19,99	117	15,02
117,9	32,13	117,9	26,36	117,9	17,87	117,9	13,87
118,8	31,54	118,8	23,43	118,8	17,3	118,8	11,48
119,7	32,65	119,7	25,26	119,7	19,08	119,7	11,32
120,6	33,85	120,6	25,61	120,6	17,35	120,6	13,38
121,5	35,66	121,5	25,48	121,5	20,78	121,5	13,65
122,4	33,53	122,4	24,69	122,4	19,13	122,4	12,45
123,3	33,48	123,3	25,84	123,3	16,91	123,3	10,91
124,2	34,15	124,2	24,85	124,2	16,65	124,2	10,77
125,1	33,87	125,1	24,91	125,1	17,33	125,1	14,47
126	31,65	126	25,9	126	14,8	126	13,5
126,9	34,93	126,9	25,36	126,9	18,47	126,9	12,84
127,8	36,58	127,8	24,88	127,8	16,49	127,8	14,14
128,7	34,13	128,7	22,93	128,7	17,89	128,7	11,28
129,6	35,93	129,6	25,51	129,6	20,72	129,6	11,78
130,5	35,16	130,5	25,38	130,5	17,64	130,5	16,04
131,4	32,51	131,4	25,07	131,4	20,55	131,4	14,74
132,3	33,91	132,3	25,89	132,3	19	132,3	13,58
133,2	31,48	133,2	24,99	133,2	19,87	133,2	15,96
134,1	33,14	134,1	22,87	134,1	18,63	134,1	14,83
135	30,51	135	24,72	135	18,18	135	14,19
135,9	33,33	135,9	26,55	135,9	19,65	135,9	13,36
136,8	38,57	136,8	25,75	136,8	20,74	136,8	16,49
137,7	36,12	137,7	22,97	137,7	17,38	137,7	14,49
138,6	34,61	138,6	24,44	138,6	20,24	138,6	14,7
139,5	34,36	139,5	21,77	139,5	17,77	139,5	15,58
140,4	33,48	140,4	24,54	140,4	19,53	140,4	12,46
141,3	35,67	141,3	25,76	141,3	18,46	141,3	12,43
142,2	36,35	142,2	27,53	142,2	21,15	142,2	13,04
143,1	31,85	143,1	24,59	143,1	16,93	143,1	11,42
144	31,68	144	26,08	144	19,49	144	11,89
144,9	32,71	144,9	23,41	144,9	19,14	144,9	13,72
145,8	34,37	145,8	26,08	145,8	17,31	145,8	17,02
146,7	36,15	146,7	25,56	146,7	21,83	146,7	13,91
147,6	33,75	147,6	26,24	147,6	20,66	147,6	16,97
148,5	32,58	148,5	25,08	148,5	16,38	148,5	15,34
149,4	32,78	149,4	25,36	149,4	19,23	149,4	16,04
150,3	37,69	150,3	24,09	150,3	16,99	150,3	14,38
151,2	34,13	151,2	23,99	151,2	17,4	151,2	12,62
152,1	32,82	152,1	24,45	152,1	17,95	152,1	14,53
153	30,26	153	22,23	153	17,9	153	14,94
153,9	34,63	153,9	24,88	153,9	19,83	153,9	14,68
154,8	34,55	154,8	24,94	154,8	19,31	154,8	10,67
155,7	31,44	155,7	24,92	155,7	13,8	155,7	15,03
156,6	32,62	156,6	23,84	156,6	19,63	156,6	13,28
157,5	36,69	157,5	23,25	157,5	20,13	157,5	14,76
158,4	33,42	158,4	22,63	158,4	18,96	158,4	15,06
159,3	35,57	159,3	24,2	159,3	17,6	159,3	14,47
160,2	38,89	160,2	24,81	160,2	16,41	160,2	15,77
161,1	33,36	161,1	27,78	161,1	17,3	161,1	13,55
162	36,63	162	25,01	162	19,17	162	15,87
162,9	35,15	162,9	25,36	162,9	17,16	162,9	15,32
163,8	30,96	163,8	26,14	163,8	18,33	163,8	11,45
164,7	34,76	164,7	22,41	164,7	20,22	164,7	13,51
165,6	32,65	165,6	23,73	165,6	21,06	165,6	12,78
166,5	35,71	166,5	25,36	166,5	17,19	166,5	14,32
167,4	35,74	167,4	25,69	167,4	16,87	167,4	11,39
168,3	35,32	168,3	24,27	168,3	15,88	168,3	11,35
169,2	33,85	169,2	28,17	169,2	20,44	169,2	16,16
170,1	33,18	170,1	25,04	170,1	18,76	170,1	12,14
171	32,45	171	25,83	171	18,96	171	16,74
171,9	34,26	171,9	26,17	171,9	17,87	171,9	17,91
172,8	34,76	172,8	23,61	172,8	18,09	172,8	15,29
173,7	34,76	173,7	25,57	173,7	19,88	173,7	13,25
174,6	33,39	174,6	27,05	174,6	20,48	174,6	13,54
175,5	30,97	175,5	23,53	175,5	17,71	175,5	12,21
176,4	32,97	176,4	24,77	176,4	20,8	176,4	14,64
177,3	35,77	177,3	22,95	177,3	19,71	177,3	14,65
178,2	33,5	178,2	25,3	178,2	20,69	178,2	16,47
179,1	35,61	179,1	23,23	179,1	16,12	179,1	14,96
180	34,66	180	26,99	180	18,27	180	16,43
180,9	35,57	180,9	26,98	180,9	17,98	180,9	14,13
181,8	31,76	181,8	27,53	181,8	21,04	181,8	15,16
182,7	34,37	182,7	24,88	182,7	17,24	182,7	15,28
183,6	35,81	183,6	23,63	183,6	19,22	183,6	14,86
184,5	34,97	184,5	28,59	184,5	17,61	184,5	14,65
185,4	31,69	185,4	21,36	185,4	17,72	185,4	16,52
186,3	33,81	186,3	26,78	186,3	15,89	186,3	15,43
187,2	34,51	187,2	26,41	187,2	14,12	187,2	14,67
188,1	31,96	188,1	26,94	188,1	19,72	188,1	16,71
189	36,4	189	25,17	189	17,73	189	14,51
189,9	34,04	189,9	28,35	189,9	19,76	189,9	13,58
190,8	35,42	190,8	26,21	190,8	21,03	190,8	17,28
191,7	34,74	191,7	22,68	191,7	19,08	191,7	14,52
192,6	34,96	192,6	24,5	192,6	17,57	192,6	16,9
193,5	35,31	193,5	25,48	193,5	17,01	193,5	15,8
194,4	35,2	194,4	27,68	194,4	16,32	194,4	16,53
195,3	35,2	195,3	25,64	195,3	15,4	195,3	15,61
196,2	35,3	196,2	26,46	196,2	19,47	196,2	12,39
197,1	33,62	197,1	24,91	197,1	21,9	197,1	13,82
198	36,3	198	27,32	198	20,53	198	14,02
198,9	34,38	198,9	26,57	198,9	19,82	198,9	12,74
199,8	31,92	199,8	24,7	199,8	17,46	199,8	13,77
200,7	35,01	200,7	22,46	200,7	21,23	200,7	11,59
201,6	31,68	201,6	22,76	201,6	21,5	201,6	16,63
202,5	33,6	202,5	23,01	202,5	20,27	202,5	14,75
203,4	35,76	203,4	26	203,4	19,95	203,4	16,2
204,3	33,98	204,3	25,5	204,3	20,39	204,3	16,18
205,2	34,36	205,2	23,86	205,2	15,95	205,2	14,51
206,1	33,92	206,1	21,42	206,1	20,32	206,1	14,89
207	33,29	207	28,09	207	18,61	207	14,4
207,9	33,09	207,9	24,24	207,9	16,12	207,9	15,16
208,8	36,21	208,8	24,31	208,8	20,23	208,8	12,43
209,7	35,11	209,7	26,75	209,7	21,15	209,7	16,37
210,6	34,72	210,6	25,48	210,6	16,46	210,6	13,63
211,5	32,7	211,5	24,16	211,5	20,96	211,5	14,63
212,4	35,11	212,4	27,41	212,4	16,13	212,4	14,91
213,3	35,62	213,3	24,13	213,3	17,65	213,3	14,09
214,2	34,2	214,2	26,38	214,2	24,2	214,2	16,25
215,1	34,25	215,1	26,77	215,1	20,19	215,1	12,56
216	34,35	216	25,52	216	21,5	216	13,47
216,9	32,89	216,9	26,74	216,9	17,15	216,9	16
217,8	33,4	217,8	26,19	217,8	19,15	217,8	14,11
218,7	33,3	218,7	23,81	218,7	18,69	218,7	15,03
219,6	32,38	219,6	26,58	219,6	19,23	219,6	16,13
220,5	32,76	220,5	27,56	220,5	22,18	220,5	14,57
221,4	32,46	221,4	26,17	221,4	21,84	221,4	16,06
222,3	36	222,3	25,59	222,3	19,55	222,3	13,92
223,2	35,02	223,2	25,96	223,2	20,2	223,2	14,29
224,1	33,34	224,1	26,04	224,1	18,13	224,1	14,51
225	33,55	225	26,74	225	15,4	225	12,91
225,9	33,84	225,9	27,75	225,9	16,5	225,9	15,62
226,8	36,05	226,8	25,56	226,8	21,89	226,8	12,45
227,7	30,99	227,7	22,31	227,7	20,88	227,7	15,86
228,6	35,58	228,6	24,38	228,6	19,52	228,6	14,58
229,5	34,52	229,5	22,76	229,5	21	229,5	14,42
230,4	32,43	230,4	25,53	230,4	16,3	230,4	19,55
231,3	35,81	231,3	25,69	231,3	16,31	231,3	14,05
232,2	34,77	232,2	24,61	232,2	20,39	232,2	15,15
233,1	33,2	233,1	27,67	233,1	22,02	233,1	13,2
234	34,52	234	23,21	234	20,87	234	12,51
234,9	34,11	234,9	22,05	234,9	24,02	234,9	14,7
235,8	34	235,8	26,59	235,8	20,48	235,8	12,56
236,7	35,16	236,7	26,48	236,7	19,52	236,7	16,62
237,6	31,84	237,6	24,97	237,6	19,33	237,6	16,96
238,5	33,79	238,5	26,4	238,5	20,68	238,5	12,69
239,4	34,63	239,4	26,38	239,4	18,17	239,4	14,36
240,3	34,63	240,3	23,83	240,3	19,16	240,3	12,02
241,2	35,34	241,2	22,9	241,2	16,45	241,2	12,96
242,1	31,41	242,1	23,46	242,1	15,04	242,1	15,83
243	33,38	243	25,41	243	14,47	243	16,22
243,9	32,55	243,9	26,58	243,9	18,44	243,9	17,02
244,8	36,48	244,8	26,4	244,8	19,87	244,8	12,85
245,7	33,28	245,7	24,34	245,7	18,81	245,7	14,73
246,6	35,43	246,6	24,55	246,6	17,72	246,6	18,77
247,5	35,83	247,5	24,63	247,5	17,97	247,5	15,55
248,4	33,81	248,4	25,82	248,4	18,77	248,4	12,24
249,3	35,14	249,3	25,52	249,3	19,54	249,3	13
250,2	34,5	250,2	26,11	250,2	21,36	250,2	16,75
251,1	35,96	251,1	25,85	251,1	17,84	251,1	16,28
252	35,03	252	24,58	252	20,74	252	18,48
252,9	34,25	252,9	23,22	252,9	17,75	252,9	13,51
253,8	32,88	253,8	26,26	253,8	18,6	253,8	16,14
254,7	33,63	254,7	24,82	254,7	18,78	254,7	14,35
255,6	34	255,6	28,2	255,6	14,79	255,6	15,36
256,5	33,14	256,5	23,59	256,5	17,69	256,5	17,27
257,4	34,81	257,4	24,3	257,4	15,73	257,4	14,27
258,3	34,77	258,3	27,67	258,3	19,99	258,3	16,46
259,2	34,48	259,2	27,56	259,2	18,38	259,2	15,19
260,1	31,66	260,1	25,89	260,1	19,05	260,1	11,82
261	33,9	261	25,47	261	21,66	261	13,43
261,9	29,81	261,9	24,88	261,9	17,81	261,9	15,94
262,8	32,52	262,8	23,73	262,8	17,63	262,8	15,38
263,7	33,45	263,7	24,48	263,7	18,66	263,7	13,01
264,6	34,33	264,6	23,78	264,6	21,7	264,6	12,66
265,5	31,35	265,5	23,05	265,5	19,26	265,5	12,81
266,4	32,2	266,4	24,99	266,4	18,74	266,4	15,42
267,3	34,65	267,3	24,73	267,3	18,69	267,3	14,37
268,2	33,82	268,2	27,54	268,2	17,41	268,2	12,77
269,1	34,88	269,1	24,13	269,1	20,89	269,1	15,98
270	34,5	270	24,64	270	17,48	270	16,57
270,9	36,36	270,9	23,84	270,9	17,77	270,9	11,33
271,8	32,31	271,8	25,16	271,8	18,2	271,8	13,36
272,7	34,13	272,7	25,22	272,7	16,98	272,7	12,94
273,6	30,39	273,6	24,59	273,6	18,06	273,6	16,47
274,5	31,87	274,5	25,44	274,5	18,5	274,5	15,56
275,4	33,19	275,4	23,18	275,4	20,86	275,4	12,83
276,3	29,03	276,3	24,11	276,3	19,05	276,3	13,3
277,2	32,96	277,2	26,03	277,2	19,99	277,2	13,45
278,1	32,46	278,1	25,4	278,1	19,42	278,1	16,07
279	31,41	279	23,31	279	21,08	279	15,42
279,9	38,27	279,9	25,08	279,9	20,08	279,9	13,73
280,8	34,66	280,8	22,72	280,8	21,2	280,8	11,88
281,7	32,52	281,7	25,43	281,7	20,36	281,7	16,46
282,6	32,54	282,6	27,4	282,6	20,7	282,6	15,93
283,5	33,73	283,5	27,64	283,5	17,47	283,5	13,12
284,4	32,78	284,4	25,58	284,4	17,74	284,4	13,95
285,3	36,53	285,3	24,9	285,3	21,29	285,3	16,82
286,2	32,11	286,2	23,67	286,2	16,76	286,2	15,02
287,1	32,65	287,1	26,03	287,1	19,83	287,1	14,47
288	31,92	288	23,41	288	19,41	288	15,27
288,9	32,69	288,9	24,91	288,9	20,78	288,9	14,06
289,8	33,91	289,8	22,65	289,8	16,8	289,8	14,18
290,7	34,27	290,7	25,38	290,7	18,88	290,7	11,9
291,6	31,07	291,6	25,55	291,6	19,47	291,6	11,93
292,5	35,06	292,5	23,95	292,5	19,43	292,5	12,21
293,4	32,96	293,4	23,28	293,4	18,59	293,4	16,98
294,3	30,65	294,3	24,54	294,3	19,1	294,3	17,08
295,2	33,4	295,2	24,87	295,2	18,01	295,2	14,49
296,1	34,25	296,1	22,45	296,1	18,39	296,1	14,39
297	33,21	297	22,09	297	20,77	297	16,87
297,9	34,49	297,9	26,66	297,9	16,03	297,9	9,76
298,8	32,8	298,8	23,35	298,8	19,33	298,8	16,28
299,7	36,74	299,7	24,94	299,7	17,94	299,7	9,73
300,6	32,8	300,6	26,29	300,6	16,73	300,6	13,77
301,5	29,63	301,5	23,18	301,5	17,95	301,5	10,37
302,4	28,43	302,4	21,23	302,4	17,21	302,4	12,83
303,3	29,94	303,3	18,68	303,3	16,78	303,3	11,41
304,2	27,76	304,2	19,05	304,2	16,74	304,2	12,29
305,1	29,49	305,1	19,23	305,1	14,93	305,1	10,6
306	26,06	306	21,35	306	14,21	306	11,5
306,9	27,24	306,9	21,04	306,9	12,64	306,9	11,16
307,8	25,49	307,8	20,92	307,8	16,59	307,8	9,94
308,7	23,26	308,7	19,87	308,7	14,21	308,7	11,25
309,6	26,1	309,6	19,78	309,6	14,54	309,6	12,42
310,5	25,54	310,5	19,57	310,5	14,48	310,5	14,26
311,4	26,02	311,4	19,71	311,4	16,18	311,4	10
312,3	24,82	312,3	19,22	312,3	14,99	312,3	11,47
313,2	23,39	313,2	19,76	313,2	15,21	313,2	9,52
314,1	27,41	314,1	20,44	314,1	15,51	314,1	10,84
315	24	315	21,06	315	16,88	315	11,24
315,9	24,49	315,9	15,77	315,9	15,15	315,9	9,03
316,8	23,46	316,8	18,88	316,8	14,79	316,8	11
317,7	24,47	317,7	16,68	317,7	13,27	317,7	12,35
318,6	24,72	318,6	17,75	318,6	13,11	318,6	8,47
319,5	22,74	319,5	17,61	319,5	11,86	319,5	10,34
320,4	22,93	320,4	17,18	320,4	13,43	320,4	9,52
321,3	22,23	321,3	17,7	321,3	12,86	321,3	7,68
322,2	21,04	322,2	16,25	322,2	9,25	322,2	12,49
323,1	22,37	323,1	19,06	323,1	9,98	323,1	14,65
324	21,55	324	17,8	324	14,01	324	7,45
324,9	23,81	324,9	16,65	324,9	13,7	324,9	7,79
325,8	21,04	325,8	19,3	325,8	15,66	325,8	7,67
326,7	22,39	326,7	16,62	326,7	11,15	326,7	9,19
327,6	21,44	327,6	16,34	327,6	10,18	327,6	10,83
328,5	19,8	328,5	16,15	328,5	13,43	328,5	8,5
329,4	21,38	329,4	20,59	329,4	13,76	329,4	12,79
330,3	23,03	330,3	17,06	330,3	10,38	330,3	10,08
331,2	21,25	331,2	16,67	331,2	12,65	331,2	7,67
332,1	20,19	332,1	13,68	332,1	10,29	332,1	9,53
333	18,14	333	15,55	333	13,08	333	9,36
333,9	21,3	333,9	16,64	333,9	13,91	333,9	9,27
334,8	19,74	334,8	13,77	334,8	14,55	334,8	9,96
335,7	18,94	335,7	14,33	335,7	13,91	335,7	8,54
336,6	19,35	336,6	15,94	336,6	11,74	336,6	8,63
337,5	21,94	337,5	14,24	337,5	10,66	337,5	9,31
338,4	19,51	338,4	14,92	338,4	12,8	338,4	11,97
339,3	20,61	339,3	14,66	339,3	12,51	339,3	8,88
340,2	18,44	340,2	15,94	340,2	11,82	340,2	4,4
341,1	19,24	341,1	12,85	341,1	9,87	341,1	7,84
342	17,65	342	12,74	342	13,34	342	11,18
342,9	16,57	342,9	13,8	342,9	11,52	342,9	10,41
343,8	18,73	343,8	14,94	343,8	9,88	343,8	7,06
344,7	15,41	344,7	14,25	344,7	13,52	344,7	6,12
345,6	16,55	345,6	16,41	345,6	12,26	345,6	7,49
346,5	18,44	346,5	12,25	346,5	10,71	346,5	6,97
347,4	18,73	347,4	13,12	347,4	10,82	347,4	8,51
348,3	17,42	348,3	14,85	348,3	8,45	348,3	10,64
349,2	19,69	349,2	15,26	349,2	10,5	349,2	8,15
350,1	18,88	350,1	15,81	350,1	11,47	350,1	8,23
351	17,12	351	13,84	351	9,53	351	5,36
351,9	15,95	351,9	12,29	351,9	9,95	351,9	10,4
352,8	17,26	352,8	14,45	352,8	10,9	352,8	11,31
353,7	16,7	353,7	12,73	353,7	11,76	353,7	8,51
354,6	16,23	354,6	14,35	354,6	6,76	354,6	6,18
355,5	19,11	355,5	12,53	355,5	11,11	355,5	7,6
356,4	19,05	356,4	11,89	356,4	10,63	356,4	6,41
357,3	15,06	357,3	13,36	357,3	7,47	357,3	9,52
358,2	17,63	358,2	13,88	358,2	12,09	358,2	7,96
359,1	19,38	359,1	10,38	359,1	9,96	359,1	7,89
360	19,43	360	13,89	360	9,3	360	4,87
360,9	15,75	360,9	14,04	360,9	10,35	360,9	6,71
361,8	18,09	361,8	14,84	361,8	9,54	361,8	10,47
362,7	15,27	362,7	12,68	362,7	10,57	362,7	8,17
363,6	18,52	363,6	11,72	363,6	7,65	363,6	5,86
364,5	14,6	364,5	17,43	364,5	6,6	364,5	5,39
365,4	17,21	365,4	14,51	365,4	7,67	365,4	8,75
366,3	15,29	366,3	14,88	366,3	7,21	366,3	7,75
367,2	17,2	367,2	13,34	367,2	12,57	367,2	5,26
368,1	16,02	368,1	13,42	368,1	12,03	368,1	8,34
369	16,67	369	12,93	369	11,84	369	7,36
369,9	14,83	369,9	11,79	369,9	12,87	369,9	9,48
370,8	17,59	370,8	15,6	370,8	11,17	370,8	7,92
371,7	16,33	371,7	14,63	371,7	10,98	371,7	8,93
372,6	16,04	372,6	11,85	372,6	14,09	372,6	6,29
373,5	18,86	373,5	14,16	373,5	8,65	373,5	6,64
374,4	14,98	374,4	10,27	374,4	8,71	374,4	6,23
375,3	17,46	375,3	14,99	375,3	11,36	375,3	6,81
376,2	17,3	376,2	11,9	376,2	9,21	376,2	7
377,1	16,46	377,1	12,94	377,1	7,49	377,1	5,91
378	16,56	378	12,99	378	8,75	378	8,53
378,9	14,91	378,9	11	378,9	7,55	378,9	7,02
379,8	15,03	379,8	11,09	379,8	11,82	379,8	6,61
380,7	17,83	380,7	11,62	380,7	9,24	380,7	9,72
381,6	13,08	381,6	13,29	381,6	9,83	381,6	8,05
382,5	14,51	382,5	13,42	382,5	9,84	382,5	8
383,4	16,75	383,4	14,01	383,4	9,73	383,4	5,73
384,3	14,5	384,3	15,8	384,3	10,06	384,3	9,51
385,2	14,7	385,2	10,97	385,2	7,75	385,2	6,99
386,1	15,68	386,1	12,44	386,1	8,4	386,1	4,73
387	13,77	387	13,05	387	9,08	387	6,88
387,9	14,62	387,9	15,7	387,9	5,85	387,9	8,14
388,8	14,02	388,8	11,26	388,8	8,18	388,8	8,04
389,7	15,77	389,7	13,34	389,7	6,82	389,7	7,62
390,6	13,1	390,6	11,44	390,6	12,53	390,6	8,73
391,5	14,58	391,5	12,28	391,5	8,12	391,5	9,33
392,4	16,79	392,4	9,73	392,4	9,42	392,4	7,83
393,3	13,94	393,3	11,01	393,3	7,44	393,3	8,95
394,2	15,52	394,2	12,81	394,2	9,02	394,2	5,39
395,1	14,31	395,1	12,86	395,1	7,87	395,1	7,07
396	17,44	396	13,19	396	7,04	396	4,1
396,9	12,62	396,9	13,72	396,9	9,47	396,9	6,63
397,8	15,8	397,8	10,99	397,8	9,71	397,8	6,97
398,7	11,15	398,7	12,99	398,7	7,7	398,7	5,07
399,6	14,5	399,6	13,38	399,6	9,16	399,6	2,91
400,5	13,64	400,5	11,31	400,5	7,54	400,5	8,58
401,4	16,64	401,4	9,91	401,4	11,09	401,4	7,04
402,3	14,07	402,3	13,21	402,3	6,31	402,3	9,23
403,2	13,84	403,2	11,5	403,2	6,71	403,2	7,45
404,1	15,43	404,1	11,76	404,1	10,41	404,1	10,13
405	16,78	405	12,18	405	9,34	405	7,11
405,9	17,28	405,9	12,92	405,9	11,1	405,9	9,97
406,8	14,53	406,8	14,63	406,8	9,62	406,8	5,31
407,7	14,36	407,7	8,57	407,7	10,04	407,7	7,26
408,6	15,93	408,6	11,36	408,6	10,03	408,6	3,66
409,5	16,55	409,5	11,45	409,5	10,46	409,5	6,23
410,4	15,27	410,4	12,96	410,4	8,35	410,4	6,44
411,3	14,63	411,3	10,81	411,3	9,79	411,3	7,8
412,2	16,68	412,2	10,14	412,2	9,18	412,2	6,76
413,1	14,07	413,1	10,39	413,1	8,41	413,1	8,32
414	17,64	414	12,93	414	10,32	414	8,33
414,9	14,96	414,9	11,86	414,9	8,38	414,9	6,82
415,8	14,98	415,8	11,08	415,8	10,17	415,8	7,44
416,7	14,45	416,7	13,35	416,7	13,13	416,7	7,32
417,6	14,58	417,6	15,55	417,6	10,16	417,6	7,56
418,5	13,51	418,5	10,23	418,5	10,88	418,5	6,46
419,4	11,34	419,4	14,05	419,4	9,49	419,4	9,2
420,3	11,66	420,3	11,01	420,3	11,5	420,3	6,74
421,2	15,08	421,2	12,88	421,2	8,76	421,2	8,81
422,1	18,58	422,1	11,22	422,1	11,23	422,1	7,87
423	13,99	423	12,3	423	9,15	423	7,76
423,9	14,23	423,9	10,45	423,9	9,62	423,9	6,69
424,8	14,21	424,8	13,72	424,8	6,02	424,8	8,4
425,7	11,35	425,7	10,5	425,7	6,61	425,7	8,74
426,6	15,91	426,6	11,12	426,6	8,86	426,6	8,27
427,5	12,68	427,5	13	427,5	9,23	427,5	8,59
428,4	13,46	428,4	14,13	428,4	9,73	428,4	7,89
429,3	14,07	429,3	12,27	429,3	7,89	429,3	10,5
430,2	13,77	430,2	12,85	430,2	9,78	430,2	7,98
431,1	13,77	431,1	11,27	431,1	6,28	431,1	8,29
432	12,44	432	12,28	432	11,91	432	7,33
432,9	13,32	432,9	9,87	432,9	7,18	432,9	6,61
433,8	14,81	433,8	11,99	433,8	7,28	433,8	8,09
434,7	10,98	434,7	12,48	434,7	8,63	434,7	5,74
435,6	13,97	435,6	12,18	435,6	5,19	435,6	6,83
436,5	16,98	436,5	10,66	436,5	7,59	436,5	7,08
437,4	17,67	437,4	13,25	437,4	3,9	437,4	7,18
438,3	12,16	438,3	11,26	438,3	10,59	438,3	7,34
439,2	14,26	439,2	10,35	439,2	11,55	439,2	8,29
440,1	14,88	440,1	11,55	440,1	11,88	440,1	6,96
441	14,97	441	13,64	441	8,52	441	6,21
441,9	12,52	441,9	11,79	441,9	11,43	441,9	7,81
442,8	17,17	442,8	11,92	442,8	6,12	442,8	10,13
443,7	12,71	443,7	13,3	443,7	7,45	443,7	5,11
444,6	14,15	444,6	12,47	444,6	6,02	444,6	6,3
445,5	14,38	445,5	13,55	445,5	9,74	445,5	6,3
446,4	12,14	446,4	13,66	446,4	12,13	446,4	7,01
447,3	12,61	447,3	13,22	447,3	6,37	447,3	6,42
448,2	12,61	448,2	12,5	448,2	6,84	448,2	6,49
449,1	10,22	449,1	11,96	449,1	8,39	449,1	8,73
450	12,14	450	11,93	450	8,76	450	6,75
450,9	12,14	450,9	10,46	450,9	8,58	450,9	8,44
451,8	15,3	451,8	10,22	451,8	8,77	451,8	10,29
452,7	12,25	452,7	9,42	452,7	7,06	452,7	5,71
453,6	12,33	453,6	12,04	453,6	8,76	453,6	6,27
454,5	14,07	454,5	10,3	454,5	8,36	454,5	5,54
455,4	12,24	455,4	11,4	455,4	7,63	455,4	7,88
456,3	13,61	456,3	11,71	456,3	7,81	456,3	7,27
457,2	13,47	457,2	8,78	457,2	10,97	457,2	6,97
458,1	13,33	458,1	9,87	458,1	9,45	458,1	7,96
459	15,17	459	12,21	459	8,54	459	7,69
459,9	13,64	459,9	11,35	459,9	9,08	459,9	8,5
460,8	10,39	460,8	11,11	460,8	8,75	460,8	6,72
461,7	15,01	461,7	8,95	461,7	7,8	461,7	8,5
462,6	12,06	462,6	9,25	462,6	8,83	462,6	8,96
463,5	14,78	463,5	10,66	463,5	8,56	463,5	9,52
464,4	10,14	464,4	9,99	464,4	11,27	464,4	8,93
465,3	15,53	465,3	12,92	465,3	8,53	465,3	7,15
466,2	12,65	466,2	11,91	466,2	9,08	466,2	9,15
467,1	12,36	467,1	10,64	467,1	5,31	467,1	8,18
468	9,1	468	10,48	468	6,62	468	7,35
468,9	14,65	468,9	11,9	468,9	7,96	468,9	4,56
469,8	12,79	469,8	10,99	469,8	6,12	469,8	4,77
470,7	15,2	470,7	11,23	470,7	6,65	470,7	5,44
471,6	11,47	471,6	9,3	471,6	9,64	471,6	8
472,5	11,85	472,5	13,18	472,5	7,84	472,5	9,16
473,4	14,02	473,4	12,19	473,4	10,77	473,4	6,98
474,3	14,67	474,3	10,14	474,3	8,63	474,3	7,58
475,2	11,63	475,2	13,47	475,2	3,62	475,2	6,75
476,1	12,34	476,1	12,83	476,1	7,03	476,1	7,73
477	10,86	477	10,37	477	6,11	477	8,8
477,9	11,76	477,9	13,4	477,9	7,51	477,9	9,98
478,8	15,21	478,8	11,89	478,8	7,9	478,8	3,58
479,7	13,46	479,7	10,77	479,7	7,97	479,7	7,08
480,6	11,45	480,6	12,53	480,6	8,17	480,6	6,25
481,5	12,16	481,5	11,47	481,5	7,94	481,5	3,68
482,4	11,91	482,4	12,53	482,4	8,07	482,4	10,05
483,3	9,44	483,3	13,3	483,3	10	483,3	6,67
484,2	13,42	484,2	13,26	484,2	11,26	484,2	4,48
485,1	13,94	485,1	11,73	485,1	8,62	485,1	8,14
486	11,64	486	10,85	486	10,75	486	6,87
486,9	15,4	486,9	9,27	486,9	9,49	486,9	4,73
487,8	12,94	487,8	10,22	487,8	7,16	487,8	7,54
488,7	11,1	488,7	12,64	488,7	5,64	488,7	8,09
489,6	13,74	489,6	9,78	489,6	9,42	489,6	6,67
490,5	13,1	490,5	10,25	490,5	8,42	490,5	7,13
491,4	14,57	491,4	13,95	491,4	8,21	491,4	4,89
492,3	14,51	492,3	12,07	492,3	6,89	492,3	7,02
493,2	12,86	493,2	13,39	493,2	7,99	493,2	8,27
494,1	12,83	494,1	12,07	494,1	7,22	494,1	8,39
495	12,16	495	11,74	495	3,94	495	5,64
495,9	14,08	495,9	9,99	495,9	13,19	495,9	8,6
496,8	11,74	496,8	10,76	496,8	7,76	496,8	9,36
497,7	10,73	497,7	11,27	497,7	10,75	497,7	6,01
498,6	14,1	498,6	6,49	498,6	7,28	498,6	6,12
499,5	13,45	499,5	13,79	499,5	9,6	499,5	7,5
500,4	14,01	500,4	8	500,4	7,28	500,4	6,55
501,3	8,46	501,3	9,64	501,3	6,34	501,3	8,4
502,2	10,18	502,2	10,3	502,2	6,18	502,2	7,76
503,1	11,86	503,1	10,15	503,1	9,31	503,1	5,61
504	12,68	504	12,15	504	7,33	504	6,41
504,9	13,68	504,9	9,55	504,9	7,06	504,9	9,25
505,8	14,85	505,8	7,98	505,8	5,13	505,8	6,36
506,7	10,13	506,7	9,52	506,7	8,21	506,7	8,2
507,6	12,83	507,6	11	507,6	10,19	507,6	8,04
508,5	14,24	508,5	11,07	508,5	10,42	508,5	8,24
509,4	13,11	509,4	9,35	509,4	8,42	509,4	4,96
510,3	13,84	510,3	12,66	510,3	8,82	510,3	8,85
511,2	15,73	511,2	13,18	511,2	10,32	511,2	6,68
512,1	12,92	512,1	12,36	512,1	9,93	512,1	6,1
513	12,04	513	7,71	513	10,17	513	5,57
513,9	14,35	513,9	13,25	513,9	7,69	513,9	4,92
514,8	10,95	514,8	10,01	514,8	9,77	514,8	5,87
515,7	13,04	515,7	11,66	515,7	3,81	515,7	6,84
516,6	12,63	516,6	8,63	516,6	7,03	516,6	6,24
517,5	12,5	517,5	10,76	517,5	9,72	517,5	7,78
518,4	11,09	518,4	13,79	518,4	10,53	518,4	8,11
519,3	12,2	519,3	9,09	519,3	8,25	519,3	8,22
520,2	14,49	520,2	9,77	520,2	9,17	520,2	7,62
521,1	11,83	521,1	12,85	521,1	9,83	521,1	8,26
522	14,23	522	10,77	522	8,12	522	8,32
522,9	12,16	522,9	11,21	522,9	7,75	522,9	6,31
523,8	12,48	523,8	11,95	523,8	5,98	523,8	6,9
524,7	13,13	524,7	10,12	524,7	7,13	524,7	8,01
525,6	11,84	525,6	12,44	525,6	10,06	525,6	4,65
526,5	10,91	526,5	10,54	526,5	7,5	526,5	6,36
527,4	14,95	527,4	9,56	527,4	8,54	527,4	5,93
528,3	13,06	528,3	11,62	528,3	8,35	528,3	6,08
529,2	11,74	529,2	10,87	529,2	8,55	529,2	5,31
530,1	15,52	530,1	11,82	530,1	7,26	530,1	7,82
531	9,98	531	10,47	531	7,03	531	8,13
531,9	12,18	531,9	8,13	531,9	9,02	531,9	4,72
532,8	11,78	532,8	12,52	532,8	7,79	532,8	7,16
533,7	12,5	533,7	9,94	533,7	10,71	533,7	7,38
534,6	12,71	534,6	11,81	534,6	7,17	534,6	6,25
535,5	13,25	535,5	8,62	535,5	8,94	535,5	7,6
536,4	15,44	536,4	14,32	536,4	9,03	536,4	4,2
537,3	11,42	537,3	8,26	537,3	7,18	537,3	9,08
538,2	12,48	538,2	10,5	538,2	10,06	538,2	5,71
539,1	14,67	539,1	9,49	539,1	5,72	539,1	7,61
540	13,9	540	9,18	540	5,31	540	8,45
540,9	11,1	540,9	11,45	540,9	9,12	540,9	4,79
541,8	13,34	541,8	10,21	541,8	7,55	541,8	5,97
542,7	11,47	542,7	8,16	542,7	8,59	542,7	8,46
543,6	14,43	543,6	6,36	543,6	7,41	543,6	6,35
544,5	12,63	544,5	8,72	544,5	9,76	544,5	4,26
545,4	10,81	545,4	8,92	545,4	9,14	545,4	7,86
546,3	13,29	546,3	12,03	546,3	8,57	546,3	6,94
547,2	10,99	547,2	10,82	547,2	9,73	547,2	4,42
548,1	11,3	548,1	10,78	548,1	6,75	548,1	7,1
549	13,74	549	9,55	549	9,77	549	6,29
549,9	14,42	549,9	13,11	549,9	8,74	549,9	7,98
550,8	14,09	550,8	7,74	550,8	6,76	550,8	10,75
551,7	12,08	551,7	13,17	551,7	8,85	551,7	5,69
552,6	12,58	552,6	11,25	552,6	8,58	552,6	9,34
553,5	11,14	553,5	12,11	553,5	6,94	553,5	5,35
554,4	12,42	554,4	7,9	554,4	5,1	554,4	5,79
555,3	11,95	555,3	8,98	555,3	9,97	555,3	6,43
556,2	11,68	556,2	7,61	556,2	7,69	556,2	5,9
557,1	12,88	557,1	14,16	557,1	9,26	557,1	9,59
558	9,56	558	9,12	558	6,56	558	5,84
558,9	11,05	558,9	8,46	558,9	9,06	558,9	7,41
559,8	13,22	559,8	11,7	559,8	8,33	559,8	10,66
560,7	12,93	560,7	9,73	560,7	7,52	560,7	3,69
561,6	12,03	561,6	9,58	561,6	8,04	561,6	4,06
562,5	12,63	562,5	9,72	562,5	8,36	562,5	6,82
563,4	12,12	563,4	13,38	563,4	7,04	563,4	7,86
564,3	13,15	564,3	8,84	564,3	9,78	564,3	4,55
565,2	11,87	565,2	10,56	565,2	10,89	565,2	10,16
566,1	10,1	566,1	9,33	566,1	7,38	566,1	6
567	11,95	567	9,62	567	6,83	567	6,55
567,9	9,49	567,9	10,28	567,9	9,38	567,9	6,48
568,8	10,72	568,8	12,22	568,8	9,13	568,8	9,61
569,7	11,24	569,7	9,1	569,7	5,45	569,7	4,85
570,6	12,57	570,6	9,54	570,6	9,3	570,6	5,84
571,5	8,11	571,5	10,06	571,5	8,87	571,5	5,7
572,4	12,39	572,4	8,26	572,4	9,17	572,4	7,97
573,3	9,65	573,3	8,99	573,3	9,15	573,3	5,27
574,2	11,42	574,2	12,36	574,2	7,42	574,2	7,15
575,1	12,98	575,1	9,78	575,1	7,38	575,1	9,21
576	12,15	576	9,61	576	5,55	576	6,49
576,9	10,7	576,9	7,31	576,9	5,41	576,9	10,36
577,8	13,05	577,8	10,43	577,8	9,61	577,8	6,24
578,7	8,98	578,7	9,99	578,7	11,2	578,7	7,9
579,6	13,14	579,6	8,94	579,6	10,6	579,6	7,02
580,5	9,63	580,5	10,55	580,5	7,81	580,5	7,37
581,4	11,46	581,4	10,22	581,4	7,54	581,4	4,83
582,3	12,06	582,3	8,81	582,3	7,31	582,3	9,28
583,2	11,26	583,2	10,15	583,2	10,66	583,2	6,29
584,1	10,07	584,1	10,46	584,1	4,62	584,1	7,7
585	10,47	585	10,84	585	7,74	585	3,57
585,9	8,7	585,9	8,22	585,9	7,08	585,9	7,2
586,8	13,06	586,8	9,3	586,8	7,75	586,8	8,16
587,7	13,13	587,7	10,17	587,7	6,16	587,7	10,44
588,6	12,88	588,6	7,52	588,6	6,44	588,6	5,74
589,5	11,61	589,5	10,23	589,5	10,82	589,5	5,41
590,4	12,11	590,4	13,43	590,4	8,77	590,4	8,86
591,3	8,65	591,3	6,13	591,3	5,15	591,3	5,25
592,2	12,09	592,2	11,25	592,2	10,2	592,2	5,03
593,1	12,92	593,1	7,78	593,1	8,77	593,1	9,96
594	11,25	594	9,79	594	5,65	594	3,56
594,9	11,92	594,9	12,65	594,9	6,83	594,9	7,38
595,8	9,47	595,8	12,56	595,8	6,18	595,8	10,09
596,7	10,61	596,7	9,13	596,7	5,38	596,7	7,08
597,6	10,43	597,6	11,61	597,6	5,72	597,6	6,86
598,5	11,94	598,5	10,66	598,5	9,44	598,5	3,82
599,4	11,73	599,4	9,94	599,4	6,37	599,4	4,65
600,3	16,04	600,3	12,23	600,3	8,22	600,3	8,18
601,2	10,07	601,2	10,53	601,2	6,97	601,2	7,58
602,1	11,43	602,1	8,77	602,1	11,1	602,1	5,38
603	9,8	603	8,34	603	7,34	603	7,91
603,9	11,51	603,9	9,78	603,9	8,33	603,9	8,55
604,8	9,62	604,8	11,86	604,8	5,93	604,8	8,1
605,7	14,31	605,7	9,86	605,7	8,69	605,7	5,47
606,6	11,9	606,6	8,95	606,6	7,85	606,6	4,45
607,5	13,09	607,5	9,57	607,5	8,83	607,5	5,48
608,4	11,54	608,4	10,45	608,4	5,31	608,4	8,61
609,3	9,75	609,3	9,81	609,3	6,88	609,3	8,48
610,2	10,69	610,2	10,1	610,2	10,66	610,2	4,81
611,1	11,26	611,1	10,2	611,1	5,59	611,1	8,22
612	10,81	612	9,12	612	8,14	612	4,36
612,9	11,96	612,9	9,65	612,9	7,45	612,9	6,59
613,8	11,75	613,8	9,74	613,8	5,66	613,8	6,97
614,7	12,65	614,7	9,47	614,7	8,77	614,7	6,92
615,6	9,72	615,6	6,98	615,6	8,86	615,6	9,88
616,5	11,6	616,5	6,76	616,5	3,9	616,5	8,85
617,4	11,44	617,4	8,49	617,4	4,81	617,4	7,28
618,3	12,74	618,3	12,04	618,3	10,64	618,3	8,45
619,2	12,41	619,2	11,66	619,2	5,74	619,2	3,73
620,1	13,26	620,1	10,41	620,1	8,06	620,1	6,52
621	9,87	621	7,55	621	6,38	621	3,58
621,9	11,64	621,9	8,76	621,9	7,41	621,9	6,15
622,8	10,3	622,8	10,22	622,8	5,63	622,8	1,86
623,7	9,81	623,7	10,22	623,7	7,88	623,7	7,36
624,6	12,21	624,6	7,72	624,6	10,13	624,6	7,41
625,5	11,41	625,5	9,06	625,5	9,47	625,5	5,32
626,4	12,34	626,4	8,19	626,4	5,69	626,4	4,4
627,3	10,81	627,3	7,56	627,3	6,41	627,3	6,09
628,2	13,57	628,2	8,88	628,2	5,96	628,2	6,63
629,1	10,41	629,1	9,02	629,1	3,57	629,1	6,04
630	12,17	630	10	630	4,24	630	9,09
630,9	10,69	630,9	11,82	630,9	8,22	630,9	2,92
631,8	8,96	631,8	10,29	631,8	6,59	631,8	6,76
632,7	12,71	632,7	7,41	632,7	8,99	632,7	7,34
633,6	12,19	633,6	6,59	633,6	7,8	633,6	3,72
634,5	8,63	634,5	12,62	634,5	7,76	634,5	7,09
635,4	8,26	635,4	9,29	635,4	6,97	635,4	6,71
636,3	14,4	636,3	9,84	636,3	7,22	636,3	6,8
637,2	10,32	637,2	11,44	637,2	7,39	637,2	4,73
638,1	11,68	638,1	8,39	638,1	7,1	638,1	5,07
639	11,91	639	11,82	639	6,49	639	4,23
639,9	10,92	639,9	8,41	639,9	4,74	639,9	10,42
640,8	9,33	640,8	9,05	640,8	8,64	640,8	4,46
641,7	9,5	641,7	10,48	641,7	6,78	641,7	9,47
642,6	8,12	642,6	7,02	642,6	8,09	642,6	5,3
643,5	10,9	643,5	11,44	643,5	8,36	643,5	6,01
644,4	10,55	644,4	8,45	644,4	11,34	644,4	9,14
645,3	14,22	645,3	8,23	645,3	10,91	645,3	6,38
646,2	8,9	646,2	7,45	646,2	9,9	646,2	6,96
647,1	9,1	647,1	8,43	647,1	6,27	647,1	8,26
648	9,21	648	12,1	648	7,73	648	8,2
648,9	8,23	648,9	7,1	648,9	9,65	648,9	8,74
649,8	11,34	649,8	10,67	649,8	7,27	649,8	10,68
650,7	10,88	650,7	8,93	650,7	8,49	650,7	7,28
651,6	10,94	651,6	7,96	651,6	9,24	651,6	5,46
652,5	9,92	652,5	9,1	652,5	7,39	652,5	5,74
653,4	13,52	653,4	10,3	653,4	7,76	653,4	4,92
654,3	10,81	654,3	9,48	654,3	10,7	654,3	5,59
655,2	10,18	655,2	8,86	655,2	5,22	655,2	5,38
656,1	12,91	656,1	8,41	656,1	7,78	656,1	8,28
657	10,19	657	5,94	657	7,72	657	8,47
657,9	10,64	657,9	7,98	657,9	7,37	657,9	7,08
658,8	9,41	658,8	9,84	658,8	5,79	658,8	6,21
659,7	10,71	659,7	10,69	659,7	8,81	659,7	6,62
660,6	11,43	660,6	10,09	660,6	6,17	660,6	6,21
661,5	11,08	661,5	8,56	661,5	9,15	661,5	6,88
662,4	8,5	662,4	5,08	662,4	9,93	662,4	6,83
663,3	10,01	663,3	11,13	663,3	7,8	663,3	5,34
664,2	7,95	664,2	7,6	664,2	8,16	664,2	5,37
665,1	10,65	665,1	9,01	665,1	9,23	665,1	5,46
666	12,19	666	8,57	666	9,79	666	4,52
666,9	10,68	666,9	8,96	666,9	9,99	666,9	7,44
667,8	9,39	667,8	7,64	667,8	8,43	667,8	8,42
668,7	11,64	668,7	10,05	668,7	7,04	668,7	4,48
669,6	11,8	669,6	8,71	669,6	5,63	669,6	8,49
670,5	11,03	670,5	9,27	670,5	6,36	670,5	10,11
671,4	12,31	671,4	6,06	671,4	8,32	671,4	5,91
672,3	12,11	672,3	10,7	672,3	9,47	672,3	5,79
673,2	9,26	673,2	8,4	673,2	9,65	673,2	5,73
674,1	8,79	674,1	10,51	674,1	6,89	674,1	7,08
675	11,99	675	7,92	675	8,26	675	7,89
675,9	8,29	675,9	12,59	675,9	5,62	675,9	4,76
676,8	9,77	676,8	6,94	676,8	10,32	676,8	11,85
677,7	9,85	677,7	8	677,7	3,81	677,7	8,4
678,6	10,67	678,6	8,78	678,6	7,85	678,6	5,83
679,5	10,3	679,5	7,61	679,5	6,89	679,5	9,59
680,4	7,54	680,4	9,44	680,4	5,76	680,4	5,47
681,3	12,63	681,3	8,1	681,3	9,36	681,3	3,9
682,2	10,4	682,2	5,41	682,2	10,87	682,2	6,38
683,1	11,93	683,1	9,63	683,1	7,64	683,1	6,59
684	10,13	684	9,35	684	9,42	684	6,02
684,9	10,56	684,9	11,23	684,9	4,58	684,9	5,27
685,8	12,17	685,8	8,9	685,8	6,85	685,8	8,46
686,7	7,57	686,7	6,31	686,7	7,07	686,7	6,07
687,6	10,19	687,6	11,25	687,6	5,82	687,6	5,89
688,5	9,38	688,5	11,63	688,5	5,33	688,5	5,26
689,4	12,57	689,4	10,82	689,4	7,16	689,4	4,74
690,3	11,11	690,3	7,41	690,3	4,26	690,3	1,01
691,2	12,45	691,2	11	691,2	9,13	691,2	8,04
692,1	8,8	692,1	6,07	692,1	6,54	692,1	5,89
693	10,18	693	8,3	693	4,7	693	8,96
693,9	9,29	693,9	5,99	693,9	11,08	693,9	6,4
694,8	10,04	694,8	8,23	694,8	6,27	694,8	4,06
695,7	10,27	695,7	8,26	695,7	5,84	695,7	6,67
696,6	9,05	696,6	8,2	696,6	5,37	696,6	8,89
697,5	11,44	697,5	9,79	697,5	8,94	697,5	7,77
698,4	10,95	698,4	9,18	698,4	9,3	698,4	2,46
699,3	8,84	699,3	10,19	699,3	6,15	699,3	4,17
700,2	8,54	700,2	9,64	700,2	8,72	700,2	4,9
701,1	12,16	701,1	9,89	701,1	5,97	701,1	7,69
702	10,06	702	9,17	702	5,18	702	8,16
702,9	10,13	702,9	5,97	702,9	2,98	702,9	4,96
703,8	10,74	703,8	9,06	703,8	7,24	703,8	3,98
704,7	9,2	704,7	6,89	704,7	7,75	704,7	7,86
705,6	10,41	705,6	11,91	705,6	7,91	705,6	4,76
706,5	12,21	706,5	8,13	706,5	5,05	706,5	7,37
707,4	10,68	707,4	6,44	707,4	5,25	707,4	4,46
708,3	10,1	708,3	9,48	708,3	8,32	708,3	8,24
709,2	8,87	709,2	7,32	709,2	7,19	709,2	6,74
710,1	8,21	710,1	8,66	710,1	8,12	710,1	8,16
711	9,1	711	10,22	711	8,27	711	8,05
711,9	9,6	711,9	9,62	711,9	6,35	711,9	7,84
712,8	9,8	712,8	10,38	712,8	7,88	712,8	6,67
713,7	12,63	713,7	6,84	713,7	7,23	713,7	4,83
714,6	11,6	714,6	8,81	714,6	7,13	714,6	7,08
715,5	10,94	715,5	6,59	715,5	6,43	715,5	4,97
716,4	12,35	716,4	9,94	716,4	8,64	716,4	4,36
717,3	9,77	717,3	5,71	717,3	10,64	717,3	4,92
718,2	8,74	718,2	8,2	718,2	6,89	718,2	7,63
719,1	11,94	719,1	7,2	719,1	7,9	719,1	7,37
720	10,44	720	11,99	720	5,99	720	5,42
720,9	7,81	720,9	10,1	720,9	8,19	720,9	5,96
721,8	9,79	721,8	11,09	721,8	9,71	721,8	4,75
722,7	9,55	722,7	8,24	722,7	5,41	722,7	2,56
723,6	8,82	723,6	9,63	723,6	6,2	723,6	5,52
724,5	10,35	724,5	9,11	724,5	6,94	724,5	4,61
725,4	10,99	725,4	8,44	725,4	8,72	725,4	6,49
726,3	10,7	726,3	5,2	726,3	7,21	726,3	7,35
727,2	8,04	727,2	7,39	727,2	9,56	727,2	5,88
728,1	10,13	728,1	8,18	728,1	7,16	728,1	4,93
729	9,36	729	10,95	729	9,63	729	6,82
729,9	9,31	729,9	8,09	729,9	9,82	729,9	3,22
730,8	10,55	730,8	7,79	730,8	7,33	730,8	4,41
731,7	9,16	731,7	9,31	731,7	8,13	731,7	8,09
732,6	10,52	732,6	7,3	732,6	6,89	732,6	10,47
733,5	8,75	733,5	8,03	733,5	7,01	733,5	6,82
734,4	12,83	734,4	6,93	734,4	7,55	734,4	6,41
735,3	9,79	735,3	7,6	735,3	6,97	735,3	5,15
736,2	10,22	736,2	10,19	736,2	8,48	736,2	4,86
737,1	7,68	737,1	8,28	737,1	7,41	737,1	4,93
738	9,89	738	11,11	738	3,75	738	4,59
738,9	8,21	738,9	8,94	738,9	7,24	738,9	3,53
739,8	10,19	739,8	6,99	739,8	7,08	739,8	3,95
740,7	7,81	740,7	10,89	740,7	10,68	740,7	8,34
741,6	9,22	741,6	6,51	741,6	7,49	741,6	5,69
742,5	9,78	742,5	8,7	742,5	7,81	742,5	7,05
743,4	6,94	743,4	7,73	743,4	7,24	743,4	3,81
744,3	10,62	744,3	7,27	744,3	6,83	744,3	2,65
745,2	11,83	745,2	10,44	745,2	11,7	745,2	5,04
746,1	11,35	746,1	7,46	746,1	6,06	746,1	7,08
747	11,34	747	9,58	747	7,91	747	5,08
747,9	9,26	747,9	10,96	747,9	7,88	747,9	4,72
748,8	8,81	748,8	8,28	748,8	7	748,8	7,15
749,7	5,49	749,7	7,89	749,7	6,29	749,7	4,45
750,6	8,61	750,6	11,77	750,6	5,73	750,6	6,92
751,5	8,83	751,5	7,71	751,5	5,18	751,5	6,68
752,4	8,68	752,4	6,91	752,4	6,81	752,4	7,21
753,3	9,54	753,3	9,96	753,3	7,7	753,3	5,64
754,2	9,9	754,2	5,44	754,2	6,71	754,2	4,02
755,1	7,73	755,1	8,06	755,1	9,09	755,1	5,53
756	10,69	756	6,37	756	8,52	756	2,13
756,9	9,39	756,9	6,7	756,9	8,27	756,9	5,1
757,8	8,53	757,8	7,84	757,8	8,69	757,8	8,13
758,7	7,64	758,7	7,4	758,7	9,33	758,7	5,83
759,6	10,35	759,6	9,39	759,6	7,36	759,6	7,78
760,5	9,79	760,5	8,76	760,5	3,95	760,5	4,58
761,4	8,46	761,4	8,76	761,4	6,6	761,4	3,46
762,3	10,16	762,3	8,74	762,3	5,35	762,3	5,37
763,2	8,86	763,2	8,34	763,2	7,04	763,2	7,29
764,1	8,76	764,1	11,05	764,1	6,84	764,1	8,55
765	7,68	765	3,73	765	5,9	765	3,34
765,9	9,94	765,9	8,36	765,9	6,13	765,9	5,34
766,8	8,73	766,8	6,93	766,8	9,27	766,8	5,54
767,7	8,08	767,7	9,12	767,7	6,74	767,7	6,13
768,6	9,75	768,6	6,26	768,6	4,21	768,6	8,1
769,5	8,88	769,5	8,83	769,5	4,68	769,5	6,48
770,4	8,97	770,4	8,87	770,4	5,97	770,4	7,66
771,3	10,93	771,3	5,58	771,3	4,79	771,3	7,37
772,2	9,5	772,2	7,71	772,2	5,46	772,2	2,12
773,1	8,66	773,1	8,2	773,1	5,54	773,1	8,22
774	10,48	774	6,02	774	6,66	774	4,5
774,9	7,38	774,9	10,5	774,9	6,34	774,9	6,56
775,8	9,07	775,8	7,19	775,8	7,51	775,8	5,83
776,7	8,42	776,7	8,21	776,7	7,27	776,7	6,81
777,6	8,15	777,6	8,69	777,6	7,93	777,6	2,68
778,5	7,65	778,5	8,32	778,5	7,8	778,5	4,02
779,4	8,69	779,4	6,82	779,4	5,6	779,4	4,82
780,3	7,43	780,3	7,28	780,3	8,18	780,3	5,4
781,2	11,32	781,2	9,03	781,2	8,83	781,2	4,88
782,1	10,81	782,1	8,22	782,1	3,88	782,1	8,12
783	9	783	8,57	783	6,72	783	3,81
783,9	9,2	783,9	8,12	783,9	4,29	783,9	6,8
784,8	12,14	784,8	8,51	784,8	6,93	784,8	4,26
785,7	8,5	785,7	5,22	785,7	5,14	785,7	6,43
786,6	5,24	786,6	6,18	786,6	6,84	786,6	5,12
787,5	8,43	787,5	8,77	787,5	4,52	787,5	6,62
788,4	8,64	788,4	6,72	788,4	7,7	788,4	10,49
789,3	6,94	789,3	7,25	789,3	5,63	789,3	5,26
790,2	9,86	790,2	7,64	790,2	7,63	790,2	7,82
791,1	9,33	791,1	6,13	791,1	5,22	791,1	6,03
792	9,02	792	5,2	792	2,67	792	4,1
792,9	11,91	792,9	7,56	792,9	4,01	792,9	3,77
793,8	8,44	793,8	7,33	793,8	7,96	793,8	5,22
794,7	8,3	794,7	8,29	794,7	8,23	794,7	8,31
795,6	8,58	795,6	6,77	795,6	6,45	795,6	6,86
796,5	8,59	796,5	6,05	796,5	4,98	796,5	3,62
797,4	9,16	797,4	7,71	797,4	6,11	797,4	4,77
798,3	8,81	798,3	6,27	798,3	7,46	798,3	1,91
799,2	7,59	799,2	7,36	799,2	10,05	799,2	6,4
800,1	9,95	800,1	8,85	800,1	8,2	800,1	3,53
801	10,97	801	6,66	801	7,73	801	5,26
801,9	8,96	801,9	10,68	801,9	4,8	801,9	4,85
802,8	7,96	802,8	5,37	802,8	4,47	802,8	6,9
803,7	10,85	803,7	8	803,7	6,02	803,7	6,57
804,6	11,31	804,6	7,34	804,6	8,62	804,6	3,23
805,5	8,6	805,5	8,24	805,5	5,23	805,5	8,61
806,4	14,2	806,4	9,62	806,4	6,81	806,4	3,06
807,3	9,79	807,3	5,86	807,3	6,69	807,3	6,9
808,2	7,34	808,2	7,85	808,2	7,92	808,2	2,55
809,1	8,26	809,1	7,79	809,1	6,01	809,1	5,02
810	9,95	810	9,89	810	4,73	810	6,46
810,9	8,6	810,9	4,99	810,9	5,86	810,9	7,02
811,8	9,17	811,8	5,89	811,8	7,6	811,8	4,16
812,7	10,16	812,7	4,41	812,7	7,29	812,7	3,5
813,6	8,35	813,6	9,24	813,6	6,52	813,6	4,74
814,5	7,93	814,5	4,44	814,5	7,8	814,5	3,74
815,4	9,69	815,4	4,51	815,4	4,76	815,4	6,12
816,3	7,26	816,3	7,12	816,3	5,79	816,3	3,39
817,2	10,07	817,2	6,16	817,2	6,93	817,2	3,69
818,1	11,12	818,1	10,11	818,1	7,61	818,1	2,75
819	7,62	819	9,2	819	6,61	819	3,8
819,9	7,3	819,9	8,24	819,9	7,62	819,9	3,04
820,8	9,65	820,8	5,97	820,8	7,04	820,8	5,68
821,7	7,42	821,7	7,01	821,7	6,3	821,7	9,46
822,6	8,22	822,6	7,04	822,6	3,18	822,6	3,92
823,5	9,9	823,5	7,85	823,5	5,09	823,5	2,47
824,4	5,36	824,4	3,4	824,4	7,26	824,4	4,26
825,3	9,49	825,3	7,94	825,3	6,14	825,3	7,32
826,2	7,64	826,2	6,15	826,2	6,9	826,2	2,62
827,1	6,16	827,1	6,43	827,1	8,21	827,1	7,1
828	11,49	828	6,95	828	4,2	828	2,97
828,9	7,45	828,9	7,25	828,9	9,26	828,9	7,63
829,8	8,75	829,8	6,03	829,8	6,02	829,8	3,88
830,7	10,64	830,7	7,88	830,7	3,38	830,7	4,43
831,6	9,68	831,6	4,01	831,6	7,75	831,6	4,03
832,5	7,75	832,5	7,77	832,5	5,24	832,5	4,29
833,4	10,22	833,4	6,21	833,4	6,46	833,4	3,92
834,3	10,56	834,3	8,93	834,3	4,73	834,3	5,52
835,2	9,71	835,2	8,44	835,2	6,67	835,2	4,91
836,1	8,51	836,1	4,45	836,1	9,2	836,1	5,65
837	10,85	837	6,07	837	6,97	837	6,2
837,9	9,31	837,9	6,56	837,9	4,8	837,9	6,55
838,8	5,43	838,8	8,65	838,8	5,46	838,8	4,64
839,7	11,26	839,7	6,05	839,7	6,2	839,7	5,89
840,6	9,6	840,6	5,37	840,6	4,34	840,6	2,11
841,5	8,72	841,5	7,14	841,5	5,65	841,5	6,85
842,4	11,98	842,4	7,41	842,4	6,23	842,4	6,37
843,3	10,49	843,3	7,82	843,3	7,15	843,3	3,45
844,2	7,78	844,2	5,5	844,2	8,65	844,2	4,16
845,1	8,17	845,1	9,31	845,1	9,78	845,1	6,23
846	9,42	846	6,48	846	8,89	846	4,73
846,9	8,68	846,9	6,41	846,9	9,51	846,9	2,84
847,8	8,47	847,8	6,17	847,8	5,95	847,8	4,1
848,7	11,47	848,7	5,57	848,7	5,45	848,7	6,52
849,6	10,04	849,6	6,1	849,6	8,93	849,6	5,6
850,5	6,67	850,5	7,02	850,5	4,83	850,5	4,37
851,4	8,1	851,4	8,51	851,4	6,45	851,4	5,36
852,3	7,02	852,3	10,4	852,3	4,49	852,3	5,61
853,2	9,73	853,2	8,18	853,2	1,85	853,2	6,72
854,1	9,71	854,1	5,25	854,1	6,14	854,1	0,63
855	10,02	855	6,41	855	4,26	855	6,85
855,9	8,51	855,9	6,88	855,9	5,51	855,9	5,1
856,8	6,98	856,8	6,94	856,8	7,11	856,8	4,64
857,7	9,37	857,7	6,47	857,7	8,06	857,7	4,78
858,6	10,5	858,6	6,12	858,6	4,52	858,6	3,51
859,5	12,87	859,5	9,02	859,5	6,52	859,5	2,75
860,4	8,82	860,4	6,63	860,4	10,41	860,4	5,65
861,3	7,91	861,3	7,81	861,3	6,28	861,3	4,6
862,2	10,52	862,2	6,74	862,2	3,06	862,2	7,66
863,1	11,35	863,1	7,39	863,1	8,13	863,1	4,09
864	6,85	864	7,07	864	4,48	864	5,05
864,9	8,4	864,9	4,16	864,9	6,64	864,9	2,96
865,8	7,81	865,8	8,57	865,8	4,66	865,8	5,62
866,7	9,8	866,7	4,32	866,7	5,31	866,7	6,9
867,6	9,1	867,6	4,86	867,6	6,52	867,6	5,28
868,5	9,33	868,5	8,36	868,5	8,35	868,5	9,52
869,4	6,85	869,4	7,82	869,4	6,66	869,4	3,64
870,3	6,91	870,3	7,45	870,3	6,53	870,3	6,22
871,2	10,67	871,2	6,16	871,2	8,25	871,2	3,9
872,1	9,5	872,1	5,3	872,1	6,59	872,1	4,18
873	10,02	873	6,12	873	5,5	873	0,41
873,9	8,51	873,9	7,66	873,9	5,59	873,9	5,05
874,8	9,86	874,8	7,56	874,8	4,92	874,8	4,44
875,7	6,45	875,7	6,07	875,7	7,42	875,7	6,55
876,6	10,8	876,6	6,33	876,6	5,08	876,6	4,3
877,5	9,39	877,5	6,8	877,5	4,23	877,5	5,61
878,4	8,37	878,4	5,27	878,4	6,22	878,4	4,91
879,3	7,75	879,3	5,42	879,3	4,45	879,3	3,9
880,2	9,06	880,2	5,53	880,2	6,13	880,2	6,18
881,1	11,17	881,1	5,64	881,1	5,69	881,1	3,5
882	10,71	882	6,41	882	5,39	882	3,82
882,9	6,98	882,9	7,77	882,9	5,28	882,9	7,89
883,8	8,46	883,8	4,26	883,8	5,96	883,8	4,57
884,7	8,99	884,7	4,75	884,7	7,52	884,7	2,95
885,6	7,18	885,6	6,81	885,6	6,67	885,6	2,06
886,5	8,65	886,5	4,33	886,5	5,81	886,5	3,4
887,4	7,7	887,4	5,11	887,4	8,17	887,4	5,29
888,3	10,71	888,3	11,63	888,3	7,17	888,3	2,82
889,2	9,15	889,2	7,6	889,2	2,12	889,2	7,27
890,1	8,84	890,1	7,73	890,1	7,43	890,1	3,39
891	10,45	891	7,18	891	6,73	891	4,09
891,9	6,55	891,9	5,11	891,9	4,12	891,9	5,21
892,8	9,6	892,8	4,9	892,8	6,26	892,8	3,02
893,7	7,5	893,7	8,82	893,7	5,05	893,7	2,09
894,6	8,79	894,6	8,84	894,6	5,86	894,6	5,06
895,5	7,89	895,5	7,15	895,5	7,26	895,5	5,96
896,4	6,38	896,4	7,65	896,4	6,96	896,4	6,29
897,3	6,91	897,3	7,38	897,3	6,4	897,3	5,45
898,2	10,42	898,2	5,17	898,2	6,63	898,2	8,25
899,1	8,67	899,1	7,27	899,1	8,96	899,1	4,16
900	6,61	900	6	900	3,13	900	3,5
900,9	9,68	900,9	5,42	900,9	5,54	900,9	5,33
901,8	8,29	901,8	6,47	901,8	4,38	901,8	5,92
902,7	8,53	902,7	6,68	902,7	7,28	902,7	4,17
903,6	10,5	903,6	5,6	903,6	6,98	903,6	3,78
904,5	6,38	904,5	7,11	904,5	6,12	904,5	1,33
905,4	6,16	905,4	6,56	905,4	9,35	905,4	5,31
906,3	7,56	906,3	8,13	906,3	6,12	906,3	4
907,2	9,88	907,2	5,98	907,2	2,36	907,2	4,38
908,1	5,28	908,1	6,14	908,1	4,94	908,1	4,83
909	10,07	909	5,73	909	4,63	909	4,39
909,9	6,49	909,9	6,57	909,9	9,1	909,9	3,33
910,8	8,33	910,8	6,96	910,8	7,62	910,8	3,48
911,7	8,11	911,7	4,53	911,7	4,25	911,7	5,53
912,6	7,33	912,6	10,26	912,6	3,87	912,6	3,95
913,5	11,39	913,5	4,98	913,5	6,52	913,5	5,69
914,4	8,4	914,4	5,84	914,4	7,64	914,4	1,76
915,3	6,98	915,3	6,71	915,3	4,41	915,3	5,34
916,2	6,16	916,2	5,44	916,2	8,07	916,2	3,38
917,1	6,28	917,1	8,18	917,1	8,44	917,1	7
918	9,36	918	4,29	918	3,94	918	6,07
918,9	6,51	918,9	7,29	918,9	3,37	918,9	5,26
919,8	8,99	919,8	7,32	919,8	4,15	919,8	5,92
920,7	12,85	920,7	6,79	920,7	7,6	920,7	5,25
921,6	5,14	921,6	7,06	921,6	2,31	921,6	4,37
922,5	7,75	922,5	6,3	922,5	4,68	922,5	1,08
923,4	9,89	923,4	4,83	923,4	6,45	923,4	5,76
924,3	7,44	924,3	7,52	924,3	4,77	924,3	6,65
925,2	4,89	925,2	8,59	925,2	2,63	925,2	7,53
926,1	9,77	926,1	6,99	926,1	5,87	926,1	1,51
927	9,52	927	6,27	927	2,36	927	4,46
927,9	7,14	927,9	7,53	927,9	5,66	927,9	1,38
928,8	6,18	928,8	5,82	928,8	4,54	928,8	6,82
929,7	9,25	929,7	5,32	929,7	3,48	929,7	6,43
930,6	8,7	930,6	8,93	930,6	5,95	930,6	2,46
931,5	10,16	931,5	5,58	931,5	6,6	931,5	4,3
932,4	8,96	932,4	5,55	932,4	4	932,4	1,43
933,3	5,35	933,3	6,46	933,3	3,97	933,3	4,43
934,2	6,75	934,2	8	934,2	8,19	934,2	4,98
935,1	7,93	935,1	5,69	935,1	7,92	935,1	5,74
936	8,71	936	5,61	936	5,27	936	2,96
936,9	7,58	936,9	5,71	936,9	5,5	936,9	8,12
937,8	7,77	937,8	5,6	937,8	6,16	937,8	5,52
938,7	6,74	938,7	5,7	938,7	6,11	938,7	4,24
939,6	7,18	939,6	1,39	939,6	5,2	939,6	5,42
940,5	6,36	940,5	7,3	940,5	5,26	940,5	2,54
941,4	8,67	941,4	4,67	941,4	3,66	941,4	3,68
942,3	6,49	942,3	6,33	942,3	7,54	942,3	4,25
943,2	7,57	943,2	5,25	943,2	10,13	943,2	4,23
944,1	10,65	944,1	7,56	944,1	6,18	944,1	3,32
945	5,52	945	3,47	945	2,28	945	1,8
945,9	12,1	945,9	7,19	945,9	6,6	945,9	2,79
946,8	9,97	946,8	5,8	946,8	6,86	946,8	3,77
947,7	9,88	947,7	4,53	947,7	7,75	947,7	2,68
948,6	8,18	948,6	4,42	948,6	4,17	948,6	1,29
949,5	9,54	949,5	2,68	949,5	4,74	949,5	2,69
950,4	7,5	950,4	4,42	950,4	3,44	950,4	4,77
951,3	7,9	951,3	5,45	951,3	5,58	951,3	4,21
952,2	8,51	952,2	6,18	952,2	9,69	952,2	3,11
953,1	10,07	953,1	6,86	953,1	3,6	953,1	3,93
954	6,8	954	5,7	954	8,82	954	5,23
954,9	7,09	954,9	6,63	954,9	5,54	954,9	3,94
955,8	6,24	955,8	4,72	955,8	6,46	955,8	6,33
956,7	6,38	956,7	7,51	956,7	8,87	956,7	2,36
957,6	3,67	957,6	5,37	957,6	5,15	957,6	3,9
958,5	9,32	958,5	7,74	958,5	5,32	958,5	6,59
959,4	10,17	959,4	6,6	959,4	6,21	959,4	-1,12
960,3	5,84	960,3	3,48	960,3	8,08	960,3	3,91
961,2	9,06	961,2	6,45	961,2	7,72	961,2	5,86
962,1	8,87	962,1	4,2	962,1	2,14	962,1	4,59
963	8,9	963	4,52	963	6,53	963	2,27
963,9	6,32	963,9	6,11	963,9	5	963,9	3,51
964,8	10,52	964,8	6,54	964,8	7,64	964,8	4,19
965,7	8,63	965,7	8,64	965,7	5,01	965,7	5,74
966,6	8,52	966,6	7,69	966,6	4,16	966,6	5,07
967,5	8,6	967,5	3,25	967,5	7,89	967,5	4,17
968,4	8,47	968,4	4,68	968,4	5,3	968,4	4,67
969,3	6,98	969,3	3,32	969,3	6,33	969,3	1,94
970,2	6,55	970,2	5,12	970,2	6,96	970,2	0,65
971,1	5,81	971,1	3,99	971,1	3,57	971,1	4,11
972	9,65	972	5,89	972	2,12	972	1,36
