# Supplementary material for: The Cold Shock Protein CspB from Mycobacterium tuberculosis Binds to MTS0997 sRNA and MTS1338 sRNA as a Dimer
Source: Int J Mol Sci. 2026 Jan 9;27(2):663. doi: 10.3390/ijms27020663 (PMC12840758; doi:10.3390/ijms27020663)
Supplement: Supplementary file 1 [file ijms-27-00663-s001.zip › SPR raw data/MTS1338-GCAA 500 125 62 150mM NaCl.txt]

L4A1()_X	L4A1()_Y	L4A3()_X	L4A3()_Y	L4A5()_X	L4A5()_Y
-248,4	-0,51	-248,4	-7,3	-248,4	0,68
-247,5	-1,71	-247,5	-11,41	-247,5	-4,96
-246,6	-1,64	-246,6	-8,36	-246,6	-3,98
-245,7	-2,63	-245,7	-8,67	-245,7	-4,56
-244,8	-1,63	-244,8	-9,11	-244,8	-5,09
-243,9	0,86	-243,9	-7,96	-243,9	-1,45
-243	-1,45	-243	-8,18	-243	-1,97
-242,1	-1,35	-242,1	-7,29	-242,1	-2,7
-241,2	-0,41	-241,2	-7,15	-241,2	-1,73
-240,3	-1,42	-240,3	-8,98	-240,3	-4,42
-239,4	1,05	-239,4	-5,99	-239,4	-2,7
-238,5	0,16	-238,5	-8,71	-238,5	-4,35
-237,6	-0,7	-237,6	-9,49	-237,6	-4,2
-236,7	-1,69	-236,7	-9,74	-236,7	-5,33
-235,8	0,55	-235,8	-7,26	-235,8	-2,29
-234,9	-2,17	-234,9	-8,18	-234,9	-4,61
-234	-1,32	-234	-9,87	-234	-2,95
-233,1	-1,5	-233,1	-8,73	-233,1	-4,41
-232,2	-1,26	-232,2	-8,82	-232,2	-3,85
-231,3	-0,83	-231,3	-6,08	-231,3	-3,91
-230,4	-1,88	-230,4	-6,25	-230,4	-3,08
-229,5	-1,34	-229,5	-8,01	-229,5	-3,7
-228,6	1,91	-228,6	-5,13	-228,6	-0,1
-227,7	0,16	-227,7	-6,51	-227,7	-4,11
-226,8	-1,76	-226,8	-7,92	-226,8	-2,55
-225,9	-1,32	-225,9	-8,06	-225,9	-2,75
-225	-1,56	-225	-7,34	-225	-3,61
-224,1	0,24	-224,1	-8,19	-224,1	-1,39
-223,2	-1,33	-223,2	-7,7	-223,2	-3,25
-222,3	0,22	-222,3	-4,65	-222,3	-3,06
-221,4	-0,32	-221,4	-5,9	-221,4	-3,9
-220,5	-1,35	-220,5	-8,64	-220,5	-4,92
-219,6	-2,51	-219,6	-5,59	-219,6	-1,99
-218,7	-1,71	-218,7	-7,67	-218,7	-2,38
-217,8	1,68	-217,8	-7,56	-217,8	-2,05
-216,9	-1,34	-216,9	-7,98	-216,9	-1,62
-216	0,87	-216	-7,02	-216	-2,46
-215,1	0,59	-215,1	-6,29	-215,1	-2,6
-214,2	0,34	-214,2	-8,16	-214,2	-3,67
-213,3	0,4	-213,3	-6,85	-213,3	-3,05
-212,4	-0,04	-212,4	-9,43	-212,4	-3,82
-211,5	-1	-211,5	-8,4	-211,5	-3,78
-210,6	-2,88	-210,6	-8,89	-210,6	-3,71
-209,7	-3	-209,7	-3,86	-209,7	-3,79
-208,8	-0,12	-208,8	-4,79	-208,8	-2,36
-207,9	1,74	-207,9	-7,41	-207,9	-3,54
-207	-1,99	-207	-4,71	-207	-1,03
-206,1	-0,41	-206,1	-5,25	-206,1	-0,5
-205,2	-2	-205,2	-7,91	-205,2	-5,68
-204,3	0,24	-204,3	-6,48	-204,3	-2
-203,4	0,35	-203,4	-6,32	-203,4	-0,99
-202,5	-0,13	-202,5	-7,58	-202,5	0,03
-201,6	-0,84	-201,6	-7,77	-201,6	-2,7
-200,7	-2,58	-200,7	-9,01	-200,7	-3,81
-199,8	-2,36	-199,8	-5,08	-199,8	-3,59
-198,9	-0,27	-198,9	-6,94	-198,9	-4,37
-198	-0,68	-198	-8,31	-198	-3,41
-197,1	-2,38	-197,1	-8,96	-197,1	-4,63
-196,2	2,13	-196,2	-5,36	-196,2	-1,48
-195,3	-0,32	-195,3	-3,81	-195,3	-0,29
-194,4	-0,84	-194,4	-4,35	-194,4	-3,96
-193,5	-1,46	-193,5	-6,05	-193,5	-1,23
-192,6	3,63	-192,6	-3,18	-192,6	0,31
-191,7	-4,71	-191,7	-11,94	-191,7	-5,82
-190,8	-1,78	-190,8	-5,85	-190,8	-2,82
-189,9	1,98	-189,9	-6,17	-189,9	-3,17
-189	0,2	-189	-7,18	-189	-0,98
-188,1	-1,35	-188,1	-6,04	-188,1	-3,47
-187,2	-1,72	-187,2	-6,49	-187,2	-1,23
-186,3	-2,57	-186,3	-7,46	-186,3	-2,34
-185,4	-1,87	-185,4	-4,44	-185,4	-4,6
-184,5	-1,28	-184,5	-4,12	-184,5	-3,64
-183,6	-1,41	-183,6	-6,41	-183,6	-3,74
-182,7	-0,92	-182,7	-5,78	-182,7	-3,54
-181,8	-1,36	-181,8	-5,83	-181,8	-1,93
-180,9	-0,19	-180,9	-5,85	-180,9	-5,83
-180	-0,18	-180	-3,34	-180	-1,25
-179,1	-2,42	-179,1	-5,68	-179,1	-0,57
-178,2	-1,22	-178,2	-4,82	-178,2	-3,44
-177,3	1,76	-177,3	-5,48	-177,3	-1,07
-176,4	-0,72	-176,4	-6,11	-176,4	-0,05
-175,5	-1,09	-175,5	-3,49	-175,5	-0,18
-174,6	-0,13	-174,6	-4,38	-174,6	-3,73
-173,7	1,62	-173,7	-4,16	-173,7	-2,04
-172,8	1,39	-172,8	-3,97	-172,8	0,04
-171,9	2,77	-171,9	-4,98	-171,9	0,21
-171	-0,54	-171	-4,64	-171	-2,6
-170,1	-1,6	-170,1	-7,32	-170,1	1,8
-169,2	-0,35	-169,2	-5,27	-169,2	-1,82
-168,3	0,73	-168,3	-3,81	-168,3	1,38
-167,4	1,13	-167,4	-6,1	-167,4	0,25
-166,5	-1,91	-166,5	-6,33	-166,5	-4,75
-165,6	0,48	-165,6	-3,64	-165,6	-0,47
-164,7	-0,42	-164,7	-6,55	-164,7	-4,84
-163,8	0,67	-163,8	-2,39	-163,8	-2,71
-162,9	3,39	-162,9	-3,12	-162,9	0,99
-162	-1,35	-162	-6,49	-162	-3,49
-161,1	-0,75	-161,1	-3,12	-161,1	-1,01
-160,2	-0,84	-160,2	-3,57	-160,2	-0,86
-159,3	-0,3	-159,3	-3,92	-159,3	-3,76
-158,4	-1,37	-158,4	-4,32	-158,4	-2,02
-157,5	-0,21	-157,5	-5,15	-157,5	-2,69
-156,6	-1,74	-156,6	-7,98	-156,6	-4,22
-155,7	-2,07	-155,7	-5,23	-155,7	-1,78
-154,8	-0,32	-154,8	-1,9	-154,8	-1,77
-153,9	0,41	-153,9	-3,24	-153,9	-2,05
-153	-1,95	-153	-6,81	-153	-3,34
-152,1	-0,78	-152,1	-4,87	-152,1	-2,63
-151,2	-1,7	-151,2	-4,54	-151,2	-3,68
-150,3	-1,36	-150,3	-5,21	-150,3	-4,19
-149,4	-0,09	-149,4	-4,55	-149,4	-1,5
-148,5	0,47	-148,5	-4,8	-148,5	-0,66
-147,6	2,22	-147,6	-4,17	-147,6	-1,36
-146,7	-1,42	-146,7	-4,29	-146,7	-1,59
-145,8	-1,23	-145,8	-2,19	-145,8	-1,51
-144,9	-0,67	-144,9	-4,41	-144,9	-4,6
-144	-1,43	-144	-6,9	-144	-4,15
-143,1	1,08	-143,1	-2,52	-143,1	-1,63
-142,2	2,65	-142,2	-2,56	-142,2	3,41
-141,3	-0,61	-141,3	-4,86	-141,3	-2,06
-140,4	-0,45	-140,4	-3,14	-140,4	-0,32
-139,5	-1,1	-139,5	-3,15	-139,5	-1,26
-138,6	-2,04	-138,6	-4,7	-138,6	-2,25
-137,7	0,44	-137,7	-4,5	-137,7	-1,84
-136,8	1,2	-136,8	-2,04	-136,8	-1,4
-135,9	0,41	-135,9	-1,65	-135,9	-0,92
-135	-1,58	-135	-4,94	-135	-2,17
-134,1	-2,25	-134,1	-2,91	-134,1	-2,76
-133,2	1,58	-133,2	-6,04	-133,2	-0,99
-132,3	-0,51	-132,3	-6,01	-132,3	-4,45
-131,4	-0,53	-131,4	-4,54	-131,4	-6,36
-130,5	-4,31	-130,5	-5,7	-130,5	-2,69
-129,6	0,59	-129,6	-2,74	-129,6	-1,72
-128,7	-1,33	-128,7	-5,43	-128,7	-4,31
-127,8	-0,77	-127,8	-4,44	-127,8	-2,77
-126,9	-1,4	-126,9	-4,26	-126,9	-1,89
-126	1,72	-126	-3,53	-126	-0,54
-125,1	-1,2	-125,1	-4,45	-125,1	-2,06
-124,2	1	-124,2	-2,65	-124,2	-0,87
-123,3	-0,71	-123,3	-6,38	-123,3	-3,89
-122,4	-0,56	-122,4	-5,14	-122,4	-1,78
-121,5	-1,75	-121,5	-3,39	-121,5	-2,44
-120,6	1,08	-120,6	-3,05	-120,6	-2,33
-119,7	-2,22	-119,7	-6,97	-119,7	-4,59
-118,8	-0,31	-118,8	-4,82	-118,8	-0,87
-117,9	-1,37	-117,9	-2,94	-117,9	-0,44
-117	-1,53	-117	-4,39	-117	-0,92
-116,1	2,65	-116,1	-0,15	-116,1	2,03
-115,2	-2,42	-115,2	-6,25	-115,2	-3,86
-114,3	-0,63	-114,3	-2,05	-114,3	-0,13
-113,4	-0,86	-113,4	-4,95	-113,4	1,33
-112,5	-1,45	-112,5	-4,39	-112,5	-2,76
-111,6	-2,39	-111,6	-3,25	-111,6	-2,35
-110,7	-0,76	-110,7	-3,22	-110,7	-0,98
-109,8	-0,14	-109,8	-2,69	-109,8	-3,86
-108,9	0,12	-108,9	-5,28	-108,9	-1,83
-108	-4,44	-108	-5,04	-108	-1,81
-107,1	0,71	-107,1	-3,28	-107,1	-3,6
-106,2	-0,6	-106,2	-3,37	-106,2	-4,45
-105,3	2	-105,3	0,3	-105,3	-0,41
-104,4	0,28	-104,4	-4,13	-104,4	0,47
-103,5	-1,4	-103,5	-3,37	-103,5	-4,53
-102,6	-1,51	-102,6	-5,35	-102,6	-3,36
-101,7	-0,69	-101,7	-3,43	-101,7	-4,22
-100,8	-2,75	-100,8	-2,24	-100,8	-1,23
-99,9	-0,73	-99,9	-2,69	-99,9	-2,76
-99	-0,92	-99	-3,97	-99	-3,63
-98,1	2,75	-98,1	-0,74	-98,1	0,8
-97,2	0,3	-97,2	-4,77	-97,2	-1,99
-96,3	2,52	-96,3	-1,31	-96,3	-3,83
-95,4	-1,33	-95,4	-5,06	-95,4	-3,05
-94,5	-1,95	-94,5	-3,93	-94,5	-3,75
-93,6	-0,75	-93,6	-1,8	-93,6	-1,34
-92,7	-0,32	-92,7	-0,76	-92,7	-1,33
-91,8	-2,05	-91,8	-3,87	-91,8	-1,2
-90,9	-1,07	-90,9	0,64	-90,9	-0,49
-90	0,48	-90	-2,92	-90	-2,42
-89,1	-0,15	-89,1	-1,79	-89,1	1,48
-88,2	-2,51	-88,2	-2,67	-88,2	-2,07
-87,3	-1,13	-87,3	-5,08	-87,3	-2,72
-86,4	0,26	-86,4	-2,38	-86,4	0,89
-85,5	-0,42	-85,5	-3,61	-85,5	-2,73
-84,6	-2,32	-84,6	-6,69	-84,6	-4,14
-83,7	0,61	-83,7	-1,77	-83,7	0,19
-82,8	-0,99	-82,8	-3,82	-82,8	-2,95
-81,9	1,84	-81,9	-1,82	-81,9	-0,67
-81	0,93	-81	-0,53	-81	-3,54
-80,1	2,92	-80,1	-0,54	-80,1	0,33
-79,2	-1,56	-79,2	-4,14	-79,2	-3,73
-78,3	2,19	-78,3	-1,46	-78,3	-0,29
-77,4	1,12	-77,4	-0,84	-77,4	1,44
-76,5	2,75	-76,5	-1,91	-76,5	0,65
-75,6	1,55	-75,6	0,54	-75,6	1,31
-74,7	-0,75	-74,7	-2,21	-74,7	-0,63
-73,8	0,46	-73,8	-1,63	-73,8	-3,5
-72,9	-2,59	-72,9	-3,36	-72,9	-5,11
-72	0,67	-72	-2,83	-72	-1,97
-71,1	2,31	-71,1	1,45	-71,1	2,78
-70,2	-0,19	-70,2	-2,61	-70,2	-3,35
-69,3	0,47	-69,3	-2,47	-69,3	-2,04
-68,4	-0,03	-68,4	-3,26	-68,4	-1,51
-67,5	0,35	-67,5	-3,84	-67,5	0,59
-66,6	1,69	-66,6	-0,78	-66,6	-0,94
-65,7	1,79	-65,7	-0,44	-65,7	0,74
-64,8	-0,49	-64,8	-3,19	-64,8	-2,39
-63,9	-1,41	-63,9	-2,98	-63,9	-1,63
-63	-1,95	-63	-1,12	-63	-2,98
-62,1	1,17	-62,1	-1,47	-62,1	-1,21
-61,2	-0,09	-61,2	-0,17	-61,2	-0,94
-60,3	1,63	-60,3	-2,2	-60,3	3,26
-59,4	1,55	-59,4	-0,22	-59,4	-3,31
-58,5	-0,96	-58,5	-0,95	-58,5	-3
-57,6	0,58	-57,6	-2,5	-57,6	-3,1
-56,7	0,53	-56,7	-2,4	-56,7	-0,7
-55,8	0,96	-55,8	-1,47	-55,8	1,02
-54,9	-0,22	-54,9	-0,46	-54,9	-1,59
-54	2,59	-54	-0,92	-54	-1,33
-53,1	-0,16	-53,1	-3,13	-53,1	0,01
-52,2	0	-52,2	-2,02	-52,2	-3,36
-51,3	3,76	-51,3	0,87	-51,3	0,11
-50,4	2,76	-50,4	1,04	-50,4	0,43
-49,5	1,73	-49,5	-0,35	-49,5	0,88
-48,6	1	-48,6	0,28	-48,6	1,13
-47,7	1,59	-47,7	1,4	-47,7	0,47
-46,8	-0,59	-46,8	-1,96	-46,8	-2,01
-45,9	0,04	-45,9	-2,25	-45,9	-0,95
-45	1,8	-45	-4,17	-45	-4,26
-44,1	1,15	-44,1	0,5	-44,1	-0,99
-43,2	-1,29	-43,2	-1,29	-43,2	-0,53
-42,3	0,74	-42,3	0,3	-42,3	-2,96
-41,4	-0,55	-41,4	0,43	-41,4	-2,29
-40,5	-1,15	-40,5	-1,02	-40,5	-2,24
-39,6	0,94	-39,6	-2,5	-39,6	-0,93
-38,7	0,53	-38,7	-0,4	-38,7	-0,96
-37,8	0,95	-37,8	1,94	-37,8	-0,6
-36,9	0,74	-36,9	-1,5	-36,9	-3,5
-36	0,95	-36	-0,78	-36	-2,1
-35,1	1	-35,1	-3,47	-35,1	-0,52
-34,2	0,23	-34,2	-1,09	-34,2	1,31
-33,3	0,32	-33,3	-2,13	-33,3	-1,55
-32,4	-1,64	-32,4	-1,74	-32,4	-2,6
-31,5	-1	-31,5	-3,18	-31,5	-0,66
-30,6	0,76	-30,6	-0,66	-30,6	-1,22
-29,7	1,74	-29,7	-1,28	-29,7	1,13
-28,8	0,68	-28,8	-2,5	-28,8	-2,36
-27,9	0,89	-27,9	-1,04	-27,9	-0,42
-27	0,82	-27	0,05	-27	-2,06
-26,1	1,53	-26,1	-0,62	-26,1	-0,59
-25,2	-0,63	-25,2	-1,09	-25,2	-1,71
-24,3	2,08	-24,3	1,7	-24,3	1,49
-23,4	0,55	-23,4	-1,21	-23,4	-2,85
-22,5	1,49	-22,5	-0,23	-22,5	-1,47
-21,6	3,05	-21,6	2,19	-21,6	-0,55
-20,7	-2,69	-20,7	-3,69	-20,7	-2,25
-19,8	-2,4	-19,8	-1,72	-19,8	-5,21
-18,9	-1,79	-18,9	-3,07	-18,9	-2,33
-18	-1,18	-18	-0,63	-18	-1,14
-17,1	-0,69	-17,1	-1,32	-17,1	0,19
-16,2	-1,06	-16,2	-0,09	-16,2	-2,03
-15,3	1,08	-15,3	-0,12	-15,3	-1,49
-14,4	-1,53	-14,4	-0,8	-14,4	-1,53
-13,5	0,12	-13,5	-3	-13,5	-2,49
-12,6	-1,06	-12,6	0,64	-12,6	-3,91
-11,7	-2,51	-11,7	-2,46	-11,7	-3,54
-10,8	-2,11	-10,8	-2,07	-10,8	-2,99
-9,9	-0,47	-9,9	-1,64	-9,9	-1,24
-9	-0,26	-9	-2,39	-9	-1,64
-8,1	0,03	-8,1	-0,15	-8,1	1,32
-7,2	3,47	-7,2	2,67	-7,2	2,38
-6,3	-0,93	-6,3	-1,31	-6,3	-1,89
-5,4	-1,23	-5,4	1,6
-4,5	2,16	-4,5	-0,29
-3,6	-0,65	-3,6	0,79
-2,7	0,85	-2,7	1,21
-1,8	1,05	-1,8	1,58	-1,8	-1,61
-0,9	-0,83	-0,9	0,28	-0,9	-0,83
0	-0,96	0	-1,69	0	-0,33
0,9	-2,41	0,9	-3,37	0,9	-4,48
1,8	4,24	1,8	4,35	1,8	2,25
2,7	5,65	2,7	3,42	2,7	0,96
3,6	7,27	3,6	6,05	3,6	1,47
4,5	5,91	4,5	3,57	4,5	1,35
6,3	9,78	6,3	6,78	6,3	4,15
7,2	8,01	7,2	3,45	7,2	-0,05
8,1	12,95	8,1	7,02	8,1	1,29
9	9,1	9	5,74	9	0,46
9,9	11,27	9,9	9,68	9,9	1,09
10,8	13,46	10,8	6,72	10,8	4,56
11,7	11,09	11,7	6,48	11,7	2,2
12,6	10,53	12,6	4,82	12,6	-1,14
13,5	14,51	13,5	6,98	13,5	3,54
14,4	13,74	14,4	8,86	14,4	1,11
15,3	11,94	15,3	7,37	15,3	2,77
16,2	13,98	16,2	7,96	16,2	3,3
17,1	12,81	17,1	7,97	17,1	4,76
18	14,35	18	6,03	18	2,45
18,9	15,34	18,9	8,6	18,9	1,67
19,8	15,53	19,8	9,63	19,8	3,42
20,7	14,97	20,7	9,06	20,7	1,67
21,6	13,39	21,6	6,42	21,6	0,39
22,5	14,13	22,5	7,86	22,5	4,58
23,4	15,17	23,4	8,05	23,4	3,58
24,3	16,58	24,3	10,68	24,3	6,65
25,2	18,34	25,2	8,72	25,2	3,4
26,1	17,14	26,1	8,81	26,1	4,72
27	16,07	27	9,65	27	2,62
27,9	16,33	27,9	10,96	27,9	2,19
28,8	15,98	28,8	8,92	28,8	3,24
29,7	17,1	29,7	8,32	29,7	6,37
30,6	15,8	30,6	8,94	30,6	4,11
31,5	18,47	31,5	7,09	31,5	1,25
32,4	17,76	32,4	8,43	32,4	3,85
33,3	20,44	33,3	9,06	33,3	3,96
34,2	17,74	34,2	9,56	34,2	2,16
35,1	19,73	35,1	9,58	35,1	6,85
36	18,06	36	6,46	36	4,88
36,9	20,31	36,9	9,92	36,9	5,52
37,8	19,88	37,8	10,41	37,8	5,83
38,7	19,26	38,7	7,57	38,7	3,11
39,6	20,33	39,6	11,16	39,6	7,15
40,5	20,03	40,5	12,16	40,5	5,29
41,4	17,04	41,4	10,01	41,4	1,75
42,3	20,16	42,3	11,12	42,3	4,95
43,2	19,57	43,2	10,59	43,2	4,35
44,1	18,2	44,1	9,48	44,1	3,36
45	19,45	45	11,6	45	6,13
45,9	22,85	45,9	11,92	45,9	6,34
46,8	19,8	46,8	11,69	46,8	5,16
47,7	16,83	47,7	11,18	47,7	6,99
48,6	20,32	48,6	10,3	48,6	4,25
49,5	22,19	49,5	12,32	49,5	7,45
50,4	22,11	50,4	10,95	50,4	4,89
51,3	18,71	51,3	11,03	51,3	6,15
52,2	22,59	52,2	11,36	52,2	6,68
53,1	17,52	53,1	10,97	53,1	4,69
54	15,53	54	7,14	54	0,73
54,9	20,09	54,9	10,13	54,9	4,21
55,8	22,21	55,8	12,68	55,8	5,27
56,7	21,44	56,7	11,11	56,7	5,28
57,6	23,52	57,6	13,06	57,6	5,5
58,5	24,22	58,5	12,48	58,5	5,33
59,4	20,68	59,4	10,51	59,4	5,16
60,3	22,29	60,3	11,06	60,3	6,6
61,2	19,76	61,2	11,77	61,2	4,57
62,1	19,24	62,1	9,64	62,1	5,45
63	21,33	63	11,87	63	6,94
63,9	21,28	63,9	9,71	63,9	4,35
64,8	23,64	64,8	13,43	64,8	5,87
65,7	24,67	65,7	13,22	65,7	9,64
66,6	23,43	66,6	13,46	66,6	8,01
67,5	22,55	67,5	13,55	67,5	5,84
68,4	21,24	68,4	8,29	68,4	3,93
69,3	24,96	69,3	13,92	69,3	8,15
70,2	24,74	70,2	15,72	70,2	7,83
71,1	21,33	71,1	10,35	71,1	4,03
72	22,22	72	10,65	72	6,17
72,9	24,18	72,9	11,3	72,9	5,53
73,8	25,49	73,8	14,58	73,8	8,21
74,7	24,28	74,7	12,02	74,7	7,59
75,6	23,89	75,6	13,67	75,6	6,48
76,5	22,79	76,5	12,86	76,5	4,65
77,4	24,79	77,4	15,43	77,4	7,75
78,3	26,67	78,3	15,52	78,3	11,36
79,2	24,31	79,2	11,95	79,2	9,3
80,1	24,64	80,1	11,73	80,1	6,99
81	23,5	81	11,65	81	5,82
81,9	25,17	81,9	13,09	81,9	8,35
82,8	24,8	82,8	13,19	82,8	4,64
83,7	26,26	83,7	13,62	83,7	7,8
84,6	25,47	84,6	12,8	84,6	6,64
85,5	25,05	85,5	15,82	85,5	7,3
86,4	22,46	86,4	12,4	86,4	6,59
87,3	23,18	87,3	12,54	87,3	8,81
88,2	25,78	88,2	12,23	88,2	9,14
89,1	25,7	89,1	14,61	89,1	7,57
90	26,07	90	14,4	90	10,35
90,9	25,67	90,9	13,64	90,9	6,67
91,8	27,21	91,8	14,25	91,8	7,29
92,7	25,95	92,7	12,84	92,7	6,03
93,6	25,05	93,6	13,81	93,6	7,23
94,5	27,57	94,5	12,98	94,5	8,11
95,4	25,99	95,4	15,77	95,4	7,2
96,3	26,58	96,3	13,65	96,3	7,48
97,2	25,83	97,2	13,08	97,2	6,91
98,1	27,63	98,1	13,9	98,1	6,17
99	24,68	99	13,32	99	7,32
99,9	23,98	99,9	10,17	99,9	6,24
100,8	23,95	100,8	11,61	100,8	8,33
101,7	26,62	101,7	13,84	101,7	9,79
102,6	27,28	102,6	14,49	102,6	8,55
103,5	27,98	103,5	14,88	103,5	9,05
104,4	27,23	104,4	15,36	104,4	8,37
105,3	26,75	105,3	11,14	105,3	5,6
106,2	28,17	106,2	15,27	106,2	7,66
107,1	26,19	107,1	13,88	107,1	8,49
108	26,7	108	15,17	108	7,81
108,9	24,2	108,9	12,58	108,9	6,75
109,8	25,4	109,8	10,71	109,8	8,18
110,7	26,75	110,7	12,68	110,7	6,53
111,6	26,92	111,6	13,79	111,6	8,68
112,5	30,27	112,5	13,05	112,5	7,97
113,4	28,45	113,4	14,26	113,4	9,49
114,3	27,4	114,3	14,4	114,3	9,55
115,2	25,48	115,2	14,9	115,2	9,03
116,1	29,8	116,1	16,61	116,1	12,3
117	27,81	117	16,78	117	9,58
117,9	29,29	117,9	16,86	117,9	7,79
118,8	27,65	118,8	15,79	118,8	8,35
119,7	26,65	119,7	13,58	119,7	7,54
120,6	25,23	120,6	13,68	120,6	6,2
121,5	30,91	121,5	18,52	121,5	11,85
122,4	30,4	122,4	17,36	122,4	12,23
123,3	27,93	123,3	12,85	123,3	7,28
124,2	25,98	124,2	11,91	124,2	8,55
125,1	29,23	125,1	14,94	125,1	9,68
126	26,72	126	10,45	126	7,53
126,9	28,2	126,9	13,61	126,9	6,37
127,8	29,84	127,8	14,31	127,8	7,47
128,7	28,93	128,7	16,28	128,7	12,09
129,6	33,25	129,6	18,55	129,6	12,75
130,5	26,51	130,5	12,92	130,5	7,64
131,4	27,73	131,4	15,54	131,4	7,96
132,3	28,83	132,3	16,06	132,3	8,28
133,2	31,34	133,2	16,67	133,2	10,42
134,1	28,36	134,1	16,36	134,1	11,57
135	30,46	135	14	135	8,45
135,9	27,62	135,9	15,4	135,9	8,35
136,8	28,58	136,8	16	136,8	9,57
137,7	28,47	137,7	15,03	137,7	9,47
138,6	28,58	138,6	14,78	138,6	9,33
139,5	29,13	139,5	16,32	139,5	11,3
140,4	27,65	140,4	14,31	140,4	7,35
141,3	27,82	141,3	14,36	141,3	9,98
142,2	30,58	142,2	17,01	142,2	10,86
143,1	29,39	143,1	17,08	143,1	9,7
144	28,31	144	15,27	144	10,1
144,9	29,19	144,9	18,53	144,9	11,81
145,8	26,14	145,8	10,82	145,8	4,32
146,7	29,52	146,7	14,21	146,7	8,95
147,6	31,3	147,6	17,26	147,6	9,22
148,5	29,03	148,5	14,39	148,5	10,88
149,4	30,18	149,4	15,68	149,4	9,45
150,3	29,31	150,3	15,66	150,3	9,26
151,2	29,9	151,2	14,22	151,2	8,72
152,1	29,03	152,1	16,2	152,1	9,6
153	30,23	153	16,02	153	10,13
153,9	29,3	153,9	13,68	153,9	10,88
154,8	30,5	154,8	14,09	154,8	9,39
155,7	32,69	155,7	15,84	155,7	11
156,6	31,06	156,6	16,57	156,6	11,24
157,5	29,08	157,5	14,63	157,5	8,13
158,4	30,12	158,4	15,54	158,4	8,68
159,3	31,33	159,3	17,2	159,3	10,63
160,2	29,18	160,2	16	160,2	11,13
161,1	29,98	161,1	17,96	161,1	11,85
162	32,09	162	18,9	162	9,41
162,9	32,86	162,9	17,75	162,9	10,43
163,8	31,44	163,8	17,49	163,8	11,2
164,7	32,05	164,7	18,41	164,7	12,38
165,6	29,8	165,6	18,11	165,6	9,25
166,5	28,91	166,5	15,08	166,5	10,95
167,4	31,03	167,4	15,31	167,4	10,38
168,3	29,3	168,3	14,3	168,3	11,69
169,2	32,24	169,2	16,51	169,2	10,49
170,1	29,22	170,1	15,26	170,1	11,05
171	28,74	171	15,11	171	10,85
171,9	31,23	171,9	16,88	171,9	10,41
172,8	28,98	172,8	16,37	172,8	9,15
173,7	29,46	173,7	15,04	173,7	8,62
174,6	29,98	174,6	17,36	174,6	11,37
175,5	35,82	175,5	20,41	175,5	13,48
176,4	29,61	176,4	13,2	176,4	7,24
177,3	31,64	177,3	14,36	177,3	9,62
178,2	33,63	178,2	18,76	178,2	12,04
179,1	31,78	179,1	18,66	179,1	11,4
180	30,8	180	17,35	180	11,42
180,9	29,01	180,9	13,58	180,9	6,38
181,8	32,34	181,8	18,3	181,8	12,47
182,7	31,88	182,7	15,99	182,7	10,79
183,6	32,39	183,6	17,37	183,6	13,18
184,5	33,48	184,5	19,12	184,5	13,14
185,4	28,76	185,4	14,66	185,4	7,95
186,3	30,76	186,3	15,8	186,3	9,78
187,2	30,19	187,2	18,22	187,2	7,93
188,1	33,57	188,1	18,26	188,1	12,7
189	30,67	189	17,73	189	13,91
189,9	33,15	189,9	17,64	189,9	11,22
190,8	35,65	190,8	18,29	190,8	12,69
191,7	34,08	191,7	18,3	191,7	13,36
192,6	31,84	192,6	16,1	192,6	12,11
193,5	32,43	193,5	15,67	193,5	9,24
194,4	32,07	194,4	14,63	194,4	8,64
195,3	34,28	195,3	17,91	195,3	12,77
196,2	31,91	196,2	16,92	196,2	10,55
197,1	31,86	197,1	17	197,1	9,44
198	32,49	198	14,95	198	10,55
198,9	33,23	198,9	15,4	198,9	11,21
199,8	33,2	199,8	18,35	199,8	13,19
200,7	32,06	200,7	18,82	200,7	13,65
201,6	32,41	201,6	16,19	201,6	12,36
202,5	32,45	202,5	18,53	202,5	10,79
203,4	33,89	203,4	16,69	203,4	14,11
204,3	34,77	204,3	18,23	204,3	11,23
205,2	30,29	205,2	16,05	205,2	10,7
206,1	34,64	206,1	18,17	206,1	14,03
207	33,81	207	16,74	207	9,39
207,9	31,48	207,9	16,55	207,9	12,15
208,8	32,38	208,8	17,85	208,8	12,35
209,7	35,07	209,7	19,89	209,7	12,75
210,6	34,14	210,6	14,95	210,6	11,68
211,5	33,65	211,5	16,47	211,5	10,97
212,4	35,58	212,4	19,67	212,4	12,98
213,3	35,63	213,3	18,49	213,3	14,15
214,2	35,33	214,2	17,43	214,2	12,89
215,1	34,71	215,1	16,83	215,1	11,82
216	34,46	216	18,19	216	13,84
216,9	32,83	216,9	15,9	216,9	10,93
217,8	35,35	217,8	19,88	217,8	12,85
218,7	32,64	218,7	18,42	218,7	11,51
219,6	32,2	219,6	17,36	219,6	12,15
220,5	31,85	220,5	16,88	220,5	13,77
221,4	33,29	221,4	15,97	221,4	9,47
222,3	32,83	222,3	18,16	222,3	9,87
223,2	32,81	223,2	18	223,2	14,48
224,1	33,05	224,1	17,23	224,1	11,59
225	31,82	225	17,39	225	13,06
225,9	36,2	225,9	18,19	225,9	14,32
226,8	34,76	226,8	17,62	226,8	10,61
227,7	31,91	227,7	16,53	227,7	9,75
228,6	35,34	228,6	15,99	228,6	10,23
229,5	32,26	229,5	15,02	229,5	7,86
230,4	35,66	230,4	19,87	230,4	15,5
231,3	33,05	231,3	18,93	231,3	12,29
232,2	36,16	232,2	17,54	232,2	14,69
233,1	33,22	233,1	15,96	233,1	11,18
234	33,95	234	19,01	234	14,37
234,9	35,12	234,9	18,94	234,9	14,1
235,8	34,28	235,8	17,12	235,8	13,2
236,7	34,29	236,7	19,55	236,7	14,03
237,6	35,16	237,6	19,77	237,6	13,37
238,5	33,98	238,5	18,59	238,5	11,68
239,4	35,29	239,4	19,6	239,4	12,62
240,3	35	240,3	19,06	240,3	12,32
241,2	34,69	241,2	17,87	241,2	13,38
242,1	35,11	242,1	19,32	242,1	14,31
243	36,55	243	18,28	243	13,1
243,9	33,25	243,9	19,11	243,9	11,52
244,8	31,97	244,8	16,18	244,8	11,71
245,7	36,56	245,7	18,86	245,7	12,35
246,6	36,76	246,6	19,73	246,6	14,28
247,5	33,7	247,5	17,09	247,5	12,9
248,4	32,9	248,4	16,21	248,4	12,74
249,3	36,65	249,3	17,53	249,3	11,66
250,2	35,6	250,2	18,6	250,2	14,41
251,1	35,26	251,1	17,99	251,1	15,06
252	35,46	252	18,91	252	16,01
252,9	29,59	252,9	14,32	252,9	11,39
253,8	35,19	253,8	18,73	253,8	12,54
254,7	34,4	254,7	17,1	254,7	12,74
255,6	34,27	255,6	18,12	255,6	15,73
256,5	35,14	256,5	14,68	256,5	12,39
257,4	35,6	257,4	19,78	257,4	15,88
258,3	36,18	258,3	20,31	258,3	13,36
259,2	35,37	259,2	18,48	259,2	13,53
260,1	34,07	260,1	17,29	260,1	13,35
261	36,07	261	20,34	261	16,89
261,9	35,19	261,9	18,68	261,9	13,6
262,8	32,66	262,8	18,29	262,8	16,49
263,7	33,74	263,7	16,67	263,7	13,99
264,6	34,78	264,6	18,46	264,6	13,18
265,5	32,9	265,5	15,77	265,5	11,17
266,4	37,82	266,4	23,27	266,4	17,16
267,3	31,84	267,3	19,11	267,3	12,47
268,2	32,63	268,2	17,58	268,2	11,12
269,1	35,46	269,1	19,9	269,1	16,96
270	32,08	270	19,06	270	10,88
270,9	35,75	270,9	18,48	270,9	13,68
271,8	30,27	271,8	17,51	271,8	12,72
272,7	35,36	272,7	17,11	272,7	10,78
273,6	36,21	273,6	20,59	273,6	14,31
274,5	35,02	274,5	18,48	274,5	13,6
275,4	37,31	275,4	19,92	275,4	14,55
276,3	37,37	276,3	19,71	276,3	12,52
277,2	34,93	277,2	20,06	277,2	12,5
278,1	33,74	278,1	16,44	278,1	11,09
279	38,92	279	19,87	279	16,65
279,9	34,42	279,9	17,71	279,9	16,03
280,8	35,44	280,8	17,51	280,8	14,1
281,7	33,76	281,7	14,98	281,7	12,68
282,6	35,16	282,6	19,27	282,6	10,77
283,5	34,24	283,5	18,02	283,5	14,01
284,4	33,56	284,4	17,59	284,4	12,29
285,3	34,29	285,3	18,07	285,3	13,42
286,2	36,22	286,2	18,32	286,2	13,41
287,1	35,17	287,1	18,31	287,1	14,24
288	34,52	288	21,31	288	17,37
288,9	36,67	288,9	19,51	288,9	15,82
289,8	32,06	289,8	16,52	289,8	11,45
290,7	36,74	290,7	21,48	290,7	13,44
291,6	34,37	291,6	16,35	291,6	11,25
292,5	35,42	292,5	16,72	292,5	12,88
293,4	35,91	293,4	22,14	293,4	14,34
294,3	35,19	294,3	19,39	294,3	14,52
295,2	37,12	295,2	18,85	295,2	16,74
296,1	36,32	296,1	18,03	296,1	16,54
297	33,77	297	20,42	297	12,7
297,9	35,78	297,9	17,4	297,9	11,94
298,8	33,4	298,8	14,2	298,8	13,99
299,7	34,24	299,7	18,79	299,7	15,46
300,6	32,1	300,6	13,8	300,6	8,56
301,5	30,92	301,5	14,73	301,5	10,87
302,4	30,24	302,4	13,4	302,4	9,04
303,3	33,79	303,3	15,36	303,3	12,63
304,2	32,29			304,2	10,88
305,1	33,64	305,1	16,01	305,1	11,77
306	30,53	306	13,8	306	9,04
306,9	30,29	306,9	14,6	306,9	10,41
307,8	28,48	307,8	12,14	307,8	9,48
308,7	31,39	308,7	12,81	308,7	10,7
309,6	28,65	309,6	13,67	309,6	7,96
310,5	31,94	310,5	15,48	310,5	11,51
311,4	28,47	311,4	13,01	311,4	10,12
312,3	29,71	312,3	14,23	312,3	11,15
313,2	30,5	313,2	16,62	313,2	13,54
314,1	28,74	314,1	14,13	314,1	7,43
315	28,76	315	11,55	315	8,65
315,9	30,72	315,9	14,47	315,9	8,96
316,8	31,46	316,8	18,57	316,8	12,39
317,7	30,14	317,7	13,15	317,7	10,48
318,6	29,18	318,6	11,11	318,6	9,47
319,5	28,5	319,5	14,36	319,5	9,85
320,4	30,23	320,4	13,05	320,4	9,81
321,3	28,75	321,3	12,89	321,3	7,54
322,2	26,52	322,2	11,01	322,2	6,44
323,1	28,32	323,1	14,97	323,1	10,23
324	28,23	324	14,21	324	8,14
324,9	27,25	324,9	13,66	324,9	9,2
325,8	30,45	325,8	15,14	325,8	11,12
326,7	29,39	326,7	13,23	326,7	8,68
327,6	28,79	327,6	12,85	327,6	10,6
328,5	27,34	328,5	12,58	328,5	8,75
329,4	28,9	329,4	13,63	329,4	10,21
330,3	29,58	330,3	16,89	330,3	11,39
331,2	29,7	331,2	12,37	331,2	10,58
332,1	26,8	332,1	13,65	332,1	11,55
333	27,9	333	12,52	333	8,78
333,9	28,18	333,9	12,98	333,9	11,5
334,8	29,4	334,8	10,37	334,8	9,08
335,7	27,64	335,7	10,22	335,7	7,63
336,6	27,53	336,6	12,99	336,6	6,16
337,5	26,61	337,5	14,33	337,5	10,13
338,4	27,07	338,4	11,85	338,4	8,01
339,3	28,92	339,3	14,3	339,3	9,18
340,2	28,83	340,2	14,32	340,2	7,78
341,1	26,69	341,1	11,04	341,1	5,09
342	30,3	342	13,72	342	12,8
342,9	26,78	342,9	12,01	342,9	7,79
343,8	29,63	343,8	15,53	343,8	11,25
344,7	29,97	344,7	16,15	344,7	11,61
345,6	28,29	345,6	12,91	345,6	9,16
346,5	26,61	346,5	12,39	346,5	10,17
347,4	27,89	347,4	13,66	347,4	9,4
348,3	28,12	348,3	13,75	348,3	9,61
349,2	27,09	349,2	14	349,2	8,78
350,1	27,75	350,1	13,01	350,1	8,02
351	28,14	351	15,53	351	11,51
351,9	29,88	351,9	14,01	351,9	11,38
352,8	28,28	352,8	15,78	352,8	9,53
353,7	25,96	353,7	13,23	353,7	5,91
354,6	28,63	354,6	14,55	354,6	10,43
355,5	27,63	355,5	16,17	355,5	13,15
356,4	27,52	356,4	13,19	356,4	11,55
357,3	28,21	357,3	13,08	357,3	9,09
358,2	28,08	358,2	14,1	358,2	9,24
359,1	26,78	359,1	13,26	359,1	9,78
360	26,54	360	12,11	360	7,66
360,9	28,26	360,9	14,63	360,9	10,3
361,8	26,97	361,8	15,02	361,8	8,74
362,7	26,6	362,7	10,78	362,7	8,32
363,6	27,79	363,6	16,46	363,6	11,1
364,5	28,17	364,5	12,19	364,5	9,61
365,4	26,33	365,4	12,22	365,4	9,92
366,3	25,7	366,3	13,12	366,3	7,47
367,2	24,32	367,2	10,38	367,2	7,12
368,1	27,01	368,1	14,3	368,1	11,05
369	28,55	369	14,12	369	9,44
369,9	27,67	369,9	13,44	369,9	11,1
370,8	28,18	370,8	13,88	370,8	10,2
371,7	28,43	371,7	14,59	371,7	10,86
372,6	26,12	372,6	10,24	372,6	4,56
373,5	28,38	373,5	14,08	373,5	10,59
374,4	27,7	374,4	13,66	374,4	7,5
375,3	28,43	375,3	11,24	375,3	10,39
376,2	27,97	376,2	13,75	376,2	11,27
377,1	27,9	377,1	13,44	377,1	9,42
378	29,35	378	14,77	378	10,85
378,9	30,97	378,9	14,27	378,9	13,08
379,8	27,9	379,8	12,46	379,8	8,72
380,7	27,71	380,7	15,44	380,7	11,04
381,6	25,93	381,6	11,85	381,6	11,32
382,5	29,45	382,5	12,06	382,5	10,54
383,4	27,98	383,4	11,34	383,4	9,49
384,3	25,01	384,3	13,99	384,3	10,4
385,2	29,12	385,2	14,55	385,2	11,72
386,1	28,19	386,1	12,19	386,1	9,79
387	27,75	387	13,01	387	8,78
387,9	27,67	387,9	14,18	387,9	9,78
388,8	26,95	388,8	12,66	388,8	10,43
389,7	26,99	389,7	13,1	389,7	9,81
390,6	28,9	390,6	15,14	390,6	11,18
391,5	27,96	391,5	13,84	391,5	10,07
392,4	27,85	392,4	12,47	392,4	7,41
393,3	27,94	393,3	14,76	393,3	12,14
394,2	23,9	394,2	13,84	394,2	6,25
395,1	24,44	395,1	11,97	395,1	7,87
396	25,35	396	16,38	396	9,59
396,9	26,99	396,9	12,09	396,9	8,77
397,8	25,33	397,8	9,08	397,8	10,59
398,7	27,43	398,7	13,98	398,7	10,3
399,6	29,69	399,6	14,19	399,6	9,28
400,5	25,27	400,5	14,53	400,5	9,53
401,4	29,5	401,4	13,51	401,4	9,08
402,3	28,95	402,3	12,07	402,3	9,9
403,2	28,08	403,2	12,1	403,2	9,1
404,1	27,02	404,1	13,19	404,1	11,4
405	24,51	405	11,25	405	8,11
405,9	26,72	405,9	12,49	405,9	13,96
406,8	29,4	406,8	12,6	406,8	11,8
407,7	24,14	407,7	11,19	407,7	9,44
408,6	26,42	408,6	15,29	408,6	8,41
409,5	26,89	409,5	11,91	409,5	11,87
410,4	27,53	410,4	14,68	410,4	11,35
411,3	25,54	411,3	11,45	411,3	8,71
412,2	27,39	412,2	13,25	412,2	7,69
413,1	25,65	413,1	12,53	413,1	9,82
414	24,45	414	14,1	414	7
414,9	25,6	414,9	12,83	414,9	8,47
415,8	25,22	415,8	12,74	415,8	9,08
416,7	25,96	416,7	13,18	416,7	9,1
417,6	25,62	417,6	12,06	417,6	8,57
418,5	26,56	418,5	13,33	418,5	10,26
419,4	23,53	419,4	10,84	419,4	8,07
420,3	27,79	420,3	13,61	420,3	12,38
421,2	27,35	421,2	14,08	421,2	9,48
422,1	26,41	422,1	13,6	422,1	8,55
423	25,48	423	12,96	423	8,03
423,9	28,86	423,9	13,89	423,9	10,07
424,8	27,33	424,8	14,41	424,8	8,61
425,7	26,19	425,7	13,55	425,7	7,44
426,6	23,21	426,6	11,77	426,6	4,69
427,5	25,48	427,5	11,76	427,5	10,3
428,4	24,87	428,4	12,54	428,4	10,36
429,3	26,35	429,3	12,43	429,3	8,21
430,2	26,68	430,2	13,59	430,2	9,5
431,1	24,57	431,1	13,7	431,1	11,1
432	23,71	432	11,61	432	8,76
432,9	25,28	432,9	12,29	432,9	11,45
433,8	26,02	433,8	13,03	433,8	6,69
434,7	26,29	434,7	12,93	434,7	9,29
435,6	27,41	435,6	13,72	435,6	9,28
436,5	28,67	436,5	16,46	436,5	13,17
437,4	25,93	437,4	12,09	437,4	8,29
438,3	24,84	438,3	12,68	438,3	7,6
439,2	23,37	439,2	12,56	439,2	9,08
440,1	27,21	440,1	11,57	440,1	7,53
441	29,65	441	14,97	441	11,83
441,9	27,05	441,9	13,18	441,9	9,72
442,8	27,91	442,8	13,24	442,8	11,44
443,7	28,21	443,7	13,53	443,7	11,81
444,6	22,68	444,6	9,04	444,6	8,49
445,5	27,38	445,5	13,12	445,5	8,69
446,4	25,17	446,4	12,03	446,4	9,32
447,3	28,79	447,3	16,18	447,3	11,17
448,2	24,11	448,2	10,99	448,2	10,49
449,1	24,82	449,1	12,15	449,1	9,86
450	26,85	450	13,33	450	9,68
450,9	25,82	450,9	11,09	450,9	9,35
451,8	24,49	451,8	12,21	451,8	10,19
452,7	25,35	452,7	14,42	452,7	8,73
453,6	27,01	453,6	14,47	453,6	10,63
454,5	25,91	454,5	13,42	454,5	10,14
455,4	25,01	455,4	13,7	455,4	10,75
456,3	24,11	456,3	11,99	456,3	10,38
457,2	24,32	457,2	9,68	457,2	10,21
458,1	28,16	458,1	14,68	458,1	6,65
459	26,98	459	13,84	459	11,53
459,9	26,14	459,9	13,17	459,9	8,72
460,8	24,5	460,8	13,41	460,8	9,4
461,7	23,54	461,7	12,09	461,7	10,85
462,6	25,36	462,6	13,67	462,6	11,05
463,5	25,89	463,5	15	463,5	7,65
464,4	26,86	464,4	13,07	464,4	8,91
465,3	25,66	465,3	14,13	465,3	9,89
466,2	25,96	466,2	11,98	466,2	8,51
467,1	26,72	467,1	13,24	467,1	12,18
468	28,36	468	17,2	468	11,31
468,9	25,97	468,9	12,35	468,9	9,49
469,8	25,16	469,8	12,04	469,8	10,1
470,7	25,92	470,7	14,15	470,7	9,29
471,6	22,71	471,6	9,41	471,6	8,24
472,5	24,7	472,5	14,92	472,5	12,22
473,4	22,07	473,4	10,77	473,4	3,09
474,3	24,36	474,3	13,27	474,3	10,51
475,2	25,63	475,2	14,87	475,2	13,23
476,1	25,39	476,1	12,17	476,1	11,17
477	28,1	477	14,94	477	10,4
477,9	24,1	477,9	12,62	477,9	8,04
478,8	25,21	478,8	13,41	478,8	9,84
479,7	25,91	479,7	12,7	479,7	9,1
480,6	26,12	480,6	10,79	480,6	10,46
481,5	26,96	481,5	13,74	481,5	7,7
482,4	27,05	482,4	15,9	482,4	11,73
483,3	24,82	483,3	12,92	483,3	9,38
484,2	23,86	484,2	10,81	484,2	9,46
485,1	25,36	485,1	12,63	485,1	8,11
486	23,12	486	11,14	486	6,76
486,9	25,75	486,9	13,74	486,9	9,22
487,8	27,29	487,8	13,88	487,8	11,37
488,7	25,37	488,7	14,34	488,7	10,04
489,6	26,2	489,6	14,99	489,6	9,19
490,5	25,38	490,5	12,6	490,5	8,82
491,4	23,77	491,4	12,01	491,4	10,65
492,3	29,75	492,3	15,81	492,3	12,06
493,2	23,46	493,2	9,84	493,2	9,15
494,1	27,42	494,1	13,1	494,1	10,31
495	23,4	495	11,54	495	9,87
495,9	26,24	495,9	11,12	495,9	9,4
496,8	23,82	496,8	12,86	496,8	10,74
497,7	26,81	497,7	16,35	497,7	13,1
498,6	27,24	498,6	14,1	498,6	12,05
499,5	26,39	499,5	13,27	499,5	11,48
500,4	24,22	500,4	12,54	500,4	10,28
501,3	22,97	501,3	11,01	501,3	7,14
502,2	23,13	502,2	11,19	502,2	7,33
503,1	22,3	503,1	12	503,1	7,38
504	25,83	504	11,76	504	6,44
504,9	28,1	504,9	16,45	504,9	12,37
505,8	27,15	505,8	14,88	505,8	11,4
506,7	26,89	506,7	14,02	506,7	12,09
507,6	22,9	507,6	14,94	507,6	9,82
508,5	26,76	508,5	15,39	508,5	11
509,4	26,29	509,4	14,2	509,4	9,16
510,3	25,69	510,3	13,36	510,3	12,07
511,2	22,84	511,2	12,37	511,2	9,39
512,1	23,19	512,1	11,25	512,1	7,1
513	26,65	513	14,73	513	13,92
513,9	24,62	513,9	12,84	513,9	11,35
514,8	22,96	514,8	12,65	514,8	9,19
515,7	22,78	515,7	12,71	515,7	9,27
516,6	25,21	516,6	16,26	516,6	12,23
517,5	24,21	517,5	11,65	517,5	8,32
518,4	25,1	518,4	13,06	518,4	9,2
519,3	24,28	519,3	11,34	519,3	9,26
520,2	27,51	520,2	13,18	520,2	10,03
521,1	25,03	521,1	12,21	521,1	11,03
522	24,13	522	11,62	522	7,26
522,9	23,74	522,9	11,24	522,9	6,27
523,8	23,46	523,8	10,34	523,8	7,74
524,7	27,9	524,7	12,55	524,7	7,66
525,6	24,8	525,6	12,4	525,6	10,13
526,5	24,16	526,5	11,38	526,5	9,97
527,4	24,24	527,4	12,75	527,4	8,66
528,3	26,04	528,3	12,04	528,3	9,15
529,2	25,09	529,2	15,7	529,2	12,59
530,1	22,15	530,1	12,56	530,1	9,05
531	23,65	531	15,36	531	6,32
531,9	26,85	531,9	15,49	531,9	7,17
532,8	22,99	532,8	13,26	532,8	8,47
533,7	22,53	533,7	12,73	533,7	8,27
534,6	24,48	534,6	12,93	534,6	9,97
535,5	24,54	535,5	12,72	535,5	9,16
536,4	23,49	536,4	11,23	536,4	8,15
537,3	24,31	537,3	13,78	537,3	8,61
538,2	25,96	538,2	15,89	538,2	10,36
539,1	27,33	539,1	16,68	539,1	12,57
540	26,76	540	16,16	540	13,05
540,9	24,13	540,9	11,93	540,9	6,6
541,8	24,26	541,8	13,77	541,8	7,48
542,7	24,04	542,7	8,39	542,7	8,55
543,6	27,15	543,6	14,95	543,6	10,86
544,5	22,66	544,5	11,13	544,5	7,21
545,4	24,36	545,4	14,51	545,4	10,32
546,3	25,64	546,3	14,18	546,3	10,28
547,2	25,6	547,2	13,31	547,2	11,68
548,1	26,7	548,1	13,32	548,1	8,51
549	26,21	549	12,77	549	9,77
549,9	25,68	549,9	14,07	549,9	9,29
550,8	24,75	550,8	13,49	550,8	10,15
551,7	25,5	551,7	13,57	551,7	8,98
552,6	26,79	552,6	13,26	552,6	10,15
553,5	25,12	553,5	16,66	553,5	12,04
554,4	24,68	554,4	12,87	554,4	6,1
555,3	23,94	555,3	12,36	555,3	10,26
556,2	27,07	556,2	15,94	556,2	10,07
557,1	23,16	557,1	10,23	557,1	9,06
558	22,65	558	11,3	558	9,39
558,9	22,98	558,9	10,33	558,9	7,58
559,8	25,46	559,8	13,31	559,8	9,62
560,7	23,25	560,7	9,31	560,7	7,09
561,6	24,39	561,6	14,71	561,6	7,73
562,5	24,63	562,5	13,83	562,5	10,51
563,4	25,3	563,4	15,6	563,4	11,04
564,3	25,13	564,3	12,68	564,3	6,55
565,2	24,27	565,2	11,56	565,2	10,07
566,1	24,06	566,1	11,38	566,1	10,78
567	25,81	567	13,56	567	8,99
567,9	24,32	567,9	12,92	567,9	8,49
568,8	24,16	568,8	14,86	568,8	8,9
569,7	25,68	569,7	15,54	569,7	12,12
570,6	25,05	570,6	11,22	570,6	6,97
571,5	24,51	571,5	15,55	571,5	7,74
572,4	23,69	572,4	14,12	572,4	12,31
573,3	23,78	573,3	14,89	573,3	9,01
574,2	23,65	574,2	13,46	574,2	10,58
575,1	25,01	575,1	12,59	575,1	10,12
576	21,98	576	13,13	576	6,99
576,9	25,85	576,9	14,46	576,9	9,18
577,8	24,93	577,8	13,39	577,8	8,34
578,7	24,71	578,7	14,39	578,7	9,77
579,6	22,2	579,6	12,19	579,6	9,23
580,5	24,63	580,5	14,35	580,5	10,87
581,4	25,07	581,4	10,67	581,4	8,11
582,3	18,88	582,3	10,76	582,3	6,51
583,2	21,09	583,2	12,07	583,2	7,79
584,1	25,34	584,1	15,59	584,1	8,88
585	23,76	585	12,47	585	8,32
585,9	25,46	585,9	16,09	585,9	12,09
586,8	23,96	586,8	12,44	586,8	7,21
587,7	26,52	587,7	17,68	587,7	12,03
588,6	24,66	588,6	13,12	588,6	9,66
589,5	21,68	589,5	13,18	589,5	9,35
590,4	24,91	590,4	15,35	590,4	12,06
591,3	23,22	591,3	13,24	591,3	7,22
592,2	25,66	592,2	15,81	592,2	10,53
593,1	22,47	593,1	12,61	593,1	6,82
594	24,74	594	13,44	594	11,45
594,9	23,46	594,9	14,56	594,9	10,27
595,8	25,93	595,8	15,29	595,8	11,09
596,7	24,22	596,7	14,41	596,7	9,35
597,6	24	597,6	14,62	597,6	8,78
598,5	27,57	598,5	14,68	598,5	10,74
599,4	24,75	599,4	16,54	599,4	10,16
600,3	25,02	600,3	16,23	600,3	11,36
601,2	24,23	601,2	13,55	601,2	9,54
602,1	25,01	602,1	13,16	602,1	10,16
603	23,68	603	12,98	603	8,23
603,9	25,31	603,9	12,31	603,9	10,74
604,8	27,19	604,8	15,24	604,8	9,58
605,7	22,66	605,7	11,79	605,7	10,12
606,6	24,65	606,6	11,67	606,6	9,37
607,5	25,26	607,5	14,52	607,5	8,95
608,4	24,89	608,4	15,39	608,4	10,2
609,3	25,77	609,3	13,45	609,3	11,29
610,2	25,45	610,2	13,27	610,2	10,35
611,1	23,66	611,1	14,27	611,1	10,62
612	23,31	612	13,51	612	9,21
612,9	20,38	612,9	11,1	612,9	6,32
613,8	22,25	613,8	13,21	613,8	7,16
614,7	26,59	614,7	14,44	614,7	10,22
615,6	26,55	615,6	15,56	615,6	11,02
616,5	25,47	616,5	12,88	616,5	10,01
617,4	25,52	617,4	14,37	617,4	10,41
618,3	22,25	618,3	12,17	618,3	8,68
619,2	23,96	619,2	14	619,2	8,35
620,1	22,15	620,1	10,77	620,1	9,66
621	23,61	621	12,92	621	8,18
621,9	24,69	621,9	13,86	621,9	10,42
622,8	22,19	622,8	13,22	622,8	7,01
623,7	23,92	623,7	15,74	623,7	7,62
624,6	23,11	624,6	14,13	624,6	9,09
625,5	20,11	625,5	11,79	625,5	5,78
626,4	24,99	626,4	16,34	626,4	10,74
627,3	24,71	627,3	13,92	627,3	11,04
628,2	22,41	628,2	11,43	628,2	8,27
629,1	24,06	629,1	14,9	629,1	9,44
630	24,07	630	12,87	630	6,62
630,9	24,85	630,9	16,44	630,9	10,58
631,8	22,76	631,8	14,31	631,8	10,44
632,7	22,41	632,7	13,57	632,7	7,07
633,6	23,25	633,6	13,99	633,6	7,32
634,5	24,68	634,5	14,51	634,5	11,71
635,4	23,61	635,4	13,75	635,4	11,04
636,3	23,78	636,3	13,22	636,3	8,85
637,2	22,34	637,2	10,65	637,2	8,46
638,1	22,54	638,1	13,76	638,1	7,64
639	20,08	639	10,25	639	7,18
639,9	23,29	639,9	13,62	639,9	8,42
640,8	26,58	640,8	15,17	640,8	10,32
641,7	25,98	641,7	13,91	641,7	12,08
642,6	22,93	642,6	11,44	642,6	9,16
643,5	25,3	643,5	13,94	643,5	9,75
644,4	23,23	644,4	12,65	644,4	10,49
645,3	25,22	645,3	13,62	645,3	11,05
646,2	24,42	646,2	13,45	646,2	7,57
647,1	24,4	647,1	13,02	647,1	9,44
648	22,41	648	13,47	648	10,06
648,9	23,65	648,9	14,53	648,9	11,75
649,8	25,18	649,8	12,34	649,8	10,06
650,7	24,73	650,7	15,32	650,7	10,57
651,6	22,97	651,6	14,15	651,6	8,56
652,5	24,01	652,5	12,88	652,5	9,45
653,4	25,22	653,4	15,04	653,4	13,23
654,3	23,06	654,3	14,16	654,3	8,65
655,2	25,87	655,2	13,69	655,2	12,21
656,1	23,91	656,1	13,92	656,1	10,65
657	20,45	657	10,29	657	8,49
657,9	26,19	657,9	15,62	657,9	10,81
658,8	21,71	658,8	12,53	658,8	7,95
659,7	24	659,7	12,85	659,7	10,08
660,6	21,01	660,6	11,15	660,6	8,98
661,5	24,92	661,5	13,24	661,5	10,65
662,4	27,6	662,4	16,35	662,4	14,91
663,3	22,18	663,3	11,9	663,3	10,24
664,2	23,75	664,2	13,8	664,2	11,58
665,1	22,51	665,1	12,87	665,1	10,48
666	23,05	666	12,77	666	10,27
666,9	21,39	666,9	13,35	666,9	10,07
667,8	22,28	667,8	13,4	667,8	8,83
668,7	23,64	668,7	15,52	668,7	9,87
669,6	20,01	669,6	11,94	669,6	8,34
670,5	25,08	670,5	16,7	670,5	10,95
671,4	21,89	671,4	11,22	671,4	5,16
672,3	18,74	672,3	11,39	672,3	5,79
673,2	22,36	673,2	10,73	673,2	8,68
674,1	23	674,1	10,98	674,1	8,92
675	22,24	675	12,93	675	9,41
675,9	26,74	675,9	16,35	675,9	12,04
676,8	21,61	676,8	15,56	676,8	7,79
677,7	23,27	677,7	14,45	677,7	9,96
678,6	22,02	678,6	16,07	678,6	6,89
679,5	22,27	679,5	13,44	679,5	9,6
680,4	25,43	680,4	14,54	680,4	12,34
681,3	21,15	681,3	15,27	681,3	8,22
682,2	22,73	682,2	11,79	682,2	8,47
683,1	22,37	683,1	12,11	683,1	9,77
684	22,79	684	14,93	684	6,85
684,9	25,77	684,9	15,08	684,9	12,1
685,8	25,48	685,8	14,58	685,8	12,39
686,7	22,02	686,7	10,86	686,7	7,72
687,6	27,32	687,6	14,75	687,6	13,45
688,5	23,71	688,5	15,16	688,5	7,67
689,4	24	689,4	12,6	689,4	9,65
690,3	24,12	690,3	12,12	690,3	9,24
691,2	26,2	691,2	15	691,2	10,15
692,1	22,5	692,1	13,5	692,1	7,81
693	25,55	693	14,05	693	8,74
693,9	22,54	693,9	13,94	693,9	8,21
694,8	23,73	694,8	12,73	694,8	9,6
695,7	21,82	695,7	13,58	695,7	12,01
696,6	22,91	696,6	13,74	696,6	7,36
697,5	24,67	697,5	15,92	697,5	12,68
698,4	24,94	698,4	14,52	698,4	9,71
699,3	23,38	699,3	13,24	699,3	9,88
700,2	23,42	700,2	12,83	700,2	10,21
701,1	25,59	701,1	16	701,1	8,67
702	20,11	702	13,11	702	9,42
702,9	23,9	702,9	15,33	702,9	10,33
703,8	24,76	703,8	14,39	703,8	11,09
704,7	23,53	704,7	13,41	704,7	8,08
705,6	24,28	705,6	15,68	705,6	10,19
706,5	23,12	706,5	12,45	706,5	11,06
707,4	22,93	707,4	15,09	707,4	9,93
708,3	24,77	708,3	13,13	708,3	10,96
709,2	22,85	709,2	13,44	709,2	9,91
710,1	23,1	710,1	12,9	710,1	7,51
711	20,44	711	14,28	711	10,79
711,9	25,39	711,9	15,56	711,9	8,66
712,8	22,91	712,8	13,64	712,8	8,52
713,7	21,99	713,7	13,97	713,7	7,53
714,6	23,3	714,6	11,91	714,6	8,54
715,5	24,91	715,5	11,99	715,5	8,85
716,4	20,96	716,4	12,21	716,4	7,78
717,3	23,75	717,3	15,15	717,3	9,87
718,2	22,42	718,2	12,46	718,2	10,74
719,1	22,24	719,1	13,22	719,1	8,89
720	23	720	12,9	720	6,01
720,9	21,72	720,9	13,66	720,9	9,74
721,8	20,43	721,8	9,81	721,8	8,7
722,7	19,63	722,7	14,21	722,7	8,67
723,6	21,6	723,6	11,39	723,6	7,24
724,5	24,87	724,5	13,79	724,5	10,63
725,4	23	725,4	13,08	725,4	9,32
726,3	22,34	726,3	11,31	726,3	8,1
727,2	23,47	727,2	14,75	727,2	7,07
728,1	25,86	728,1	15,82	728,1	13,54
729	25,21	729	16,24	729	11,38
729,9	25,35	729,9	15,68	729,9	11,72
730,8	21,41	730,8	13,62	730,8	6,5
731,7	23,51	731,7	14,87	731,7	8,23
732,6	22,89	732,6	12,62	732,6	10,08
733,5	19,01	733,5	13,02	733,5	6,16
734,4	19,33	734,4	11,43	734,4	3,3
735,3	23,17	735,3	14,51	735,3	10,93
736,2	23,52	736,2	13,19	736,2	7,59
737,1	18,74	737,1	10,28	737,1	4,65
738	22,8	738	14,3	738	8,15
738,9	20,44	738,9	12,5	738,9	9,28
739,8	19,43	739,8	12,19	739,8	7,65
740,7	22,41	740,7	13	740,7	8,59
741,6	22,2	741,6	12,94	741,6	7,82
742,5	21,3	742,5	12,04	742,5	6,71
743,4	23,95	743,4	13,95	743,4	11,23
744,3	23,65	744,3	16	744,3	11,12
745,2	26,11	745,2	17,05	745,2	11,6
746,1	21,74	746,1	13,35	746,1	8,3
747	22,34	747	13,73	747	9,99
747,9	24,81	747,9	13,3	747,9	12,25
748,8	22,41	748,8	11,31	748,8	7,69
749,7	23,67	749,7	14,2	749,7	8,77
750,6	25,93	750,6	16,35	750,6	9,65
751,5	24,29	751,5	15,71	751,5	9,55
752,4	19,81	752,4	13,4	752,4	5,11
753,3	20,87	753,3	10,2	753,3	5,08
754,2	24,59	754,2	16,03	754,2	10,7
755,1	25,1	755,1	16,37	755,1	8,27
756	21,98	756	13,09	756	9,08
756,9	22,09	756,9	13,83	756,9	7,8
757,8	24,13	757,8	14,88	757,8	10,08
758,7	23,79	758,7	14,74	758,7	10,6
759,6	21,1	759,6	14,56	759,6	8,5
760,5	21,32	760,5	12,12	760,5	6,49
761,4	21,79	761,4	14,24	761,4	6,52
762,3	21,01	762,3	14,36	762,3	9,61
763,2	20,98	763,2	13,02	763,2	9,61
764,1	21,34	764,1	12,94	764,1	9,84
765	25,12	765	15,03	765	14,18
765,9	23,84	765,9	14,06	765,9	11,73
766,8	24,3	766,8	12,39	766,8	13,99
767,7	22,24	767,7	12,57	767,7	7,21
768,6	25,15	768,6	14,17	768,6	7,13
769,5	21,96	769,5	13,79	769,5	10,25
770,4	22,82	770,4	13,36	770,4	9,91
771,3	22,78	771,3	13,22	771,3	7,37
772,2	19,97	772,2	11,27	772,2	7,47
773,1	22,9	773,1	13,18	773,1	9,86
774	24,55	774	14,45	774	9,86
774,9	21,96	774,9	12,75	774,9	10,29
775,8	23,94	775,8	14,52	775,8	8,88
776,7	22,72	776,7	15,16	776,7	8,14
777,6	21,99	777,6	14,02	777,6	7,62
778,5	21,09	778,5	10,95	778,5	7,85
779,4	21,97	779,4	13,19	779,4	9,4
780,3	23,68	780,3	13,64	780,3	11,69
781,2	23,21	781,2	17,16	781,2	11,97
782,1	21,13	782,1	15,79	782,1	7,79
783	23,67	783	16,05	783	11,56
783,9	24,04	783,9	13,93	783,9	10,3
784,8	23,79	784,8	13,58	784,8	11,36
785,7	20,74	785,7	13,73	785,7	6,99
786,6	20,28	786,6	11,06	786,6	7,24
787,5	22,91	787,5	15,37	787,5	9,65
788,4	22,41	788,4	14,04	788,4	7,76
789,3	22,42	789,3	13,26	789,3	8,44
790,2	23,81	790,2	13,29	790,2	8,15
791,1	21,82	791,1	13,08	791,1	7,19
792	20,65	792	13,25	792	9,33
792,9	21,23	792,9	14,88	792,9	5,62
793,8	22,75	793,8	13,31	793,8	8,39
794,7	23,62	794,7	15,35	794,7	7,37
795,6	25,36	795,6	16,6	795,6	9,97
796,5	19,77	796,5	12,61	796,5	6,68
797,4	22,84	797,4	15,46	797,4	10,33
798,3	20,4	798,3	15,69	798,3	6,76
799,2	20,67	799,2	12,73	799,2	7,61
800,1	22,98	800,1	14,79	800,1	9,94
801	20,1	801	13,72	801	7,99
801,9	25,85	801,9	14,62	801,9	11,06
802,8	20,73	802,8	11,88	802,8	6,54
803,7	22,99	803,7	14,4	803,7	11,14
804,6	24,04	804,6	13,32	804,6	8,42
805,5	19,96	805,5	13,42	805,5	7,72
806,4	22,81	806,4	14,64	806,4	8,11
807,3	24,53	807,3	17,37	807,3	9,76
808,2	19,02	808,2	11,58	808,2	6,94
809,1	24,1	809,1	15,77	809,1	11,68
810	22,3	810	16,49	810	8,34
810,9	22,48	810,9	15,47	810,9	7,72
811,8	21,25	811,8	15,79	811,8	8,35
812,7	22,09	812,7	11,82	812,7	6,65
813,6	24,46	813,6	15,5	813,6	12,74
814,5	21,44	814,5	9,82	814,5	8,04
815,4	24,09	815,4	14,76	815,4	8,8
816,3	22,8	816,3	12,15	816,3	8,01
817,2	23,39	817,2	15,53	817,2	12,12
818,1	20,92	818,1	14,97	818,1	8,41
819	24,41	819	13,48	819	10,22
819,9	21,14	819,9	12,03	819,9	8,4
820,8	24,93	820,8	16,85	820,8	9,84
821,7	22,06	821,7	13,09	821,7	9,32
822,6	22,04	822,6	13,83	822,6	6,91
823,5	17,75	823,5	12,01	823,5	9,07
824,4	20,41	824,4	14,45	824,4	8,17
825,3	25,09	825,3	15,63	825,3	10,21
826,2	21,51	826,2	12,48	826,2	9,98
827,1	21,84	827,1	12,29	827,1	5,5
828	21,17	828	12,79	828	8,7
828,9	22,62	828,9	15,15	828,9	10,76
829,8	25,28	829,8	12,96	829,8	8,74
830,7	21,02	830,7	14,12	830,7	9,02
831,6	23,39	831,6	12,4	831,6	6,94
832,5	21,96	832,5	13,55	832,5	8,65
833,4	22,26	833,4	13,53	833,4	11,05
834,3	20,35	834,3	13,97	834,3	9,87
835,2	21,28	835,2	12,6	835,2	7,46
836,1	23,92	836,1	16,04	836,1	10,03
837	22,21	837	14,95	837	7,13
837,9	19,12	837,9	9,5	837,9	6,36
838,8	23,17	838,8	16,07	838,8	9,5
839,7	21,94	839,7	14,53	839,7	8,65
840,6	25,07	840,6	18,04	840,6	11,63
841,5	22,82	841,5	12,51	841,5	9,23
842,4	22,56	842,4	14,42	842,4	9,78
843,3	24,17	843,3	12,64	843,3	6,57
844,2	22,55	844,2	16,35	844,2	10,27
845,1	25,63	845,1	15,04	845,1	9,42
846	23,91	846	11,59	846	9,53
846,9	23,29	846,9	15,22	846,9	8,3
847,8	21,64	847,8	13,91	847,8	12,31
848,7	23,88	848,7	16,18	848,7	7,03
849,6	24,3	849,6	16,55	849,6	10,49
850,5	18,96	850,5	13,87	850,5	10,78
851,4	25,55	851,4	13,76	851,4	11,58
852,3	23,22	852,3	17,21	852,3	10,58
853,2	21,92	853,2	13,02	853,2	7,59
854,1	23,32	854,1	14,58	854,1	10,36
855	24,22	855	15,16	855	13,13
855,9	22,86	855,9	13,68	855,9	8,17
856,8	21,55	856,8	12,01	856,8	7,43
857,7	21,21	857,7	14,04	857,7	9,17
858,6	22,48	858,6	14,93	858,6	12,65
859,5	22,19	859,5	13,84	859,5	9,06
860,4	23,31	860,4	17,41	860,4	13,56
861,3	18,78	861,3	14,13	861,3	6,98
862,2	20,98	862,2	12,22	862,2	7,38
863,1	24,34	863,1	13,17	863,1	12,4
864	22,96	864	12,93	864	10,94
864,9	22,34	864,9	15,22	864,9	10,98
865,8	23,98	865,8	15,48	865,8	11,56
866,7	22,3	866,7	14,2	866,7	10,53
867,6	21,97	867,6	12,84	867,6	6,93
868,5	23,13	868,5	14,72	868,5	9,24
869,4	21,59	869,4	14,23	869,4	8
870,3	21,98	870,3	12,77	870,3	10,47
871,2	19,14	871,2	10,52	871,2	3,61
872,1	20,02	872,1	13,85	872,1	9,27
873	22,42	873	14,34	873	10,16
873,9	19,22	873,9	13,28	873,9	6,07
874,8	21,96	874,8	14,52	874,8	7,26
875,7	23,68	875,7	14,56	875,7	8,03
876,6	19,27	876,6	10,45	876,6	5,42
877,5	19,93	877,5	13,8	877,5	7,16
878,4	21,09	878,4	14,04	878,4	8,85
879,3	23,94	879,3	15,26	879,3	10,48
880,2	22,26	880,2	12,98	880,2	6,59
881,1	25,34	881,1	18,46	881,1	14,39
882	19,85	882	13,67	882	7
882,9	21,88	882,9	14,38	882,9	6,97
883,8	24,69	883,8	15,69	883,8	10,19
884,7	21,38	884,7	14,87	884,7	9,28
885,6	20,23	885,6	14,62	885,6	10,37
886,5	22,92	886,5	14,31	886,5	8,13
887,4	24,31	887,4	15,72	887,4	11,25
888,3	23,41	888,3	15,39	888,3	10,94
889,2	23,96	889,2	14,2	889,2	9,7
890,1	20,88	890,1	14,44	890,1	9,42
891	20,13	891	15,48	891	9,17
891,9	20,67	891,9	13,34	891,9	9,74
892,8	20,54	892,8	13,46	892,8	8,77
893,7	21,78	893,7	14,17	893,7	9,73
894,6	21,68	894,6	13,34	894,6	10,73
895,5	21,22	895,5	16,07	895,5	7,41
896,4	24,88	896,4	15,35	896,4	11,04
897,3	21,81	897,3	15,14	897,3	8,04
898,2	23,94	898,2	15,49	898,2	11,22
899,1	22,2	899,1	14,28	899,1	9,13
900	23,23	900	13,33	900	10,16
900,9	22,38	900,9	15,93	900,9	10,28
901,8	23	901,8	15,46	901,8	11,24
902,7	20,36	902,7	15,42	902,7	7,83
903,6	21,22	903,6	13,95	903,6	10
904,5	21,9	904,5	14,74	904,5	7,16
905,4	22,15	905,4	14,96	905,4	8,73
906,3	19,51	906,3	13,09	906,3	7,09
907,2	21,56	907,2	14,56	907,2	11,85
908,1	23,85	908,1	16,12	908,1	9,12
909	22,32	909	15,27	909	8,73
909,9	22,64	909,9	13,85	909,9	9,15
910,8	22,74	910,8	18,07	910,8	10,08
911,7	21,93	911,7	14,4	911,7	10,69
912,6	22,97	912,6	12,28	912,6	11,17
913,5	25,2	913,5	16,96	913,5	11,46
914,4	21,5	914,4	13,65	914,4	10,61
915,3	22,76	915,3	14,26	915,3	10,46
916,2	23,62	916,2	13,15	916,2	8,23
917,1	22,89	917,1	16,69	917,1	11,88
918	23,51	918	15,17	918	12,75
918,9	21,63	918,9	12,21	918,9	6,7
919,8	22,75	919,8	13,87	919,8	10,18
920,7	18,75	920,7	12	920,7	8,12
921,6	21,09	921,6	14,3	921,6	10,93
922,5	24,51	922,5	17,26	922,5	11,3
923,4	19,78	923,4	12,4	923,4	6,85
924,3	21,36	924,3	13,3	924,3	7,67
925,2	20,54	925,2	15,67	925,2	9,55
926,1	23,7	926,1	15,82	926,1	9,71
927	22,79	927	14,84	927	8,74
927,9	25,8	927,9	18,02	927,9	12,46
928,8	23,18	928,8	13,95	928,8	8,39
929,7	23,77	929,7	14,26	929,7	9,76
930,6	22,61	930,6	15,73	930,6	7,88
931,5	23,71	931,5	16,13	931,5	8,5
932,4	23,05	932,4	14,37	932,4	11,01
933,3	21,05	933,3	13,21	933,3	9,56
934,2	22,9	934,2	14,1	934,2	8,61
935,1	22,97	935,1	14,81	935,1	10,67
936	22,2	936	14,67	936	9,62
936,9	21,18	936,9	13,09	936,9	7,41
937,8	23,36	937,8	14,53	937,8	10,16
938,7	20,92	938,7	12,98	938,7	9,58
939,6	21,47	939,6	13,38	939,6	9,21
940,5	22,14	940,5	14,45	940,5	10,94
941,4	21,38	941,4	13,02	941,4	7,62
942,3	21,44	942,3	15,53	942,3	6,7
943,2	19,92	943,2	11,98	943,2	8,01
944,1	20,39	944,1	13,99	944,1	9,58
945	26,23	945	16,28	945	12,17
945,9	19,45	945,9	12,48	945,9	8,64
946,8	22,23	946,8	12,45	946,8	9,9
947,7	21,75	947,7	14,53	947,7	9,74
948,6	21,13	948,6	11,79	948,6	7,5
949,5	21,34	949,5	15,2	949,5	7,34
950,4	21,74	950,4	13,69	950,4	9,92
951,3	18,91	951,3	11,31	951,3	7,59
952,2	20,64	952,2	13,21	952,2	8,36
953,1	22,19	953,1	14,19	953,1	10,51
954	19,44	954	13,52	954	10,1
954,9	22,56	954,9	13,97	954,9	8,63
955,8	22,6	955,8	15,95	955,8	8,83
956,7	23,73	956,7	16,76	956,7	10,1
957,6	22,05	957,6	15,56	957,6	10,55
958,5	22,99	958,5	13,85	958,5	7,42
959,4	22,19	959,4	15,63	959,4	8,67
960,3	21,29	960,3	14,16	960,3	8,65
961,2	23	961,2	13,52	961,2	7,04
962,1	20,87	962,1	11,59	962,1	9,9
963	22,3	963	14,36	963	10,35
963,9	19,59	963,9	13,93	963,9	6,6
964,8	19,73	964,8	12,61	964,8	9,47
965,7	19,23	965,7	12,8	965,7	8,23
966,6	20,61	966,6	13,08	966,6	8,57
967,5	20,61	967,5	13,72	967,5	10
968,4	22,24	968,4	14,6	968,4	11,49
969,3	19,72	969,3	15,04	969,3	10,54
970,2	18,73	970,2	11,91	970,2	7,9
