# Supplementary material for: The Cold Shock Protein CspB from Mycobacterium tuberculosis Binds to MTS0997 sRNA and MTS1338 sRNA as a Dimer
Source: Int J Mol Sci. 2026 Jan 9;27(2):663. doi: 10.3390/ijms27020663 (PMC12840758; doi:10.3390/ijms27020663)
Supplement: Supplementary file 1 [file ijms-27-00663-s001.zip › SPR raw data/MTS1338-GCAA 5000 2500 1250 612 312 250mM NaCl.txt]

L6A1()_X	L6A1()_Y	L6A2()_X	L6A2()_Y	L6A3()_X	L6A3()_Y	L6A5()_X	L6A5()_Y	L6A6()_X	L6A6()_Y
-246,6	-6,7	-246,6	-8,2	-246,6	-14,59	-246,6	-1,97	-246,6	-5,26
-245,7	-2,48	-245,7	-3,08	-245,7	-12,08	-245,7	1,23	-245,7	-3,21
-244,8	-0,11	-244,8	-4,53	-244,8	-11,21	-244,8	1,85	-244,8	-0,29
-243,9	-3,24	-243,9	-5,58	-243,9	-12,05	-243,9	-1,79	-243,9	-3,47
-243	-4,12	-243	-5,7	-243	-12,14	-243	-1,25	-243	-1,98
-242,1	-5,1	-242,1	-5,58	-242,1	-11,66	-242,1	-3,1	-242,1	-5,55
-241,2	-6,98	-241,2	-7,67	-241,2	-10,61	-241,2	-2,73	-241,2	-3,87
-240,3	-0,88	-240,3	-4,78	-240,3	-9,25	-240,3	2,23	-240,3	-2,73
-239,4	-1,72	-239,4	-4,18	-239,4	-9,92	-239,4	0,33	-239,4	-3,15
-238,5	-4,7	-238,5	-6,12	-238,5	-13,21	-238,5	-2,72	-238,5	-4,02
-237,6	-4,89	-237,6	-5,62	-237,6	-9,97	-237,6	0,62	-237,6	-3,88
-236,7	-3,27	-236,7	-7,12	-236,7	-10,99	-236,7	0,53	-236,7	-5,56
-235,8	-4,7	-235,8	-8,53	-235,8	-11,66	-235,8	-0,78	-235,8	-7,47
-234,9	-2,93	-234,9	-4,44	-234,9	-8,46	-234,9	1,1	-234,9	-1,65
-234	-4,35	-234	-5,28	-234	-11,73	-234	-1,6	-234	-6,93
-233,1	-3,54	-233,1	-6,95	-233,1	-11,28	-233,1	-3,2	-233,1	-4,88
-232,2	-2,22	-232,2	-4,69	-232,2	-11,76	-232,2	-0,29	-232,2	-4,16
-231,3	-4,23	-231,3	-7,22	-231,3	-10,9	-231,3	-0,14	-231,3	-3,78
-230,4	-2,81	-230,4	-5,03	-230,4	-8	-230,4	0,54	-230,4	-4,25
-229,5	-3,38	-229,5	-4,76	-229,5	-9,61	-229,5	-0,37	-229,5	-3,64
-228,6	-2,91	-228,6	-2,99	-228,6	-11,2	-228,6	0,92	-228,6	-1,85
-227,7	-4,72	-227,7	-9,01	-227,7	-10,03	-227,7	-2,15	-227,7	-4,44
-226,8	-6,11	-226,8	-8,51	-226,8	-12,09	-226,8	-2,1	-226,8	-6,38
-225,9	1,09	-225,9	-5,9	-225,9	-9,86	-225,9	-0,46	-225,9	-1,34
-225	-3,76	-225	-6,45	-225	-9,83	-225	-2,28	-225	-6,53
-224,1	-1,58	-224,1	-3,22	-224,1	-9,08	-224,1	-2,7	-224,1	-5,48
-223,2	-3,99	-223,2	-4,27	-223,2	-8,4	-223,2	0,22	-223,2	-3,3
-222,3	-3,88	-222,3	-4,88	-222,3	-11,13	-222,3	-0,2	-222,3	-3,41
-221,4	-3,72	-221,4	-5,27	-221,4	-8,27	-221,4	-0,25	-221,4	-2,28
-220,5	-3,05	-220,5	-6,06	-220,5	-7,98	-220,5	-0,8	-220,5	-2,52
-219,6	-2,12	-219,6	-4,85	-219,6	-11,52	-219,6	0,45	-219,6	-5,65
-218,7	-4,76	-218,7	-7,27	-218,7	-8,74	-218,7	-0,96	-218,7	-4,17
-217,8	-6,4	-217,8	-5,12	-217,8	-9,49	-217,8	-3,35	-217,8	-5,25
-216,9	-0,25	-216,9	-3,54	-216,9	-4,69	-216,9	2,77	-216,9	-1,48
-216	-2,21	-216	-5,13	-216	-7,58	-216	-1,24	-216	-3,14
-215,1	-2,86	-215,1	-5,26	-215,1	-10,44	-215,1	-0,49	-215,1	-5,62
-214,2	-3,82	-214,2	-5,48	-214,2	-8,64	-214,2	-0,45	-214,2	-2,76
-213,3	-4,18	-213,3	-5,1	-213,3	-9,02	-213,3	-1,19	-213,3	-3,11
-212,4	-1,79	-212,4	-5,78	-212,4	-10,03	-212,4	-0,23	-212,4	-3,93
-211,5	-4,83	-211,5	-7,63	-211,5	-10,29	-211,5	-4,21	-211,5	-4,26
-210,6	-4,72	-210,6	-4,52	-210,6	-8,12	-210,6	-2,15	-210,6	-4,08
-209,7	-1,48	-209,7	-4,39	-209,7	-9,53	-209,7	-2,36	-209,7	-2,18
-208,8	-3,6	-208,8	-6,88	-208,8	-9,7	-208,8	-4,2	-208,8	-4,76
-207,9	-3,82	-207,9	-6,14	-207,9	-9,65	-207,9	-1,36	-207,9	-2,25
-207	-5,54	-207	-6,82	-207	-11,44	-207	-2,07	-207	-2,62
-206,1	-2,6	-206,1	-4,08	-206,1	-9,41	-206,1	-1,31	-206,1	-4,15
-205,2	-1,33	-205,2	-5,28	-205,2	-7,9	-205,2	-0,98	-205,2	-3,83
-204,3	-4,35	-204,3	-4,41	-204,3	-10,14	-204,3	-2,97	-204,3	-4,85
-203,4	-4,85	-203,4	-6,33	-203,4	-10,16	-203,4	-2,89	-203,4	-4,35
-202,5	-5,01	-202,5	-7,18	-202,5	-9,64	-202,5	-2,4	-202,5	-5,57
-201,6	-2,87	-201,6	-3,92	-201,6	-8,93	-201,6	0,76	-201,6	-1,85
-200,7	-4,57	-200,7	-8,24	-200,7	-9,18	-200,7	-2,45	-200,7	-3,96
-199,8	-4,9	-199,8	-5,99	-199,8	-9,36	-199,8	-2,94	-199,8	-2,95
-198,9	-0,68	-198,9	-5,48	-198,9	-5,87	-198,9	-0,42	-198,9	-1,44
-198	-3,47	-198	-3,51	-198	-8,56	-198	0,52	-198	-2,39
-197,1	-6,34	-197,1	-6,86	-197,1	-9,41	-197,1	-0,74	-197,1	-4,93
-196,2	-4,63	-196,2	-5,27	-196,2	-6,73	-196,2	-1,85	-196,2	-5,83
-195,3	-3,09	-195,3	-5,36	-195,3	-9,23	-195,3	-3,57	-195,3	-3,31
-194,4	-1,55	-194,4	-5,93	-194,4	-6,55	-194,4	-2,34	-194,4	-1,86
-193,5	-5,84	-193,5	-5,94	-193,5	-9,21	-193,5	0,16	-193,5	-2,12
-192,6	-4,63	-192,6	-7,51	-192,6	-9,43	-192,6	-2,05	-192,6	-3,69
-191,7	-2,86	-191,7	-3,99	-191,7	-7,82	-191,7	0,44	-191,7	-4,47
-190,8	-0,41	-190,8	-2,02	-190,8	-4,56	-190,8	-0,1	-190,8	-0,76
-189,9	-2,77	-189,9	-5,85	-189,9	-8,65	-189,9	-1,36	-189,9	-3,56
-189	-4,65	-189	-5,22	-189	-9,6	-189	-3,92	-189	-6,05
-188,1	-4,02	-188,1	-5,95	-188,1	-7,85	-188,1	-2,98	-188,1	-4,85
-187,2	-0,15	-187,2	-5,09	-187,2	-6,83	-187,2	-1,6	-187,2	-3,49
-186,3	-0,78	-186,3	-2,2	-186,3	-4,23	-186,3	1,34	-186,3	0,13
-185,4	-2,02	-185,4	-5,97	-185,4	-8,56	-185,4	-0,13	-185,4	-3,13
-184,5	-3,13	-184,5	-4,71	-184,5	-6,97	-184,5	-0,27	-184,5	-4,84
-183,6	-4,33	-183,6	-5,14	-183,6	-9,49	-183,6	-5,51	-183,6	-6,28
-182,7	-3,45	-182,7	-5,2	-182,7	-7,5	-182,7	0,11	-182,7	-3,45
-181,8	-2,96	-181,8	-6,21	-181,8	-8,19	-181,8	2,07	-181,8	-2,68
-180,9	-6,28	-180,9	-8,15	-180,9	-9,46	-180,9	-4,84	-180,9	-2,58
-180	-2,17	-180	-3,71	-180	-7,13	-180	1,42	-180	-3,38
-179,1	-2,83	-179,1	-1,24	-179,1	-5,67	-179,1	-1,57	-179,1	-1,56
-178,2	-2,91	-178,2	-4,83	-178,2	-6,39	-178,2	-0,82	-178,2	-4,09
-177,3	-2,36	-177,3	-4,43	-177,3	-3,54	-177,3	-0,57	-177,3	-1,96
-176,4	-5,12	-176,4	-6,23	-176,4	-9,45	-176,4	-2,31	-176,4	-5,89
-175,5	-0,46	-175,5	-1,03	-175,5	-5,13	-175,5	1,51	-175,5	0,47
-174,6	-6,73	-174,6	-8,23	-174,6	-9,01	-174,6	-5,07	-174,6	-7,55
-173,7	-2,18	-173,7	-5,04	-173,7	-8,88	-173,7	-1,71	-173,7	-3,55
-172,8	-4,87	-172,8	-4,94	-172,8	-6,13	-172,8	0,05	-172,8	-4,34
-171,9	-2,28	-171,9	-5,18	-171,9	-7	-171,9	-1,46	-171,9	-2,53
-171	-1,91	-171	-3,01	-171	-8,34	-171	-2,91	-171	-3,79
-170,1	-3,49	-170,1	-7,49	-170,1	-9,18	-170,1	-4,07	-170,1	-4,06
-169,2	-1,49	-169,2	-2,52	-169,2	-5,02	-169,2	0,57	-169,2	0,24
-168,3	-5,19	-168,3	-5,55	-168,3	-9,23	-168,3	-2,83	-168,3	-4,75
-167,4	-5,84	-167,4	-3,82	-167,4	-7,29	-167,4	-1	-167,4	-1,98
-166,5	0,55	-166,5	-4,62	-166,5	-5,15	-166,5	1,31	-166,5	-3,67
-165,6	-3,04	-165,6	-6,42	-165,6	-6,02	-165,6	-1,09	-165,6	-4,79
-164,7	-2,6	-164,7	-3,51	-164,7	-5,98	-164,7	-0,73	-164,7	-2,81
-163,8	-2,44	-163,8	-4,93	-163,8	-4,56	-163,8	-1,35	-163,8	-1,34
-162,9	2,17	-162,9	0,37	-162,9	-3,35	-162,9	3,61	-162,9	-0,83
-162	-3,15	-162	-4,36	-162	-6,92	-162	-2,46	-162	-4,24
-161,1	-0,78	-161,1	-3,96	-161,1	-5,58	-161,1	1,4	-161,1	-0,33
-160,2	-2,26	-160,2	-3,57	-160,2	-5,75	-160,2	-0,4	-160,2	-1,89
-159,3	-0,05	-159,3	-2,42	-159,3	-3,73	-159,3	-1,7	-159,3	-0,76
-158,4	-2,26	-158,4	-3,06	-158,4	-4,11	-158,4	1,25	-158,4	-1,4
-157,5	-1,13	-157,5	-2,56	-157,5	-6,16	-157,5	0,83	-157,5	-1,29
-156,6	-2,72	-156,6	-2,58	-156,6	-5,23	-156,6	-1,42	-156,6	-2,64
-155,7	-0,46	-155,7	-3,45	-155,7	-3,09	-155,7	-1,74	-155,7	-2,84
-154,8	-1,37	-154,8	-2,89	-154,8	-6,32	-154,8	-2,83	-154,8	-3,45
-153,9	-1,78	-153,9	-2,82	-153,9	-4,74	-153,9	0	-153,9	-0,96
-153	0,36	-153	-3,2	-153	-5,48	-153	-0,3	-153	-1,46
-152,1	-3,88	-152,1	-6,07	-152,1	-7,4	-152,1	-2,5	-152,1	-4,88
-151,2	-1,05	-151,2	-2,65	-151,2	-3,63	-151,2	-3,03	-151,2	-1,51
-150,3	-5,31	-150,3	-4,17	-150,3	-5,22	-150,3	-2,45	-150,3	-3,05
-149,4	-1,79	-149,4	-3,4	-149,4	-4,91	-149,4	-0,14	-149,4	-2,2
-148,5	-2,46	-148,5	-2,8	-148,5	-4,51	-148,5	0,03	-148,5	0,25
-147,6	-0,84	-147,6	-1,64	-147,6	-1,74	-147,6	1,2	-147,6	-2,82
-146,7	-2,88	-146,7	-6,76	-146,7	-6,95	-146,7	-2,6	-146,7	-3,29
-145,8	-1,59	-145,8	-3,19	-145,8	-2,22	-145,8	2,06	-145,8	-1,72
-144,9	-3,58	-144,9	-5,63	-144,9	-6,38	-144,9	-0,6	-144,9	-1,93
-144	-4,74	-144	-2,3	-144	-5,85	-144	-3,08	-144	-2,32
-143,1	-2,76	-143,1	-5,67	-143,1	-5,78	-143,1	-3,75	-143,1	-2,25
-142,2	-2,03	-142,2	-5,07	-142,2	-7,48	-142,2	-3,02	-142,2	-2,3
-141,3	-5,13	-141,3	-5,12	-141,3	-9,96	-141,3	-2,95	-141,3	-2,52
-140,4	0,44	-140,4	-3,9	-140,4	-2,39	-140,4	0,56	-140,4	-0,92
-139,5	-3,43	-139,5	-3,79	-139,5	-6	-139,5	0,03	-139,5	-0,17
-138,6	-1,62	-138,6	-5,01	-138,6	-5,67	-138,6	0,07	-138,6	-3,19
-137,7	0,28	-137,7	-3,94	-137,7	-4,28	-137,7	-0,8	-137,7	-2,63
-136,8	-4,19	-136,8	-6,88	-136,8	-5,67	-136,8	-2,85	-136,8	-5,02
-135,9	-2,77	-135,9	-3,38	-135,9	-6,12	-135,9	-1,65	-135,9	-0,98
-135	-2,19	-135	-5,31	-135	-5,22	-135	0,72	-135	-3,63
-134,1	-2,98	-134,1	-2,67	-134,1	-4,46	-134,1	-1,33	-134,1	-3,26
-133,2	-1,07	-133,2	-2,19	-133,2	-4,2	-133,2	-0,2	-133,2	-2,15
-132,3	-4,02	-132,3	-3,8	-132,3	-8,1	-132,3	-4,44	-132,3	-4,89
-131,4	-1,02	-131,4	-1,97	-131,4	-2,3	-131,4	-1,08	-131,4	0,17
-130,5	-2,68	-130,5	-5,35	-130,5	-6,8	-130,5	-1,33	-130,5	-1,67
-129,6	-2,82	-129,6	-2,6	-129,6	-4,23	-129,6	-0,16	-129,6	-1,36
-128,7	-3,62	-128,7	-3,77	-128,7	-6,48	-128,7	-3,39	-128,7	-4,17
-127,8	-1,06	-127,8	-0,9	-127,8	-2,45	-127,8	-1,1	-127,8	-1,55
-126,9	-1,23	-126,9	-0,87	-126,9	-2,72	-126,9	1,61	-126,9	0,25
-126	-3,03	-126	-1,84	-126	-3,42	-126	-1,27	-126	-1,77
-125,1	-5,04	-125,1	-4,1	-125,1	-4,35	-125,1	-2,68	-125,1	-2,29
-124,2	1,25	-124,2	-1,47	-124,2	-4,44	-124,2	-1,82	-124,2	-1,04
-123,3	-4,33	-123,3	-5,64	-123,3	-5,52	-123,3	-3,7	-123,3	-4,83
-122,4	-2,46	-122,4	-3,17	-122,4	-2,12	-122,4	1,09	-122,4	0,36
-121,5	-0,5	-121,5	-3,42	-121,5	-4,62	-121,5	-1,81	-121,5	-1,79
-120,6	-4,7	-120,6	-5,64	-120,6	-6,58	-120,6	-6,61	-120,6	-3,68
-119,7	-1,21	-119,7	-3,28	-119,7	-4,08	-119,7	-0,34	-119,7	-2,37
-118,8	-5,56	-118,8	-3,39	-118,8	-5,29	-118,8	-0,06	-118,8	-0,6
-117,9	-3,79	-117,9	-4,01	-117,9	-3,42	-117,9	-1,12	-117,9	-1,47
-117	-1,2	-117	-4,12	-117	-4,45	-117	-0,05	-117	-3,38
-116,1	-4,08	-116,1	-3,71	-116,1	-4,58	-116,1	-3,03	-116,1	-3,14
-115,2	-1,85	-115,2	-3,8	-115,2	-6,45	-115,2	-3,42	-115,2	-5,14
-114,3	-2,68	-114,3	-5,11	-114,3	-6,32	-114,3	-0,28	-114,3	-3,33
-113,4	-1	-113,4	-2,41	-113,4	-4,2	-113,4	-0,02	-113,4	1,23
-112,5	-4,52	-112,5	-3,43	-112,5	-6,88	-112,5	-1,89	-112,5	-2,38
-111,6	-0,28	-111,6	-2,68	-111,6	-6,3	-111,6	-3,21	-111,6	-2,28
-110,7	-3,14	-110,7	-3,55	-110,7	-4,31	-110,7	-1,44	-110,7	-1,53
-109,8	-0,99	-109,8	-1,38	-109,8	-3,86	-109,8	-1,93	-109,8	0,41
-108,9	-1,85	-108,9	-1,37	-108,9	-3,23	-108,9	1,37	-108,9	0,95
-108	-0,61	-108	-1,68	-108	-0,42	-108	0,58	-108	1,08
-107,1	-4,18	-107,1	-0,66	-107,1	-4,87	-107,1	-1,85	-107,1	-2,41
-106,2	-2,75	-106,2	-4,97	-106,2	-4,98	-106,2	-1,17	-106,2	-2,62
-105,3	-2,98	-105,3	-4,21	-105,3	-4,41	-105,3	-1,23	-105,3	-1,31
-104,4	-1,12	-104,4	-2,86	-104,4	-5,32	-104,4	-1,66	-104,4	-2,99
-103,5	-2,15	-103,5	-2,43	-103,5	-2,29	-103,5	-0,79	-103,5	-2,02
-102,6	-2,82	-102,6	-4,84	-102,6	-6,15	-102,6	-3,92	-102,6	-3,75
-101,7	-0,99	-101,7	-0,38	-101,7	-3,97	-101,7	-0,15	-101,7	0,31
-100,8	0,2	-100,8	-0,33	-100,8	-1,08	-100,8	0,07	-100,8	0,09
-99,9	1,21	-99,9	-1,52	-99,9	-3,8	-99,9	0,71	-99,9	-1,14
-99	-5,72	-99	-3,04	-99	-4,58	-99	-3,08	-99	-4,04
-98,1	-0,23	-98,1	-0,67	-98,1	-3,41	-98,1	-0,15	-98,1	-1,83
-97,2	-1,18	-97,2	-1,52	-97,2	-4,48	-97,2	-1,4	-97,2	-0,68
-96,3	-1,06	-96,3	-2,48	-96,3	-1,11	-96,3	-0,7	-96,3	1,96
-95,4	-2,51	-95,4	-1,66	-95,4	-2,49	-95,4	-2,42	-95,4	-0,94
-94,5	0,83	-94,5	-0,68	-94,5	-1,12	-94,5	-0,32	-94,5	-4,57
-93,6	-4,86	-93,6	-4,26	-93,6	-2,89	-93,6	-4,48	-93,6	-2,57
-92,7	-3,23	-92,7	-1,15	-92,7	-3,16	-92,7	1,54	-92,7	-3,59
-91,8	-1,37	-91,8	-0,19	-91,8	-3,78	-91,8	-1,66	-91,8	-3,73
-90,9	-2,7	-90,9	-1,78	-90,9	-4,86	-90,9	-2,29	-90,9	-2,14
-90	-2,87	-90	-1,59	-90	-2,21	-90	-1,38	-90	-1,24
-89,1	-0,21	-89,1	-1,58	-89,1	-3,49	-89,1	-0,41	-89,1	1,36
-88,2	-3,08	-88,2	-4,67	-88,2	-3,83	-88,2	-1,44	-88,2	-0,95
-87,3	-1,5	-87,3	-0,74	-87,3	-2,44	-87,3	-1,39	-87,3	-2,4
-86,4	-1,1	-86,4	-2,57	-86,4	-3,18	-86,4	-2,93	-86,4	-3,18
-85,5	-2,46	-85,5	-1,54	-85,5	-3,93	-85,5	-1,29	-85,5	-1,47
-84,6	-2,71	-84,6	-3,18	-84,6	-5,41	-84,6	-0,6	-84,6	-0,54
-83,7	-1,49	-83,7	-4,1	-83,7	-3,72	-83,7	1,12	-83,7	-0,72
-82,8	-0,58	-82,8	-2,18	-82,8	-1,67	-82,8	-2,48	-82,8	-1,88
-81,9	-2,75	-81,9	-1,31	-81,9	-1,97	-81,9	-0,48	-81,9	-1,23
-81	-0,94	-81	-0,83	-81	-2,81	-81	-2,75	-81	-0,82
-80,1	-5,31	-80,1	-1,97	-80,1	-5,88	-80,1	-4,04	-80,1	-4,8
-79,2	0,42	-79,2	-0,86	-79,2	-3,39	-79,2	-3,15	-79,2	-0,61
-78,3	-3,59	-78,3	-1,49	-78,3	-2,58	-78,3	-0,4	-78,3	1,18
-77,4	0,07	-77,4	-0,79	-77,4	-1,57	-77,4	-0,06	-77,4	-0,08
-76,5	-1,86	-76,5	-3,79	-76,5	-1,33	-76,5	-1,83	-76,5	-0,85
-75,6	-4,49	-75,6	-4,42	-75,6	-3,75	-75,6	-3,55	-75,6	-2,48
-74,7	-0,64	-74,7	-1,84	-74,7	-2,98	-74,7	0	-74,7	-0,73
-73,8	0,01	-73,8	-4,36	-73,8	0,23	-73,8	0,06	-73,8	-0,69
-72,9	-4,5	-72,9	-1,57	-72,9	-3,78	-72,9	-1,75	-72,9	-1,08
-72	-1,05	-72	-2,56	-72	-1,03	-72	-3,86	-72	-1,23
-71,1	-0,29	-71,1	0,1	-71,1	0	-71,1	-0,3	-71,1	4,21
-70,2	-3,15	-70,2	-3,29	-70,2	-1,93	-70,2	0,67	-70,2	-0,41
-69,3	-3,32	-69,3	-4,53	-69,3	-3,77	-69,3	-3,16	-69,3	-1,84
-68,4	-4,8	-68,4	-2,75	-68,4	-2,67	-68,4	-3,21	-68,4	-2,54
-67,5	-5,38	-67,5	-5,64	-67,5	-7,68	-67,5	-7,18	-67,5	-4,27
-66,6	-4,54	-66,6	-2,54	-66,6	-3,14	-66,6	-2,48	-66,6	-2,53
-65,7	-2,08	-65,7	-0,39	-65,7	-0,93	-65,7	-0,47	-65,7	2,13
-64,8	-1,87	-64,8	-2,53	-64,8	-2	-64,8	-2,48	-64,8	-2,16
-63,9	-0,47	-63,9	-0,73	-63,9	0,1	-63,9	-0,17	-63,9	2,15
-63	-1,57	-63	-0,24	-63	-1,38	-63	0,23	-63	0,43
-62,1	-0,86	-62,1	-1,71	-62,1	0,19	-62,1	-2,29	-62,1	-1,39
-61,2	0,92	-61,2	0,49	-61,2	-2,95	-61,2	-0,33	-61,2	1,27
-60,3	0,16	-60,3	0,37	-60,3	-2,46	-60,3	-3,17	-60,3	-0,91
-59,4	1,61	-59,4	2,22	-59,4	1,12	-59,4	2,18	-59,4	2,14
-58,5	-0,41	-58,5	-2,62	-58,5	-3,41	-58,5	-0,35	-58,5	-1,19
-57,6	-3,11	-57,6	-1,12	-57,6	-2,34	-57,6	1,99	-57,6	-0,89
-56,7	-2,76	-56,7	-2,69	-56,7	-2,74	-56,7	-2,94	-56,7	-2,66
-55,8	-1,87	-55,8	-4,05	-55,8	-1,91	-55,8	-1,4	-55,8	-0,74
-54,9	0,14	-54,9	-0,79	-54,9	-0,81	-54,9	-2,34	-54,9	-0,25
-54	-3,84	-54	-4,18	-54	-4,55	-54	-2,03	-54	-1,01
-53,1	-2,15	-53,1	-3,45	-53,1	-3,59	-53,1	-2,08	-53,1	-1,66
-52,2	-2,02	-52,2	-0,16	-52,2	-2,7	-52,2	-0,61	-52,2	-0,17
-51,3	-0,17	-51,3	-0,39	-51,3	-1,39	-51,3	0,25	-51,3	-0,25
-50,4	-3,08	-50,4	-3,14	-50,4	-1,98	-50,4	-1,68	-50,4	-0,41
-49,5	0,17	-49,5	0,78	-49,5	0,33	-49,5	-0,68	-49,5	1,8
-48,6	0,25	-48,6	0,13	-48,6	-1,67	-48,6	-1,21	-48,6	-1,12
-47,7	-1,82	-47,7	-1,43	-47,7	-1,53	-47,7	-0,73	-47,7	1,61
-46,8	-4,2	-46,8	-2,69	-46,8	-2,28	-46,8	-1,75	-46,8	-2,22
-45,9	-1,42	-45,9	-2,32	-45,9	-0,74	-45,9	-4,64	-45,9	-0,48
-45	-0,27	-45	-0,29	-45	0,02	-45	-0,73	-45	-0,94
-44,1	1,82	-44,1	0,08	-44,1	-0,4	-44,1	-2,11	-44,1	-2,65
-43,2	0,61	-43,2	-1,85	-43,2	-3,8	-43,2	0,06	-43,2	-0,49
-42,3	-1,91	-42,3	0,65	-42,3	-2,49	-42,3	-1,6	-42,3	0,62
-41,4	-2,65	-41,4	-1,2	-41,4	-1,63	-41,4	-0,99	-41,4	-0,07
-40,5	-3,08	-40,5	-0,36	-40,5	-2,51	-40,5	-2,14	-40,5	-0,52
-39,6	-0,04	-39,6	0,31	-39,6	1,26	-39,6	-1,01	-39,6	0,52
-38,7	-1,87	-38,7	-1,73	-38,7	-0,03	-38,7	-2,54	-38,7	-1,04
-37,8	-3,26	-37,8	-3,78	-37,8	-4,46	-37,8	-2,65	-37,8	-4,07
-36,9	-3,77	-36,9	-1,63	-36,9	-4,15	-36,9	-4,87	-36,9	-3,55
-36	2,09	-36	2,19	-36	-0,79	-36	1,1	-36	0,2
-35,1	-3,31	-35,1	0,93	-35,1	-1,62	-35,1	0,44	-35,1	-1,34
-34,2	-1,56	-34,2	-2,77	-34,2	-0,02	-34,2	-2,14	-34,2	-2,22
-33,3	-0,73	-33,3	0,13	-33,3	-1,27	-33,3	1,82	-33,3	0,42
-32,4	-0,98	-32,4	1,35	-32,4	-3,14	-32,4	1,81	-32,4	0,86
-31,5	-1,82	-31,5	-1,4	-31,5	-0,24	-31,5	-2,22	-31,5	0,22
-30,6	-1,2	-30,6	-0,54	-30,6	-1,41	-30,6	-2,04	-30,6	1,33
-29,7	-0,14	-29,7	-1,19	-29,7	-0,82	-29,7	-3,39	-29,7	-0,25
-28,8	-1,49	-28,8	0,84	-28,8	-2,26	-28,8	-0,9	-28,8	-1,19
-27,9	-2,23	-27,9	-4,56	-27,9	-2,41	-27,9	-3,33	-27,9	-1,71
-27	0,98	-27	-4,51	-27	-1,13	-27	-1,99	-27	0,08
-26,1	-0,18	-26,1	0,34	-26,1	-2,31	-26,1	-0,76	-26,1	-0,03
-25,2	-2	-25,2	-1,15	-25,2	-0,94	-25,2	0,12	-25,2	-0,1
-24,3	-2,38	-24,3	-1,49	-24,3	-1,29	-24,3	-0,33	-24,3	-1,85
-23,4	-1,54	-23,4	-0,78	-23,4	-4,09	-23,4	-4,78	-23,4	-1,55
-22,5	0,7	-22,5	0,66	-22,5	0,41	-22,5	-1,55	-22,5	-0,54
-21,6	-2,39	-21,6	-3	-21,6	-1,98	-21,6	-0,54	-21,6	-0,19
-20,7	-1,1	-20,7	1,16	-20,7	-0,33	-20,7	-0,19	-20,7	0,06
-19,8	1,71	-19,8	-0,39	-19,8	-0,32	-19,8	-1,48	-19,8	0,64
-18,9	-1,42	-18,9	-1,49	-18,9	-2,19	-18,9	-2	-18,9	-1,95
-18	-3,86	-18	-2,15	-18	-4,36	-18	-0,89	-18	-1,03
-17,1	-3,28	-17,1	-4,17	-17,1	-2,7	-17,1	-5,92	-17,1	-2,38
-16,2	-1,68	-16,2	-1,57	-16,2	0,95	-16,2	-3,84	-16,2	0,46
-15,3	-0,42	-15,3	-1,73	-15,3	-2,07	-15,3	-1,75	-15,3	-2,13
-14,4	-1,66	-14,4	-2,7	-14,4	-0,45	-14,4	-2,73	-14,4	-1,68
-13,5	0,2	-13,5	-1,14	-13,5	-1,16	-13,5	0,13	-13,5	3,02
-12,6	1,59	-12,6	0,83	-12,6	2,08	-12,6	0,41	-12,6	0,88
-11,7	-1,27	-11,7	-0,07	-11,7	-0,86	-11,7	-0,73	-11,7	0,68
-10,8	-0,79	-10,8	-0,21	-10,8	-0,16	-10,8	-0,33	-10,8	2,9
-9,9	-2,2	-9,9	3,08	-9,9	-1,96	-9,9	1,06	-9,9	1,65
-9	0,21	-9	0,3	-9	0,62	-9	1,32	-9	-1,03
-8,1	-3,7	-8,1	-2,29	-8,1	-1,19	-8,1	-2,97	-8,1	-3,61
-7,2	-1,68	-7,2	-3,37	-7,2	-5,51	-7,2	-2,32	-7,2	-1,8
-6,3	0,23	-6,3	-0,63	-6,3	-0,27	-6,3	0,42	-6,3	-1,07
-5,4	2,35	-5,4	1,28	-5,4	2,88	-5,4	1,19	-5,4	3,61
-4,5	-0,67	-4,5	-0,55	-4,5	0,17	-4,5	-2,12	-4,5	-1,33
-3,6	0,73	-3,6	1,07	-3,6	0,79	-3,6	-0,25	-3,6	-0,48
-2,7	0,93	-2,7	1,15	-2,7	-2,01	-2,7	-1,16	-2,7	2,61
-1,8	0,87	-1,8	-0,48	-1,8	-0,07	-1,8	0,44	-1,8	1,43
-0,9	-2,8	-0,9	-1,95	-0,9	-1,67	-0,9	-3,59	-0,9	-1,27
0	0,47	0	0,39	0	1,07	0	-1,84	0	0,15
0,9	1,99	0,9	-0,68	0,9	0,69	0,9	1,99	0,9	0,07
1,8	13,25	1,8	13,41	1,8	7,13	1,8	2,38	1,8	2,58
2,7	17,17	2,7	12,74	2,7	8,16	2,7	3,58	2,7	1,62
3,6	27,16	3,6	21,54	3,6	9,43	3,6	6,39	3,6	6,05
4,5	29,01	4,5	16,97	4,5	11,08	4,5	5,87	4,5	2,77
5,4	31,32	5,4	20,18	5,4	14,11	5,4	8,6	5,4	6,12
6,3	29,99	6,3	24,09	6,3	13,8	6,3	4,42	6,3	6,17
7,2	32,57	7,2	22,85	7,2	15,44	7,2	6,24	7,2	6,05
8,1	33,39	8,1	24,86	8,1	12,37	8,1	7,83	8,1	3,78
9	33,98	9	24,85	9	13,76	9	9,88	9	4,02
9,9	39,86	9,9	28,08	9,9	19,13	9,9	10,65	9,9	6,71
10,8	38,13	10,8	26,72	10,8	16,88	10,8	9,54	10,8	7,08
11,7	39,09	11,7	28,08	11,7	18,77	11,7	9,65	11,7	8,58
12,6	38,91	12,6	29,67	12,6	18,37	12,6	8,56	12,6	5,83
13,5	38,38	13,5	30,91	13,5	18,42	13,5	10,48	13,5	8,61
14,4	40,38	14,4	30,74	14,4	21,94	14,4	10,29	14,4	8,9
15,3	42,1	15,3	30,78	15,3	17,59	15,3	9,72	15,3	5,17
16,2	42,69	16,2	31,03	16,2	19,01	16,2	10,8	16,2	6,67
17,1	44,99	17,1	34,51	17,1	23,58	17,1	14,76	17,1	9,96
18	42,42	18	31,17	18	19,27	18	9,66	18	7,55
18,9	45,4	18,9	33,03	18,9	21,36	18,9	11,66	18,9	10,2
19,8	44,48	19,8	34,8	19,8	21,45	19,8	14,21	19,8	8,76
20,7	45,66	20,7	34,06	20,7	22,81	20,7	14,01	20,7	10,08
21,6	47,55	21,6	35,99	21,6	20,88	21,6	14,86	21,6	10,3
22,5	45,46	22,5	35,06	22,5	21,29	22,5	10,59	22,5	8,35
23,4	46,01	23,4	33,74	23,4	21,97	23,4	11,16	23,4	8,52
24,3	50,72	24,3	38,28	24,3	25,84	24,3	14,99	24,3	12,87
25,2	47,47	25,2	34,55	25,2	25,83	25,2	13,78	25,2	9,67
26,1	48,16	26,1	36,04	26,1	24,03	26,1	13,64	26,1	10,13
27	48,14	27	36,98	27	24,47	27	15,29	27	10,67
27,9	47,61	27,9	37,43	27,9	25,77	27,9	13,6	27,9	10,55
28,8	50,53	28,8	39,11	28,8	25,33	28,8	14,72	28,8	10,7
29,7	49	29,7	37,88	29,7	23,57	29,7	14,33	29,7	11,65
30,6	50,7	30,6	39,45	30,6	25,16	30,6	15,2	30,6	9,49
31,5	52,53	31,5	39,23	31,5	25,15	31,5	16,69	31,5	10,49
32,4	51,94	32,4	39,82	32,4	27,07	32,4	15,58	32,4	10,63
33,3	55,28	33,3	41,72	33,3	29,78	33,3	17,79	33,3	16,74
34,2	50,74	34,2	40,8	34,2	24,78	34,2	15,87	34,2	11,05
35,1	50,12	35,1	40,16	35,1	28,83	35,1	15,71	35,1	9,94
36	52,78	36	37,97	36	27,54	36	15,59	36	11,18
36,9	50,51	36,9	39,61	36,9	24,59	36,9	16,47	36,9	8,54
37,8	52,86	37,8	39,64	37,8	25,62	37,8	17,16	37,8	11,76
38,7	51,85	38,7	37,57	38,7	24,69	38,7	16,23	38,7	11,08
39,6	52,04	39,6	40,48	39,6	27,5	39,6	13,78	39,6	13,85
40,5	55,95	40,5	42,64	40,5	29,68	40,5	19,34	40,5	12,04
41,4	54,52	41,4	43,18	41,4	27,89	41,4	19,68	41,4	16,6
42,3	54,86	42,3	42,21	42,3	28,11	42,3	16,52	42,3	14,36
43,2	50,97	43,2	41,15	43,2	29,7	43,2	17,49	43,2	12,43
44,1	53,43	44,1	41,56	44,1	29,37	44,1	17,86	44,1	12,44
45	52,91	45	40,51	45	26,14	45	14,92	45	11,03
45,9	53,69	45,9	41,43	45,9	28,26	45,9	19,25	45,9	12,98
46,8	52,03	46,8	41,9	46,8	29,43	46,8	16,15	46,8	11,87
47,7	53,81	47,7	39,75	47,7	26,1	47,7	17,86	47,7	9,1
48,6	55,32	48,6	43,97	48,6	30,59	48,6	20,59	48,6	15,05
49,5	59,81	49,5	44,9	49,5	32,98	49,5	22,08	49,5	16,59
50,4	54,69	50,4	43,38	50,4	30,06	50,4	18,88	50,4	14,54
51,3	52,91	51,3	39,94	51,3	28,42	51,3	18,65	51,3	12,5
52,2	53,52	52,2	43,71	52,2	29,58	52,2	21,96	52,2	16,45
53,1	55,65	53,1	44,03	53,1	32,67	53,1	19,02	53,1	12,5
54	57,88	54	45,29	54	30,45	54	20,79	54	15,37
54,9	56,79	54,9	44,76	54,9	31,45	54,9	21,87	54,9	14,99
55,8	56,77	55,8	43,33	55,8	31,48	55,8	18,85	55,8	13,02
56,7	54,62	56,7	42,9	56,7	29,11	56,7	17,98	56,7	11,12
57,6	57,21	57,6	45,44	57,6	31,44	57,6	21,83	57,6	13,64
58,5	58,06	58,5	44,54	58,5	32,14	58,5	20,04	58,5	12,53
59,4	60,58	59,4	47,44	59,4	33,62	59,4	19,79	59,4	13,89
60,3	55,56	60,3	45,33	60,3	31,25	60,3	18,66	60,3	10,71
61,2	59,39	61,2	44,61	61,2	31,39	61,2	20,81	61,2	12,6
62,1	58,95	62,1	46,11	62,1	32,62	62,1	18,54	62,1	12,91
63	57,98	63	45,27	63	33,65	63	19,42	63	15,55
63,9	57,95	63,9	44,57	63,9	32,07	63,9	21,95	63,9	14,6
64,8	56,61	64,8	42,96	64,8	29,24	64,8	18,44	64,8	15,02
65,7	58,17	65,7	46,08	65,7	34,37	65,7	23,37	65,7	17,91
66,6	56,55	66,6	45,41	66,6	33,35	66,6	20,68	66,6	12,12
67,5	57,35	67,5	45,53	67,5	32,22	67,5	21,94	67,5	14,98
68,4	59,34	68,4	44,77	68,4	33,77	68,4	22,61	68,4	11,89
69,3	55,84	69,3	47,31	69,3	33,69	69,3	20,93	69,3	15,98
70,2	58,62	70,2	44,96	70,2	31,7	70,2	19,3	70,2	14,32
71,1	58,13	71,1	47,02	71,1	31,65	71,1	21,77	71,1	13,78
72	56,86	72	46,36	72	32,48	72	21,01	72	12,64
72,9	58,99	72,9	48,17	72,9	35,21	72,9	19,45	72,9	15,2
73,8	57,49	73,8	45,28	73,8	31,9	73,8	22,21	73,8	10,13
74,7	61,7	74,7	49,54	74,7	36,42	74,7	23,7	74,7	15,99
75,6	60,22	75,6	48,47	75,6	33,14	75,6	21,82	75,6	16,54
76,5	59,11	76,5	48,31	76,5	34,44	76,5	24,15	76,5	14,59
77,4	59,25	77,4	43,43	77,4	33,96	77,4	22,89	77,4	12,24
78,3	61,63	78,3	48,11	78,3	35,63	78,3	25,17	78,3	15,25
79,2	61,9	79,2	49,12	79,2	37,45	79,2	24,68	79,2	15,73
80,1	60,27	80,1	49,54	80,1	35,94	80,1	24,14	80,1	14,89
81	62,88	81	51,26	81	36,31	81	24,8	81	18,39
81,9	59,24	81,9	48,38	81,9	33,75	81,9	23,01	81,9	17,48
82,8	62,79	82,8	50,25	82,8	34,84	82,8	24,25	82,8	17,54
83,7	60,3	83,7	48,97	83,7	33,31	83,7	22,61	83,7	17,24
84,6	60,07	84,6	47,52	84,6	35,98	84,6	24,62	84,6	15,98
85,5	60,1	85,5	48,7	85,5	33,77	85,5	23,06	85,5	14,05
86,4	59,56	86,4	47,16	86,4	33,76	86,4	21,39	86,4	14,29
87,3	62,69	87,3	49,15	87,3	33,25	87,3	21,8	87,3	13,68
88,2	58,72	88,2	46,67	88,2	31,77	88,2	20,61	88,2	13,97
89,1	59,18	89,1	48,19	89,1	34,19	89,1	23,63	89,1	15,04
90	62,44	90	52,27	90	35,2	90	20,87	90	15,43
90,9	62,59	90,9	53,06	90,9	36,41	90,9	26,06	90,9	17,75
91,8	62	91,8	48,84	91,8	36,02	91,8	24,57	91,8	17,34
92,7	62,53	92,7	53,18	92,7	39,32	92,7	25,21	92,7	14,09
93,6	62,23	93,6	48,91	93,6	34,21	93,6	23,12	93,6	16,01
94,5	59,24	94,5	48,13	94,5	33,05	94,5	24,16	94,5	13,91
95,4	61,3	95,4	52,06	95,4	35,97	95,4	23,85	95,4	17,15
96,3	60,47	96,3	47,58	96,3	33,21	96,3	21,25	96,3	13,42
97,2	60,61	97,2	50,65	97,2	35,99	97,2	24,69	97,2	16,15
98,1	60,79	98,1	49,63	98,1	34,12	98,1	21,24	98,1	14,39
99	61,88	99	49,98	99	35,31	99	22,64	99	14,37
99,9	64,04	99,9	54,43	99,9	38,47	99,9	27,17	99,9	16,69
100,8	61,71	100,8	49,4	100,8	35,26	100,8	25	100,8	15,82
101,7	62,04	101,7	50,5	101,7	34,38	101,7	23,34	101,7	14,59
102,6	60,33	102,6	48,02	102,6	37,6	102,6	25,55	102,6	16,3
103,5	59,83	103,5	46,58	103,5	36,5	103,5	22,47	103,5	11,34
104,4	60,6	104,4	51,36	104,4	37,63	104,4	25,36	104,4	15,33
105,3	58,13	105,3	47,55	105,3	33,37	105,3	23,97	105,3	15,81
106,2	60,19	106,2	49,79	106,2	34,98	106,2	24,49	106,2	13,5
107,1	65,61	107,1	53,52	107,1	39,21	107,1	25,69	107,1	17,72
108	61,15	108	48,03	108	34,15	108	22,88	108	14,85
108,9	60,66	108,9	50,41	108,9	35,27	108,9	24,28	108,9	14,28
109,8	60,15	109,8	49,44	109,8	35,73	109,8	21,51	109,8	12,27
110,7	64,04	110,7	51,92	110,7	35,96	110,7	24,89	110,7	17,88
111,6	64,06	111,6	51,85	111,6	38,32	111,6	26,07	111,6	14,91
112,5	64,1	112,5	50,34	112,5	37,44	112,5	24,11	112,5	13,52
113,4	60,93	113,4	50,28	113,4	36,97	113,4	23,97	113,4	16,25
114,3	62,79	114,3	48,9	114,3	34,87	114,3	22,66	114,3	15,24
115,2	60,2	115,2	48,37	115,2	35,63	115,2	25,13	115,2	16,4
116,1	61,64	116,1	50,99	116,1	35,1	116,1	20,76	116,1	14,74
117	64,39	117	50,29	117	39,77	117	25,71	117	19,25
117,9	62,29	117,9	52,64	117,9	39,02	117,9	23,9	117,9	15,36
118,8	64,04	118,8	52,75	118,8	40,58	118,8	24,99	118,8	17,23
119,7	63,02	119,7	52,43	119,7	38,3	119,7	25,69	119,7	15,34
120,6	63,7	120,6	52,46	120,6	38,7	120,6	26,25	120,6	15,78
121,5	65,14	121,5	53,14	121,5	40,76	121,5	25,77	121,5	17,32
122,4	61,06	122,4	51,34	122,4	39,17	122,4	24,74	122,4	14,43
123,3	62,86	123,3	54,01	123,3	38,31	123,3	24,99	123,3	16,35
124,2	62,06	124,2	50,61	124,2	36,77	124,2	24,1	124,2	14,61
125,1	65,3	125,1	53,06	125,1	40,39	125,1	25,57	125,1	16,74
126	63,42	126	53,73	126	37,9	126	26,11	126	16,13
126,9	64,59	126,9	52,81	126,9	39,58	126,9	26,19	126,9	14,23
127,8	63,1	127,8	51,73	127,8	37,14	127,8	25,71	127,8	15,17
128,7	66,85	128,7	55,9	128,7	40,46	128,7	31,45	128,7	15,25
129,6	65,63	129,6	52,5	129,6	36,96	129,6	24,26	129,6	16,6
130,5	63,88	130,5	52,96	130,5	36,5	130,5	28,09	130,5	18,47
131,4	63,56	131,4	53,32	131,4	39,05	131,4	24,89	131,4	17,56
132,3	65,55	132,3	53,37	132,3	39,78	132,3	26,48	132,3	18,12
133,2	62,22	133,2	52,79	133,2	38,03	133,2	26,55	133,2	16,6
134,1	62,59	134,1	51,73	134,1	37,26	134,1	22,24	134,1	16,67
135	62,89	135	51,75	135	37,64	135	25,22	135	15,94
135,9	65,08	135,9	54,73	135,9	39,54	135,9	26,91	135,9	16,96
136,8	64,62	136,8	54,63	136,8	37,78	136,8	26,49	136,8	20,61
137,7	63,71	137,7	51,68	137,7	38,67	137,7	25,99	137,7	14,23
138,6	65,79	138,6	54,75	138,6	38,15	138,6	26,23	138,6	16,41
139,5	63,79	139,5	54,42	139,5	39,94	139,5	25,42	139,5	17,07
140,4	62,26	140,4	52,76	140,4	36,28	140,4	26,54	140,4	17,49
141,3	61,98	141,3	51,79	141,3	39,89	141,3	25,6	141,3	14,45
142,2	63,96	142,2	54,69	142,2	38,91	142,2	25,88	142,2	16,7
143,1	62,65	143,1	53,97	143,1	38,58	143,1	26,66	143,1	15,48
144	62,88	144	56,37	144	42,23	144	28,9	144	16,2
144,9	67,3	144,9	54,41	144,9	41,53	144,9	27,62	144,9	18,55
145,8	65,45	145,8	55,67	145,8	41,76	145,8	26,49	145,8	15,61
146,7	63,41	146,7	52,38	146,7	37,61	146,7	26,64	146,7	14,11
147,6	65,3	147,6	53,63	147,6	40,5	147,6	27,09	147,6	16,95
148,5	65,2	148,5	54,63	148,5	40,82	148,5	29,29	148,5	19,15
149,4	62,71	149,4	51,29	149,4	38,16	149,4	26,51	149,4	16,25
150,3	65,62	150,3	54,78	150,3	38,49	150,3	29,78	150,3	18,17
151,2	62,91	151,2	51,44	151,2	38,39	151,2	21,38	151,2	13,82
152,1	61,92	152,1	51,59	152,1	37,94	152,1	24,91	152,1	16,32
153	67,21	153	55,65	153	38,84	153	27,76	153	15,57
153,9	65,37	153,9	54,9	153,9	37,09	153,9	25,46	153,9	16,35
154,8	66,45	154,8	57,18	154,8	39,41	154,8	29,93	154,8	17,05
155,7	62,86	155,7	53,62	155,7	40,35	155,7	27,26	155,7	14,8
156,6	67,73	156,6	57,88	156,6	43,06	156,6	28,48	156,6	18,94
157,5	65,5	157,5	55,92	157,5	40,52	157,5	28	157,5	18,32
158,4	63,97	158,4	55,91	158,4	41,53	158,4	28,31	158,4	16,03
159,3	65,59	159,3	54,8	159,3	41,96	159,3	28,88	159,3	18,34
160,2	61,07	160,2	53,81	160,2	40,19	160,2	26,03	160,2	15,08
161,1	66,5	161,1	56,82	161,1	39,97	161,1	28,65	161,1	18,52
162	67,53	162	54,47	162	41,56	162	29,21	162	17,22
162,9	68,67	162,9	56,8	162,9	41,13	162,9	29,63	162,9	17,29
163,8	64,25	163,8	52,33	163,8	38,17	163,8	27,69	163,8	12,51
164,7	65,92	164,7	55,81	164,7	41,47	164,7	27,99	164,7	15,74
165,6	67,48	165,6	57,46	165,6	42,48	165,6	31	165,6	19,28
166,5	67,65	166,5	57,12	166,5	42,54	166,5	29,25	166,5	15,13
167,4	67,74	167,4	56,31	167,4	42,34	167,4	30,83	167,4	16,47
168,3	65,8	168,3	53,73	168,3	42,43	168,3	29,16	168,3	17,04
169,2	64,6	169,2	55,58	169,2	41,36	169,2	25,53	169,2	16,68
170,1	65,98	170,1	54,92	170,1	43,32	170,1	27,33	170,1	19,11
171	66,05	171	54,43	171	40,5	171	29,09	171	15,9
171,9	68,37	171,9	56,75	171,9	42,94	171,9	30,45	171,9	18,08
172,8	66,06	172,8	55,39	172,8	38,98	172,8	28,71	172,8	16,44
173,7	67,52	173,7	57,92	173,7	41,06	173,7	30,46	173,7	18,84
174,6	67,63	174,6	56,04	174,6	41,22	174,6	30,58	174,6	17,12
175,5	63,69	175,5	57,03	175,5	41,65	175,5	28,49	175,5	15,62
176,4	65,36	176,4	55,62	176,4	37,8	176,4	25,67	176,4	16,3
177,3	67,73	177,3	55,87	177,3	40,37	177,3	27,38	177,3	19,05
178,2	65,83	178,2	55,44	178,2	39,14	178,2	27,21	178,2	18,68
179,1	64,71	179,1	51,59	179,1	40,42	179,1	25,96	179,1	14,36
180	67,74	180	56,02	180	40,59	180	29,23	180	17,17
180,9	68,19	180,9	55,12	180,9	42,37	180,9	28	180,9	17,46
181,8	65,88	181,8	53,32	181,8	40,88	181,8	25,43	181,8	14,64
182,7	70,17	182,7	57,68	182,7	44,66	182,7	32,01	182,7	18,89
183,6	69,27	183,6	56,81	183,6	44,55	183,6	29,96	183,6	19,71
184,5	66,91	184,5	54,86	184,5	41,85	184,5	28,89	184,5	17,7
185,4	67,87	185,4	55,09	185,4	43,72	185,4	30,39	185,4	17,29
186,3	67,99	186,3	54,01	186,3	40,86	186,3	28,97	186,3	18,52
187,2	65,62	187,2	54,34	187,2	39,83	187,2	30,03	187,2	15,01
188,1	66,12	188,1	55,45	188,1	42,95	188,1	29,68	188,1	17,84
189	65,28	189	56,82	189	40,77	189	29,3	189	15,05
189,9	69,55	189,9	58,41	189,9	42,02	189,9	30,46	189,9	20,23
190,8	66,94	190,8	57,36	190,8	41,68	190,8	31,09	190,8	18,58
191,7	68,82	191,7	58,38	191,7	43,33	191,7	31,84	191,7	18,23
192,6	65,67	192,6	55,81	192,6	41,58	192,6	30,68	192,6	18,85
193,5	65,39	193,5	52,91	193,5	40,66	193,5	27,65	193,5	14,24
194,4	65,52	194,4	57,42	194,4	41,73	194,4	27,41	194,4	16,51
195,3	64,92	195,3	53,07	195,3	41,63	195,3	27,2	195,3	14,97
196,2	67,98	196,2	59,19	196,2	43,9	196,2	30,27	196,2	19,72
197,1	68,34	197,1	57,84	197,1	44,03	197,1	30,57	197,1	19,13
198	70,18	198	55,83	198	40,18	198	29,32	198	18,28
198,9	67,47	198,9	58,7	198,9	44,09	198,9	29,4	198,9	18,21
199,8	67,7	199,8	54,59	199,8	43,48	199,8	30,65	199,8	17,05
200,7	66,76	200,7	55,08	200,7	40,77	200,7	27,63	200,7	17,09
201,6	67,41	201,6	57,76	201,6	42,1	201,6	30,39	201,6	16,11
202,5	68,86	202,5	56,92	202,5	42,9	202,5	31,43	202,5	17,15
203,4	68,42	203,4	56,98	203,4	42,32	203,4	31,28	203,4	16,14
204,3	68,28	204,3	57,17	204,3	43,19	204,3	32,1	204,3	17,13
205,2	66,8	205,2	55,4	205,2	40,56	205,2	29,7	205,2	11,11
206,1	70,45	206,1	58,85	206,1	44,08	206,1	30,33	206,1	17,46
207	69,2	207	58,63	207	42,78	207	31,73	207	19,02
207,9	68,69	207,9	58,95	207,9	44,08	207,9	31,01	207,9	18,57
208,8	67,84	208,8	57,51	208,8	43,09	208,8	30,64	208,8	16,39
209,7	66,91	209,7	56,39	209,7	42,56	209,7	27,98	209,7	15,99
210,6	64,22	210,6	54,25	210,6	41,42	210,6	29,56	210,6	13,25
211,5	65,05	211,5	54,54	211,5	38,28	211,5	23,98	211,5	12,15
212,4	70,9	212,4	59,82	212,4	43,59	212,4	32,8	212,4	19,41
213,3	68,23	213,3	57,85	213,3	43,31	213,3	31,2	213,3	14,05
214,2	66,76	214,2	55,7	214,2	40,55	214,2	27,19	214,2	14,38
215,1	67,08	215,1	54,01	215,1	41,24	215,1	27,31	215,1	15,99
216	68	216	56,68	216	42,2	216	30,69	216	14,78
216,9	68,53	216,9	54,96	216,9	43,81	216,9	29,83	216,9	16,49
217,8	65,8	217,8	55,37	217,8	41,84	217,8	30,81	217,8	14,51
218,7	68,54	218,7	54,16	218,7	39,72	218,7	28,84	218,7	14,08
219,6	64,87	219,6	56,9	219,6	40,29	219,6	27,99	219,6	13,7
220,5	69,84	220,5	56,42	220,5	43,18	220,5	30,5	220,5	15,61
221,4	66,82	221,4	55,79	221,4	41,71	221,4	30,83	221,4	17,44
222,3	69,49	222,3	59,71	222,3	46,25	222,3	31,35	222,3	16,14
223,2	67,27	223,2	57,85	223,2	44,37	223,2	30,27	223,2	15,63
224,1	66,04	224,1	58,27	224,1	44,52	224,1	30,7	224,1	16,54
225	67,11	225	56,99	225	44,77	225	31,33	225	14,81
225,9	65,22	225,9	55,89	225,9	42,62	225,9	29,51	225,9	14,58
226,8	71,11	226,8	59,13	226,8	44,69	226,8	31,93	226,8	19,33
227,7	69,05	227,7	56,93	227,7	44,17	227,7	29,71	227,7	17,19
228,6	66,67	228,6	56,6	228,6	43,06	228,6	29,92	228,6	14,88
229,5	69,03	229,5	56,99	229,5	42,03	229,5	27,38	229,5	11,99
230,4	68,55	230,4	58,24	230,4	42,98	230,4	31	230,4	14,01
231,3	64,76	231,3	56,28	231,3	41,11	231,3	28,81	231,3	17,47
232,2	68,93	232,2	59,17	232,2	43,34	232,2	31,07	232,2	18,28
233,1	71,04	233,1	60,33	233,1	44,79	233,1	31,35	233,1	20,57
234	68,43	234	59,18	234	44,12	234	32,64	234	18,63
234,9	69,22	234,9	58,45	234,9	41,55	234,9	31	234,9	17,54
235,8	68,97	235,8	55,04	235,8	45,33	235,8	28,79	235,8	16,62
236,7	68,07	236,7	57,45	236,7	43,37	236,7	31,22	236,7	15,04
237,6	69,14	237,6	59,9	237,6	44,66	237,6	33,8	237,6	19,72
238,5	68,28	238,5	57,24	238,5	44,67	238,5	31,21	238,5	13,67
239,4	67,65	239,4	55,99	239,4	40,16	239,4	31,22	239,4	14,08
240,3	70,01	240,3	56,18	240,3	45,76	240,3	31,05	240,3	14,72
241,2	68,34	241,2	59,35	241,2	41,42	241,2	27,27	241,2	13,6
242,1	67,88	242,1	55,39	242,1	44,54	242,1	31,49	242,1	15
243	69,23	243	56,31	243	42,83	243	28,29	243	15,33
243,9	66,79	243,9	57,45	243,9	42,75	243,9	29,17	243,9	15,64
244,8	67,18	244,8	57,11	244,8	42,61	244,8	29,02	244,8	14,33
245,7	65,98	245,7	55,68	245,7	42,2	245,7	28,09	245,7	13,23
246,6	69,51	246,6	57,31	246,6	43,16	246,6	33,93	246,6	15,24
247,5	67,26	247,5	58,7	247,5	44,55	247,5	31,67	247,5	16,26
248,4	67,47	248,4	57,66	248,4	44,73	248,4	31,53	248,4	14,9
249,3	66	249,3	58,4	249,3	42,47	249,3	30,82	249,3	14,82
250,2	68,77	250,2	57,72	250,2	43,54	250,2	31,18	250,2	14,52
251,1	66,67	251,1	58,37	251,1	41,73	251,1	28,66	251,1	15,55
252	66,66	252	54,38	252	40,27	252	26,28	252	14,71
252,9	68,86	252,9	57,4	252,9	42,6	252,9	31,27	252,9	15,41
253,8	68,42	253,8	56,33	253,8	42,2	253,8	32,8	253,8	14,18
254,7	69,72	254,7	58,15	254,7	45,11	254,7	31,28	254,7	15,23
255,6	68,76	255,6	57,67	255,6	45,65	255,6	31,27	255,6	16,97
256,5	69,74	256,5	59,02	256,5	41,07	256,5	31,09	256,5	18,43
257,4	69,03	257,4	59,72	257,4	44,49	257,4	28,87	257,4	15,13
258,3	71,45	258,3	58,42	258,3	44,25	258,3	29,88	258,3	17,2
259,2	69,24	259,2	58,16	259,2	43,92	259,2	31,61	259,2	14,54
260,1	66,87	260,1	56,86	260,1	39,78	260,1	28,83	260,1	13,93
261	68,26	261	55,97	261	41,55	261	27,52	261	15,2
261,9	71,04	261,9	57,03	261,9	44,85	261,9	32,81	261,9	15,54
262,8	68,72	262,8	57,25	262,8	42,45	262,8	29,86	262,8	13,01
263,7	68,24	263,7	57,87	263,7	42,64	263,7	31,94	263,7	15,51
264,6	68,3	264,6	56,69	264,6	40,42	264,6	29,65	264,6	13,54
265,5	68,45	265,5	57,65	265,5	43,58	265,5	30,49	265,5	14,31
266,4	67,78	266,4	56,71	266,4	40,68	266,4	28,24	266,4	13,18
267,3	68,53	267,3	55,05	267,3	41,99	267,3	29,98	267,3	11,53
268,2	70,68	268,2	61,6	268,2	45,19	268,2	33,17	268,2	17,36
269,1	70,25	269,1	59,57	269,1	44,05	269,1	31,93	269,1	14,95
270	66,06	270	56,56	270	42,87	270	31,43	270	11,48
270,9	70,12	270,9	58,21	270,9	44,7	270,9	32,41	270,9	17,54
271,8	70,82	271,8	58,32	271,8	43,68	271,8	30,79	271,8	13,71
272,7	69	272,7	61,04	272,7	45,01	272,7	30,58	272,7	15,04
273,6	69,35	273,6	59,31	273,6	43,35	273,6	31,93	273,6	12,57
274,5	67,73	274,5	55,72	274,5	42,23	274,5	28,73	274,5	13,72
275,4	67,77	275,4	55,82	275,4	43,7	275,4	30,46	275,4	11,6
276,3	69,42	276,3	59,78	276,3	45,05	276,3	33,44	276,3	13,22
277,2	68,87	277,2	58,61	277,2	44,88	277,2	30,72	277,2	14,18
278,1	66,97	278,1	57,53	278,1	42,08	278,1	30,1	278,1	10,58
279	67,64	279	57,49	279	42,76	279	28,16	279	12,48
279,9	68,59	279,9	59,47	279,9	42,97	279,9	30,65	279,9	13,42
280,8	66,83	280,8	58,05	280,8	43,34	280,8	30,9	280,8	13,98
281,7	69,82	281,7	60,87	281,7	44,89	281,7	33,76	281,7	18,59
282,6	70,95	282,6	60,66	282,6	45,41	282,6	31,79	282,6	16,43
283,5	68,86	283,5	59,33	283,5	43,3	283,5	32,07	283,5	13,76
284,4	68,02	284,4	59,98	284,4	43,18	284,4	30,49	284,4	12,87
285,3	69,84	285,3	60,82	285,3	46,1	285,3	34,19	285,3	14,63
286,2	69,16	286,2	58,08	286,2	45,02	286,2	31,62	286,2	14,35
287,1	68,33	287,1	56,55	287,1	40,52	287,1	28,08	287,1	12,64
288	66,77	288	59,27	288	43,37	288	30,59	288	12,06
288,9	69,33	288,9	59,36	288,9	45,46	288,9	30,02	288,9	15,61
289,8	68,31	289,8	58,29	289,8	44,53	289,8	32,01	289,8	12,42
290,7	67,72	290,7	55,75	290,7	43,01	290,7	30,07	290,7	9,74
291,6	68,93	291,6	58,36	291,6	43,14	291,6	31,4	291,6	13,58
292,5	69,05	292,5	57,4	292,5	42,82	292,5	29,21	292,5	15,8
293,4	69,8	293,4	56,76	293,4	43,65	293,4	31,67	293,4	14,05
294,3	70,39	294,3	58,96	294,3	44,45	294,3	31,86	294,3	13,57
295,2	69,9	295,2	58,3	295,2	46,35	295,2	34,41	295,2	15,18
296,1	71,29	296,1	58,4	296,1	42,82	296,1	31,91	296,1	11,04
297	69,26	297	57,84	297	43,99	297	31,76	297	12,27
297,9	71,35	297,9	61,43	297,9	47,33	297,9	31,31	297,9	15,42
298,8	68,05	298,8	58,36	298,8	43,49	298,8	29,76	298,8	12,25
299,7	67,49	299,7	56,79	299,7	42,07	299,7	29,48	299,7	11,65
300,6	66,81	300,6	56,23	300,6	42,62	300,6	27,66	300,6	11,99
301,5	64,11	301,5	55,13	301,5	41,77	301,5	28,01	301,5	11,88
302,4	61,03	302,4	53,61	302,4	41,35	302,4	31,38	302,4	11,32
303,3	60,53	303,3	53,42	303,3	40,83	303,3	27,9	303,3	13,03
304,2	61,45	304,2	53,67	304,2	41,4	304,2	30,02	304,2	10,87
305,1	60,28	305,1	50,94	305,1	41,39	305,1	27,57	305,1	11,01
306	59,8	306	51,67	306	39,33	306	26,43	306	10,12
306,9	57,65	306,9	52,46	306,9	37,18	306,9	26,77	306,9	9,78
307,8	55,62	307,8	49,17	307,8	37,84	307,8	26,83	307,8	8,83
308,7	57,83	308,7	50,85	308,7	42,15	308,7	26,61	308,7	12,69
309,6	54,26	309,6	46,72	309,6	36,93	309,6	23,9	309,6	9,06
310,5	56,03	310,5	49,58	310,5	37,6	310,5	29,41	310,5	10,46
311,4	54,5	311,4	50,3	311,4	35,34	311,4	24,42	311,4	9,33
312,3	56,81	312,3	51,13	312,3	39,27	312,3	29,81	312,3	9,39
313,2	57,79	313,2	53,03	313,2	41,46	313,2	28,6	313,2	13,17
314,1	54,83	314,1	48,32	314,1	39,01	314,1	26,62	314,1	10,69
315	52,3	315	47,39	315	38,98	315	27,53	315	9,32
315,9	56,61	315,9	50,13	315,9	39,95	315,9	33,03	315,9	13,14
316,8	58,36	316,8	48,61	316,8	37,4	316,8	28,03	316,8	9,56
317,7	52,44	317,7	46,12	317,7	37,2	317,7	26,97	317,7	8,27
318,6	57,61	318,6	51,16	318,6	40,15	318,6	29,62	318,6	11,6
319,5	55,9	319,5	47,17	319,5	38,98	319,5	28,45	319,5	11,96
320,4	52,52	320,4	47,85	320,4	35,5	320,4	23,96	320,4	8,12
321,3	52,73	321,3	47,32	321,3	39,22	321,3	24,92	321,3	10,03
322,2	52,45	322,2	45,41	322,2	37,96	322,2	23,47	322,2	6,64
323,1	54,05	323,1	47,3	323,1	37,39	323,1	26,22	323,1	8,27
324	52,9	324	46,72	324	37,51	324	24,23	324	8,52
324,9	58,61	324,9	49,03	324,9	38,63	324,9	26,05	324,9	11,37
325,8	52,64	325,8	47,56	325,8	36,03	325,8	24,05	325,8	9,73
326,7	52,91	326,7	46,58	326,7	36,64	326,7	22,22	326,7	5,12
327,6	51,86	327,6	45,13	327,6	37,23	327,6	25,58	327,6	8,08
328,5	53,54	328,5	46,36	328,5	37,48	328,5	25,1	328,5	9,15
329,4	50,4	329,4	46,04	329,4	35,03	329,4	23,04	329,4	6,71
330,3	53,35	330,3	47,67	330,3	37,41	330,3	23,93	330,3	8,38
331,2	53,03	331,2	48,18	331,2	37,7	331,2	25,54	331,2	10,34
332,1	52,6	332,1	43,94	332,1	36,06	332,1	24,1	332,1	5,41
333	51,77	333	44,97	333	32,93	333	23,5	333	6,99
333,9	52,52	333,9	46,7	333,9	36,58	333,9	26,58	333,9	8,74
334,8	53,28	334,8	47,29	334,8	33,98	334,8	24,76	334,8	8,25
335,7	50,67	335,7	46,02	335,7	38,46	335,7	24,03	335,7	9,78
336,6	53,02	336,6	44,95	336,6	36,73	336,6	26,37	336,6	11,07
337,5	54,18	337,5	45,76	337,5	35,56	337,5	23,07	337,5	9,76
338,4	49,15	338,4	43,41	338,4	33,11	338,4	21,75	338,4	5,03
339,3	52,76	339,3	47,05	339,3	38,99	339,3	28,17	339,3	11,29
340,2	50,9	340,2	45,48	340,2	36,73	340,2	24,44	340,2	9,14
341,1	49,82	341,1	42,06	341,1	36,54	341,1	25,94	341,1	8,31
342	51,38	342	44,92	342	36,11	342	22,49	342	10,19
342,9	50,65	342,9	45,48	342,9	34,48	342,9	24,39	342,9	7,89
343,8	51,25	343,8	47,95	343,8	36,79	343,8	24,96	343,8	8,97
344,7	50,06	344,7	47,86	344,7	37,27	344,7	22,27	344,7	11,95
345,6	51,38	345,6	46,2	345,6	36,4	345,6	25,39	345,6	8,08
346,5	52,81	346,5	45,45	346,5	38,91	346,5	24,69	346,5	10,41
347,4	49,36	347,4	41,15	347,4	33,43	347,4	20,54	347,4	3,83
348,3	52,37	348,3	44,35	348,3	34,86	348,3	22,47	348,3	8,39
349,2	49,42	349,2	41,65	349,2	35,25	349,2	21,85	349,2	6,76
350,1	49,69	350,1	43,9	350,1	34,13	350,1	22,45	350,1	5,42
351	50,62	351	44,84	351	33,98	351	22,52	351	9,64
351,9	49,64	351,9	44,08	351,9	33,39	351,9	22,43	351,9	8,61
352,8	46,1	352,8	41,66	352,8	33,34	352,8	20,77	352,8	7,55
353,7	47,36	353,7	40,48	353,7	33,3	353,7	19,46	353,7	7,85
354,6	50,68	354,6	45,71	354,6	36,24	354,6	23,77	354,6	10,6
355,5	51,55	355,5	47,88	355,5	35,94	355,5	25,32	355,5	11,47
356,4	46,74	356,4	42,07	356,4	31,69	356,4	21,88	356,4	7,16
357,3	50,85	357,3	45,38	357,3	37,35	357,3	24,14	357,3	11,07
358,2	47,32	358,2	42,82	358,2	33,89	358,2	22,6	358,2	7,41
359,1	48,52	359,1	40,36	359,1	33,25	359,1	23,55	359,1	11,12
360	47,76	360	45,28	360	34,92	360	21,71	360	9,54
360,9	48,66	360,9	44,91	360,9	36,96	360,9	24,07	360,9	10,49
361,8	49,08	361,8	41,69	361,8	32,74	361,8	23,14	361,8	5,35
362,7	49,8	362,7	42,92	362,7	34,56	362,7	23,83	362,7	9,39
363,6	47,94	363,6	45,65	363,6	34,77	363,6	22,51	363,6	10,46
364,5	49,6	364,5	42,91	364,5	33,42	364,5	23,18	364,5	8,82
365,4	49,27	365,4	42,21	365,4	33,46	365,4	25,01	365,4	9,76
366,3	49,89	366,3	44,66	366,3	37,05	366,3	24,81	366,3	10,61
367,2	46,05	367,2	43,63	367,2	36,52	367,2	23,54	367,2	10,64
368,1	45,11	368,1	41,72	368,1	31,88	368,1	21,59	368,1	8,84
369	46,21	369	42,03	369	32,11	369	21,4	369	7,37
369,9	47,72	369,9	40,41	369,9	33,17	369,9	20,98	369,9	8,69
370,8	46,76	370,8	41,16	370,8	33,57	370,8	21,59	370,8	8,69
371,7	47,81	371,7	41,95	371,7	32,98	371,7	19,99	371,7	5,85
372,6	45,71	372,6	41,46	372,6	33,58	372,6	23,36	372,6	6,39
373,5	47,26	373,5	43,14	373,5	34,93	373,5	22,94	373,5	8,78
374,4	48,62	374,4	43,14	374,4	34,7	374,4	22,92	374,4	8,54
375,3	48,45	375,3	37,95	375,3	32,33	375,3	20,42	375,3	5,98
376,2	46,26	376,2	40,62	376,2	33,41	376,2	23,58	376,2	7,89
377,1	44,04	377,1	41,09	377,1	32,65	377,1	21,04	377,1	6
378	44,47	378	38,4	378	32,6	378	17,5	378	6,46
378,9	48,58	378,9	45,28	378,9	36,27	378,9	22,9	378,9	9,68
379,8	45,41	379,8	41,9	379,8	34,32	379,8	19	379,8	8,89
380,7	46,55	380,7	41,63	380,7	33,67	380,7	17,99	380,7	8,49
381,6	47,41	381,6	40,59	381,6	33,18	381,6	19,89	381,6	9,41
382,5	46,38	382,5	44,85	382,5	33,02	382,5	21,31	382,5	7,29
383,4	46,51	383,4	41,73	383,4	32,51	383,4	21,74	383,4	7,39
384,3	44,07	384,3	40,4	384,3	32,18	384,3	18,39	384,3	4,45
385,2	48,22	385,2	41,87	385,2	34,01	385,2	20,5	385,2	9,43
386,1	49,01	386,1	42,22	386,1	32,77	386,1	20,56	386,1	8,12
387	48,16	387	44,63	387	36,4	387	22,83	387	10,04
387,9	49,3	387,9	41,69	387,9	35,11	387,9	22,68	387,9	8,18
388,8	42,88	388,8	39,45	388,8	30,93	388,8	18,8	388,8	6,44
389,7	44,26	389,7	40,7	389,7	32,68	389,7	17,43	389,7	4,29
390,6	46,52	390,6	39,55	390,6	31,22	390,6	18,99	390,6	9,72
391,5	46,01	391,5	42,84	391,5	33,19	391,5	21,92	391,5	8,96
392,4	44,84	392,4	43,21	392,4	33,79	392,4	19,16	392,4	6,64
393,3	46,47	393,3	41,35	393,3	30,62	393,3	20,34	393,3	6,99
394,2	44,35	394,2	38,16	394,2	32,74	394,2	20,34	394,2	7,4
395,1	45,14	395,1	42,28	395,1	33,39	395,1	20,12	395,1	9,21
396	47,03	396	42,27	396	33,31	396	20	396	9,77
396,9	42,9	396,9	37,81	396,9	30,75	396,9	19,44	396,9	7,34
397,8	44,16	397,8	40,4	397,8	31,33	397,8	16,13	397,8	8,9
398,7	45,95	398,7	40,3	398,7	33,14	398,7	18,45	398,7	7,01
399,6	43,57	399,6	40,39	399,6	32,09	399,6	17,74	399,6	7,83
400,5	43,96	400,5	41,99	400,5	34,09	400,5	19,32	400,5	6,71
401,4	43,38	401,4	38,04	401,4	33,16	401,4	18,73	401,4	5,06
402,3	44,43	402,3	40	402,3	33,33	402,3	19,16	402,3	6,66
403,2	43,8	403,2	42,01	403,2	32,9	403,2	20,23	403,2	6,32
404,1	47,55	404,1	41,79	404,1	31,8	404,1	20,05	404,1	6,06
405	48,3	405	42,8	405	35,49	405	22,44	405	9,37
405,9	47,38	405,9	41,52	405,9	33,89	405,9	20,32	405,9	8,6
406,8	43,58	406,8	41,12	406,8	32,71	406,8	18,54	406,8	7,26
407,7	41,39	407,7	39,61	407,7	30,97	407,7	18,19	407,7	5,54
408,6	44,44	408,6	37,92	408,6	34,13	408,6	22,15	408,6	6,17
409,5	47,36	409,5	42,78	409,5	33,93	409,5	21,56	409,5	9,72
410,4	44,68	410,4	39,98	410,4	31,68	410,4	22,92	410,4	7,7
411,3	43,12	411,3	41,25	411,3	32,66	411,3	21,06	411,3	6,58
412,2	44,66	412,2	41,21	412,2	33,58	412,2	22,08	412,2	10,17
413,1	41,78	413,1	38,31	413,1	29,29	413,1	17,27	413,1	6,03
414	46,49	414	43,65	414	32,56	414	20,36	414	9,32
414,9	46,35	414,9	43,17	414,9	33,92	414,9	20,29	414,9	9,39
415,8	45,67	415,8	40,28	415,8	30,65	415,8	21,88	415,8	8,13
416,7	44,29	416,7	41,4	416,7	35,86	416,7	22,83	416,7	8,11
417,6	43,21	417,6	40,12	417,6	31,95	417,6	20,54	417,6	8,15
418,5	46,71	418,5	43,35	418,5	33,49	418,5	24,31	418,5	12,31
419,4	43,47	419,4	39,79	419,4	30,91	419,4	20,88	419,4	8,46
420,3	43,83	420,3	41,18	420,3	34,38	420,3	19,38	420,3	6,25
421,2	42,98	421,2	40,41	421,2	31,43	421,2	19,81	421,2	7,13
422,1	42,03	422,1	39,39	422,1	32,54	422,1	19,2	422,1	7,68
423	40,37	423	38,17	423	31,64	423	16,83	423	3,31
423,9	45,67	423,9	40,8	423,9	33,59	423,9	19,36	423,9	9,63
424,8	43,29	424,8	39,5	424,8	32,28	424,8	20,2	424,8	8,43
425,7	45,23	425,7	41,33	425,7	31,86	425,7	17,56	425,7	9,15
426,6	43,98	426,6	41,87	426,6	33,48	426,6	22,69	426,6	12,58
427,5	46,96	427,5	41,74	427,5	35,55	427,5	21,66	427,5	9,71
428,4	45,72	428,4	39,85	428,4	31,7	428,4	18,13	428,4	8,96
429,3	42,52	429,3	39,94	429,3	31,07	429,3	19,35	429,3	11,17
430,2	43,4	430,2	39,51	430,2	34,32	430,2	19,01	430,2	8,57
431,1	44,4	431,1	42,13	431,1	34,62	431,1	19,95	431,1	9,73
432	43,46	432	42,23	432	31,72	432	21,4	432	8,82
432,9	41,57	432,9	38,38	432,9	29,46	432,9	19,06	432,9	8,41
433,8	43,32	433,8	39,57	433,8	33,38	433,8	19,66	433,8	7,04
434,7	44,32	434,7	41,06	434,7	32,43	434,7	19,06	434,7	8,28
435,6	46,66	435,6	40,66	435,6	33	435,6	19,14	435,6	6,07
436,5	42,35	436,5	39,69	436,5	31,53	436,5	18,46	436,5	8,63
437,4	45,65	437,4	43,26	437,4	33,99	437,4	21,3	437,4	9,66
438,3	42,03	438,3	38,03	438,3	31,12	438,3	17,27	438,3	4,92
439,2	47,71	439,2	45,35	439,2	37,36	439,2	22,71	439,2	11,6
440,1	45,35	440,1	42,79	440,1	35,89	440,1	19,87	440,1	10,28
441	43,91	441	40,59	441	32,42	441	19,95	441	7,85
441,9	43,29	441,9	39,41	441,9	31,21	441,9	18,33	441,9	11,86
442,8	41,83	442,8	36,97	442,8	31,4	442,8	15,1	442,8	4,93
443,7	42,78	443,7	40,21	443,7	29,91	443,7	17,14	443,7	6,91
444,6	43,17	444,6	39,93	444,6	29,79	444,6	15,79	444,6	7,67
445,5	44,53	445,5	40,9	445,5	32,49	445,5	17,98	445,5	8,2
446,4	41,97	446,4	36,65	446,4	30,11	446,4	16,38	446,4	4,82
447,3	41,65	447,3	39,49	447,3	31,02	447,3	19,45	447,3	5,88
448,2	43,37	448,2	39,68	448,2	31,21	448,2	15,37	448,2	8,64
449,1	41,19	449,1	39,85	449,1	30,71	449,1	19,18	449,1	6,62
450	41,26	450	40,2	450	29,86	450	17,13	450	2,98
450,9	42,85	450,9	38,35	450,9	32,56	450,9	17,99	450,9	7,54
451,8	41,49	451,8	37,71	451,8	29,01	451,8	16,12	451,8	3,28
452,7	43,03	452,7	40,66	452,7	32,31	452,7	18,14	452,7	10,65
453,6	42,94	453,6	40,21	453,6	34,43	453,6	14,44	453,6	7,04
454,5	44,88	454,5	39,78	454,5	32,37	454,5	19,51	454,5	10,12
455,4	41,31	455,4	39,67	455,4	31,98	455,4	19,51	455,4	5,84
456,3	44,38	456,3	39,05	456,3	34,54	456,3	17,96	456,3	8,1
457,2	40,19	457,2	37,14	457,2	29,43	457,2	15,16	457,2	4,94
458,1	42,69	458,1	38,21	458,1	32,66	458,1	20,27	458,1	6,75
459	41,58	459	37,53	459	31,92	459	17,3	459	6,31
459,9	42,39	459,9	38,93	459,9	33,99	459,9	20,01	459,9	7,14
460,8	43,15	460,8	39,47	460,8	31,66	460,8	18,24	460,8	7
461,7	40,45	461,7	39,34	461,7	33,81	461,7	16,47	461,7	8,45
462,6	41,58	462,6	40,72	462,6	32	462,6	18,98	462,6	7,69
463,5	41,75	463,5	39,73	463,5	31,75	463,5	17,52	463,5	7,79
464,4	44,23	464,4	39,31	464,4	30,82	464,4	17,63	464,4	8,09
465,3	41,26	465,3	38,78	465,3	32,75	465,3	13,7	465,3	5,97
466,2	40,51	466,2	36,03	466,2	30,25	466,2	15,49	466,2	4,76
467,1	44,39	467,1	40,14	467,1	36,53	467,1	16,93	467,1	10,33
468	39,6	468	38,91	468	30,57	468	18,17	468	7,38
468,9	42,25	468,9	40,29	468,9	33,26	468,9	18,43	468,9	9,52
469,8	43,28	469,8	38,17	469,8	30,48	469,8	19,39	469,8	6,98
470,7	43,54	470,7	39,92	470,7	32,5	470,7	19,06	470,7	9,01
471,6	42,88	471,6	39,4	471,6	33,57	471,6	19,21	471,6	9,84
472,5	43,39	472,5	39,69	472,5	31,1	472,5	18	472,5	8
473,4	40,72	473,4	38,85	473,4	31,09	473,4	16,04	473,4	5,99
474,3	46,51	474,3	41,21	474,3	34,31	474,3	18,61	474,3	9,22
475,2	43,11	475,2	40,29	475,2	33,12	475,2	19,32	475,2	9,71
476,1	40,47	476,1	37,79	476,1	31,09	476,1	18,54	476,1	8,92
477	41,64	477	40,08	477	32,24	477	18,94	477	10,2
477,9	42,66	477,9	38,21	477,9	31,64	477,9	19,78	477,9	7,33
478,8	42,39	478,8	39,09	478,8	32,4	478,8	19,98	478,8	10,59
479,7	41,26	479,7	35,72	479,7	30,8	479,7	14,89	479,7	7,33
480,6	43,29	480,6	40,45	480,6	32,3	480,6	18,9	480,6	9,29
481,5	40,51	481,5	38,71	481,5	31,82	481,5	14,76	481,5	4,8
482,4	41,11	482,4	38,48	482,4	32,72	482,4	17,08	482,4	8,81
483,3	42,19	483,3	37,96	483,3	34,43	483,3	19,96	483,3	7,37
484,2	41,03	484,2	39,96	484,2	31,59	484,2	18,36	484,2	6,99
485,1	39,66	485,1	40,83	485,1	29,12	485,1	16,02	485,1	7,6
486	39,98	486	37,93	486	30,47	486	16,36	486	8,1
486,9	40,04	486,9	38,87	486,9	32,04	486,9	15,18	486,9	6,63
487,8	44,61	487,8	38,76	487,8	34,22	487,8	18,57	487,8	9,76
488,7	40,76	488,7	39,07	488,7	30,73	488,7	16,77	488,7	8,48
489,6	41,98	489,6	40,04	489,6	34,16	489,6	18,15	489,6	9,15
490,5	38,63	490,5	35,76	490,5	30,03	490,5	15,19	490,5	5,02
491,4	43,01	491,4	38,61	491,4	33,34	491,4	21,56	491,4	7,47
492,3	42,11	492,3	39,61	492,3	34,01	492,3	15,36	492,3	8,3
493,2	42,35	493,2	37,72	493,2	32,31	493,2	19,06	493,2	8,85
494,1	42,42	494,1	37,29	494,1	30,48	494,1	14,55	494,1	8,34
495	40,22	495	40,83	495	33,74	495	18,39	495	8,01
495,9	42,27	495,9	41,24	495,9	31,3	495,9	16,13	495,9	8,31
496,8	40,27	496,8	40,2	496,8	33,75	496,8	18,04	496,8	11,19
497,7	41,19	497,7	39,32	497,7	31,51	497,7	17,65	497,7	8,13
498,6	43,42	498,6	41,52	498,6	33,31	498,6	18,56	498,6	7,29
499,5	43,23	499,5	42,22	499,5	33,33	499,5	18,6	499,5	8,01
500,4	40,53	500,4	38,05	500,4	32,33	500,4	17,36	500,4	6,86
501,3	39,16	501,3	39,27	501,3	29,31	501,3	17,1	501,3	7,72
502,2	41,46	502,2	38,33	502,2	31,3	502,2	13,27	502,2	7,41
503,1	40,6	503,1	39,41	503,1	31,9	503,1	17,12	503,1	6,67
504	38,43	504	39,74	504	31,92	504	17,14	504	6,65
504,9	40,48	504,9	36,31	504,9	31,12	504,9	16,68	504,9	8,71
505,8	42,08	505,8	39,94	505,8	34,86	505,8	16,95	505,8	6,12
506,7	41,24	506,7	37,19	506,7	32,81	506,7	15,85	506,7	8,76
507,6	39,62	507,6	37,46	507,6	32,15	507,6	15,39	507,6	6,65
508,5	42,67	508,5	38,46	508,5	31,85	508,5	16,36	508,5	9,91
509,4	40,89	509,4	40,56	509,4	32,8	509,4	17,95	509,4	7,3
510,3	44,5	510,3	41,3	510,3	34,75	510,3	18,31	510,3	11,66
511,2	40,31	511,2	37,28	511,2	31,15	511,2	14,04	511,2	7,43
512,1	42,99	512,1	39,82	512,1	31,96	512,1	15,89	512,1	10,02
513	39,31	513	39,53	513	31,69	513	17,08	513	8,52
513,9	42,75	513,9	36,5	513,9	31,54	513,9	18,66	513,9	7,53
514,8	40,02	514,8	37,71	514,8	28,94	514,8	12,89	514,8	4,91
515,7	42,24	515,7	38,31	515,7	31,6	515,7	17,43	515,7	7,09
516,6	41,88	516,6	39,56	516,6	30,87	516,6	16,41	516,6	6,68
517,5	37,96	517,5	37,83	517,5	28,71	517,5	16,83	517,5	5,28
518,4	42,36	518,4	38,62	518,4	33,07	518,4	19,02	518,4	8,47
519,3	40,27	519,3	41,16	519,3	32	519,3	15,96	519,3	8,36
520,2	40,88	520,2	39,46	520,2	33,27	520,2	18,97	520,2	12,13
521,1	40,5	521,1	38,11	521,1	32,09	521,1	16,78	521,1	6,93
522	42,26	522	39,63	522	32,26	522	17,19	522	10,13
522,9	43,17	522,9	42,19	522,9	36,78	522,9	19,74	522,9	11,5
523,8	39,08	523,8	37,5	523,8	31,5	523,8	16,14	523,8	6,48
524,7	42,68	524,7	39,37	524,7	34,75	524,7	19,84	524,7	8,05
525,6	41,33	525,6	39,21	525,6	34,34	525,6	17,37	525,6	8,58
526,5	40,83	526,5	39,95	526,5	34,58	526,5	16,62	526,5	12,42
527,4	40,43	527,4	38,61	527,4	31,14	527,4	18,31	527,4	6,76
528,3	36,49	528,3	36,85	528,3	30,65	528,3	14,83	528,3	4,26
529,2	40,4	529,2	39,51	529,2	33,41	529,2	17,72	529,2	8,55
530,1	39,55	530,1	38,07	530,1	31,16	530,1	15,22	530,1	8,04
531	38,06	531	37,94	531	31,24	531	13,57	531	6,85
531,9	37,11	531,9	37,64	531,9	29,09	531,9	15,17	531,9	7,28
532,8	42,31	532,8	43,07	532,8	33,68	532,8	18,27	532,8	9,19
533,7	39	533,7	35,21	533,7	28,52	533,7	14,85	533,7	5,91
534,6	40,46	534,6	38,12	534,6	33,07	534,6	14,36	534,6	6,65
535,5	37,38	535,5	37,44	535,5	30,42	535,5	15,02	535,5	6,65
536,4	43,33	536,4	39,62	536,4	34,09	536,4	18,68	536,4	9,49
537,3	39,73	537,3	37,4	537,3	30,39	537,3	16,52	537,3	9,52
538,2	40,74	538,2	38,22	538,2	32,76	538,2	16,8	538,2	9,08
539,1	39,33	539,1	35,9	539,1	30,97	539,1	15,01	539,1	4,15
540	39,92	540	38,66	540	30,98	540	17,35	540	6,07
540,9	38,93	540,9	37,7	540,9	28,93	540,9	15,9	540,9	7,29
541,8	40,37	541,8	39,36	541,8	31,6	541,8	14,41	541,8	8,22
542,7	43,11	542,7	41,19	542,7	34,21	542,7	16,57	542,7	9,52
543,6	40,41	543,6	39,13	543,6	35,43	543,6	16,6	543,6	11,35
544,5	42,7	544,5	41,53	544,5	32,63	544,5	18,09	544,5	11,87
545,4	39,82	545,4	38,15	545,4	32,6	545,4	13,95	545,4	5,57
546,3	41,86	546,3	39,25	546,3	32,48	546,3	16,66	546,3	7,46
547,2	37,17	547,2	34,95	547,2	30,04	547,2	12,96	547,2	3,99
548,1	40,48	548,1	39,66	548,1	31,79	548,1	19,2	548,1	9,27
549	40,98	549	38,4	549	33,73	549	17,68	549	8,35
549,9	37,61	549,9	38,91	549,9	28,98	549,9	13,57	549,9	9,26
550,8	38,68	550,8	36,65	550,8	31,36	550,8	16,35	550,8	6,01
551,7	41,52	551,7	37,67	551,7	34,82	551,7	14,36	551,7	6,85
552,6	42,07	552,6	39,49	552,6	35,9	552,6	20,45	552,6	9,64
553,5	37,69	553,5	36,32	553,5	30,65	553,5	13,02	553,5	6,2
554,4	39,06	554,4	38,75	554,4	31,47	554,4	16,08	554,4	8,07
555,3	39,85	555,3	39,53	555,3	31,54	555,3	15,66	555,3	5,67
556,2	41,4	556,2	40,34	556,2	33,73	556,2	17,85	556,2	9,54
557,1	41,54	557,1	39,74	557,1	33,79	557,1	15,07	557,1	9,53
558	40,39	558	38,65	558	31,8	558	16,85	558	7,76
558,9	41,35	558,9	39,57	558,9	32,03	558,9	14,59	558,9	8,12
559,8	37,9	559,8	37,65	559,8	29,9	559,8	12,32	559,8	5,59
560,7	40,08	560,7	36,61	560,7	29,12	560,7	15,5	560,7	7,24
561,6	40,52	561,6	37,95	561,6	33,73	561,6	13,72	561,6	7,58
562,5	42,49	562,5	41,33	562,5	34,1	562,5	15,16	562,5	9,76
563,4	41,59	563,4	36,6	563,4	33,38	563,4	16,41	563,4	7,21
564,3	40,28	564,3	37,88	564,3	31,71	564,3	12,59	564,3	4,95
565,2	39,81	565,2	40,4	565,2	30,83	565,2	15,29	565,2	6,45
566,1	41,73	566,1	41,91	566,1	35,24	566,1	17,83	566,1	11,39
567	42,64	567	39,93	567	32,33	567	18,17	567	9,34
567,9	36,89	567,9	37,1	567,9	27,94	567,9	11,23	567,9	5,65
568,8	41,11	568,8	38,65	568,8	31,06	568,8	16,06	568,8	6,61
569,7	35,58	569,7	33,08	569,7	29,8	569,7	11,66	569,7	5,37
570,6	39,29	570,6	39,44	570,6	32,77	570,6	13,13	570,6	6,79
571,5	40,9	571,5	39,92	571,5	33,08	571,5	18,45	571,5	8,23
572,4	38,91	572,4	38,88	572,4	32,55	572,4	16,86	572,4	9,88
573,3	42,12	573,3	39,5	573,3	33,67	573,3	19,57	573,3	10,97
574,2	42,23	574,2	41,37	574,2	33,31	574,2	18,62	574,2	10,69
575,1	42,97	575,1	43,38	575,1	36,27	575,1	21,16	575,1	12,2
576	37,6	576	37,9	576	30,88	576	15,61	576	6,42
576,9	39,57	576,9	39,8	576,9	31,03	576,9	14,89	576,9	6,71
577,8	37,69	577,8	38,01	577,8	30,04	577,8	15,25	577,8	5,79
578,7	40,76	578,7	39,72	578,7	34,75	578,7	17,53	578,7	8,78
579,6	37,92	579,6	41,65	579,6	32,66	579,6	16,83	579,6	8,35
580,5	39,57	580,5	40,77	580,5	34,32	580,5	17,67	580,5	6,9
581,4	40,46	581,4	37,55	581,4	31,8	581,4	17,32	581,4	4,65
582,3	39,27	582,3	36,92	582,3	30,43	582,3	13,8	582,3	6,81
583,2	42,43	583,2	37,71	583,2	32,65	583,2	15,57	583,2	8,61
584,1	38,61	584,1	37,18	584,1	29,09	584,1	15,59	584,1	6,7
585	39,9	585	40,02	585	31,25	585	18,08	585	8,19
585,9	37,59	585,9	37,81	585,9	30,97	585,9	15,44	585,9	6,68
586,8	38,78	586,8	41,28	586,8	31,81	586,8	14,82	586,8	7,72
587,7	41,46	587,7	41,04	587,7	31,54	587,7	15,84	587,7	9,91
588,6	39,64	588,6	36,41	588,6	32,22	588,6	12,13	588,6	8,86
589,5	38,94	589,5	36,09	589,5	33,14	589,5	16,39	589,5	9,2
590,4	37,57	590,4	38,01	590,4	31,06	590,4	13,84	590,4	8,87
591,3	39,62	591,3	38,89	591,3	32,91	591,3	14,63	591,3	9,16
592,2	38,21	592,2	38,15	592,2	31,31	592,2	15,05	592,2	7,17
593,1	37,59	593,1	36,11	593,1	29,88	593,1	13,29	593,1	6,06
594	37,81	594	36,52	594	28,37	594	12,87	594	4,3
594,9	41,13	594,9	38,98	594,9	30,56	594,9	16,72	594,9	8,72
595,8	41	595,8	37,86	595,8	32,42	595,8	13,85	595,8	7,28
596,7	37,4	596,7	37,38	596,7	30,56	596,7	11,94	596,7	7,24
597,6	38,23	597,6	38,68	597,6	31,31	597,6	14,65	597,6	7,32
598,5	40,56	598,5	40,98	598,5	32,47	598,5	13,33	598,5	8,56
599,4	41,19	599,4	39,81	599,4	35,82	599,4	17,85	599,4	9,64
600,3	39,82	600,3	38,4	600,3	32,61	600,3	15,88	600,3	9,04
601,2	37,95	601,2	36,98	601,2	31,45	601,2	14,64	601,2	6,98
602,1	39,1	602,1	38,5	602,1	32,08	602,1	15,43	602,1	8,93
603	38,6	603	35,03	603	31,55	603	14,21	603	6,93
603,9	38,01	603,9	34,91	603,9	28,64	603,9	13,15	603,9	6,43
604,8	35,3	604,8	33,82	604,8	29,9	604,8	12,04	604,8	3,36
605,7	36,71	605,7	36,3	605,7	27,06	605,7	12,31	605,7	7
606,6	37,48	606,6	38,73	606,6	32,05	606,6	14,46	606,6	6,62
607,5	42,34	607,5	38,03	607,5	34,02	607,5	16,12	607,5	11,33
608,4	38,87	608,4	36,91	608,4	31,97	608,4	16,18	608,4	9,81
609,3	38,3	609,3	40,95	609,3	31,07	609,3	12,1	609,3	7,59
610,2	38,5	610,2	39,02	610,2	33,21	610,2	14,51	610,2	9,23
611,1	37,83	611,1	39,6	611,1	31,48	611,1	14,45	611,1	8,66
612	38,77	612	38,94	612	32,13	612	12,42	612	9
612,9	34,58	612,9	34,9	612,9	28,64	612,9	12,38	612,9	6,65
613,8	38,16	613,8	35,67	613,8	29,9	613,8	12,02	613,8	8,36
614,7	37,46	614,7	37,68	614,7	29,95	614,7	15,45	614,7	6,7
615,6	40,29	615,6	38,39	615,6	32	615,6	16,83	615,6	10,21
616,5	38,15	616,5	38,46	616,5	31,83	616,5	13,78	616,5	8,41
617,4	36,12	617,4	36,72	617,4	30,05	617,4	14,82	617,4	6,61
618,3	37,68	618,3	38,42	618,3	31,8	618,3	14,31	618,3	9,61
619,2	36,47	619,2	36,02	619,2	27,85	619,2	13,16	619,2	6,98
620,1	38,9	620,1	38,34	620,1	32,84	620,1	13,69	620,1	9,01
621	40,9	621	41,04	621	34,96	621	16,69	621	10,92
621,9	37,7	621,9	38,55	621,9	30,34	621,9	15,07	621,9	9,98
622,8	38,25	622,8	37,72	622,8	29,06	622,8	14,14	622,8	6,07
623,7	37,77	623,7	36,95	623,7	30,29	623,7	14,43	623,7	7,33
624,6	37,68	624,6	35,57	624,6	27,33	624,6	14,17	624,6	7,4
625,5	40,36	625,5	38,43	625,5	32,06	625,5	12,79	625,5	8,14
626,4	34,79	626,4	38,36	626,4	31,48	626,4	13,22	626,4	7,99
627,3	38,8	627,3	38,08	627,3	28,93	627,3	12,17	627,3	9,32
628,2	35,24	628,2	35,3	628,2	29,44	628,2	11,92	628,2	5,86
629,1	39,36	629,1	36,03	629,1	31,21	629,1	16,36	629,1	9,36
630	39,32	630	37,72	630	30,61	630	12,49	630	7,94
630,9	41,64	630,9	38,69	630,9	34,7	630,9	14,24	630,9	9,19
631,8	37,81	631,8	37,89	631,8	32,29	631,8	14,42	631,8	10,85
632,7	37,44	632,7	36,7	632,7	29,63	632,7	14,09	632,7	7,21
633,6	39,65	633,6	38,92	633,6	29,91	633,6	12,98	633,6	7,07
634,5	35,76	634,5	35,72	634,5	30,15	634,5	12,51	634,5	5,27
635,4	38,95	635,4	39,67	635,4	29,34	635,4	16,83	635,4	8,77
636,3	39,99	636,3	38,78	636,3	32,18	636,3	15,64	636,3	8,99
637,2	38,54	637,2	37,7	637,2	30,37	637,2	15,29	637,2	6,46
638,1	38,44	638,1	36,83	638,1	28,78	638,1	14,06	638,1	8,17
639	37,95	639	36,35	639	30,14	639	12,59	639	9,04
639,9	41,23	639,9	38,67	639,9	33,37	639,9	16,41	639,9	12,25
640,8	36,95	640,8	37,68	640,8	29,31	640,8	13,36	640,8	5,15
641,7	37,78	641,7	37,99	641,7	30,86	641,7	14,77	641,7	7,48
642,6	38,61	642,6	38,77	642,6	33,03	642,6	12,11	642,6	9,89
643,5	37,81	643,5	36,39	643,5	29,88	643,5	13,94	643,5	7,61
644,4	36,64	644,4	36,67	644,4	28,98	644,4	12,32	644,4	4,44
645,3	37,22	645,3	36,78	645,3	31,99	645,3	13,79	645,3	8,04
646,2	36,14	646,2	37,51	646,2	32,1	646,2	11,17	646,2	3,61
647,1	39,2	647,1	39,9	647,1	31,25	647,1	16,16	647,1	7,88
648	37,05	648	38,08	648	29,97	648	14,77	648	8,72
648,9	38,72	648,9	37,77	648,9	29,47	648,9	14,05	648,9	6,3
649,8	36,8	649,8	36,49	649,8	32,47	649,8	13,82	649,8	7,13
650,7	38,68	650,7	39,34	650,7	33,15	650,7	16,63	650,7	10,5
651,6	37,72	651,6	36,02	651,6	29,28	651,6	13,37	651,6	6,83
652,5	38,33	652,5	38,65	652,5	30,55	652,5	11,42	652,5	8,62
653,4	40,06	653,4	37,68	653,4	28,88	653,4	14,29	653,4	7,46
654,3	36,64	654,3	37,1	654,3	31,21	654,3	14,54	654,3	8,98
655,2	37,82	655,2	36,11	655,2	30,78	655,2	12,09	655,2	8,08
656,1	37,99	656,1	36,87	656,1	31,72	656,1	14,16	656,1	8,19
657	40,8	657	37,91	657	32,06	657	12,17	657	8,32
657,9	36,3	657,9	35,39	657,9	29,73	657,9	11,88	657,9	7,68
658,8	40,18	658,8	39,73	658,8	32,73	658,8	15,56	658,8	8,58
659,7	37,3	659,7	37,4	659,7	31,93	659,7	13,27	659,7	7,32
660,6	36,47	660,6	37,83	660,6	32,75	660,6	11,89	660,6	6,18
661,5	35,56	661,5	36,37	661,5	31,06	661,5	10,7	661,5	5,65
662,4	36,74	662,4	36,73	662,4	30,1	662,4	14,14	662,4	7,73
663,3	36,26	663,3	35,65	663,3	29,71	663,3	14	663,3	8,94
664,2	35,82	664,2	35,14	664,2	31,78	664,2	13,82	664,2	7,52
665,1	37,23	665,1	39,32	665,1	30,75	665,1	13,13	665,1	6,76
666	36,82	666	36,8	666	30,38	666	13,43	666	7,1
666,9	41,4	666,9	37,92	666,9	32,09	666,9	14,98	666,9	10,39
667,8	37,1	667,8	36,98	667,8	31,81	667,8	15,29	667,8	6
668,7	37,69	668,7	37,11	668,7	30,17	668,7	13,24	668,7	8,44
669,6	38	669,6	38,28	669,6	30,55	669,6	14,06	669,6	9,24
670,5	40,71	670,5	40,72	670,5	32,85	670,5	15,29	670,5	9,69
671,4	38,53	671,4	35,75	671,4	29,71	671,4	12,23	671,4	5,1
672,3	38,85	672,3	36,83	672,3	30,93	672,3	13,6	672,3	8,66
673,2	37,79	673,2	39,59	673,2	30,26	673,2	15,35	673,2	9,87
674,1	36,27	674,1	37,21	674,1	31	674,1	11,71	674,1	3,99
675	36,47	675	35,1	675	27,94	675	11,23	675	7,87
675,9	37,99	675,9	33,54	675,9	30,79	675,9	10,78	675,9	7,1
676,8	38,53	676,8	40,39	676,8	31,72	676,8	14,36	676,8	9,44
677,7	35,28	677,7	36,04	677,7	28,82	677,7	11,52	677,7	6,8
678,6	38,15	678,6	37,7	678,6	30,85	678,6	15,27	678,6	8,54
679,5	37,71	679,5	37,93	679,5	32,16	679,5	13,77	679,5	8,32
680,4	42,17	680,4	39,66	680,4	32,89	680,4	14,26	680,4	10,52
681,3	36,05	681,3	35,57	681,3	29,54	681,3	10,12	681,3	7,43
682,2	38,49	682,2	37,01	682,2	30,94	682,2	13,8	682,2	7,33
683,1	35,85	683,1	37,46	683,1	31,78	683,1	12,16	683,1	10,39
684	36,94	684	39,19	684	33,28	684	13,46	684	8,49
684,9	38,55	684,9	38,88	684,9	32,26	684,9	12,73	684,9	10,66
685,8	38,54	685,8	37,75	685,8	33,17	685,8	15,96	685,8	8,32
686,7	35,67	686,7	37,37	686,7	31,53	686,7	12,3	686,7	8,53
687,6	35,26	687,6	37,1	687,6	30,29	687,6	11,04	687,6	5,03
688,5	37,62	688,5	38,46	688,5	31,05	688,5	11,44	688,5	8,56
689,4	34,8	689,4	36,83	689,4	30,04	689,4	11,38	689,4	6,14
690,3	35,47	690,3	35,07	690,3	29,24	690,3	13,43	690,3	6,53
691,2	36,03	691,2	36,24	691,2	30,8	691,2	13,43	691,2	6,54
692,1	35,46	692,1	36,79	692,1	30,2	692,1	10,71	692,1	4,61
693	35,43	693	36,13	693	30,02	693	11,02	693	7,07
693,9	36,18	693,9	38,14	693,9	32,43	693,9	13,05	693,9	8,39
694,8	39,94	694,8	39,38	694,8	34,92	694,8	16,4	694,8	10,08
695,7	38,81	695,7	37,07	695,7	29,99	695,7	9,61	695,7	7,57
696,6	37,35	696,6	37,98	696,6	33,08	696,6	11,2	696,6	7,25
697,5	35,51	697,5	36,68	697,5	28,8	697,5	12,41	697,5	6,53
698,4	37,93	698,4	35,19	698,4	30,39	698,4	12,44	698,4	8,81
699,3	36,74	699,3	37,59	699,3	29,49	699,3	13,55	699,3	7,54
700,2	38	700,2	35,41	700,2	30,67	700,2	12,31	700,2	7,27
701,1	37,2	701,1	37,89	701,1	32,2	701,1	11,89	701,1	10,75
702	35,48	702	33,93	702	30,16	702	12,31	702	5,25
702,9	36,84	702,9	36,2	702,9	29,94	702,9	12,23	702,9	5,6
703,8	36,47	703,8	37,8	703,8	32,58	703,8	10,34	703,8	6,85
704,7	39,75	704,7	35,78	704,7	28,72	704,7	13,65	704,7	6,69
705,6	37,3	705,6	39,77	705,6	31,23	705,6	14,03	705,6	11,59
706,5	37,9	706,5	36,09	706,5	28,92	706,5	12,22	706,5	7,88
707,4	35,61	707,4	38,58	707,4	30,97	707,4	12,93	707,4	8,04
708,3	36,96	708,3	38,26	708,3	31,33	708,3	12,29	708,3	8,69
709,2	38,47	709,2	36,19	709,2	30,55	709,2	10,7	709,2	8,43
710,1	33,58	710,1	37,31	710,1	29,26	710,1	12,48	710,1	6,89
711	37,87	711	39,03	711	31	711	12,51	711	7,97
711,9	36,6	711,9	37,64	711,9	30,83	711,9	12,45	711,9	7,33
712,8	37,88	712,8	37,77	712,8	31,79	712,8	11,77	712,8	8,81
713,7	35,41	713,7	37,12	713,7	31,79	713,7	9,28	713,7	5,52
714,6	39,79	714,6	38,51	714,6	29,84	714,6	14,38	714,6	11,37
715,5	38,88	715,5	40,24	715,5	32,93	715,5	14	715,5	10,82
716,4	39,34	716,4	38,22	716,4	31,57	716,4	11,54	716,4	10,1
717,3	37,89	717,3	38,5	717,3	30,77	717,3	12,45	717,3	8,09
718,2	37,29	718,2	37,12	718,2	31,79	718,2	15,1	718,2	8,77
719,1	38,47	719,1	37,24	719,1	31,91	719,1	13,33	719,1	11,48
720	35,65	720	37,52	720	29,39	720	11,77	720	7,34
720,9	35,98	720,9	35,51	720,9	29,71	720,9	10,19	720,9	7,42
721,8	37,87	721,8	36,42	721,8	31,82	721,8	12,64	721,8	8,02
722,7	33,26	722,7	37	722,7	29,81	722,7	12,6	722,7	6,29
723,6	37,45	723,6	38,32	723,6	29,63	723,6	13,87	723,6	5,97
724,5	39,12	724,5	39,76	724,5	32,65	724,5	13,91	724,5	12,17
725,4	35,15	725,4	35,17	725,4	26,02	725,4	7,95	725,4	7,06
726,3	38,84	726,3	37,99	726,3	31,52	726,3	11,32	726,3	11,33
727,2	34,3	727,2	32,2	727,2	28,97	727,2	10,37	727,2	6,46
728,1	38,91	728,1	37,63	728,1	30,69	728,1	12,93	728,1	9,23
729	36,65	729	39,07	729	32,07	729	13,36	729	9,78
729,9	37,45	729,9	38,78	729,9	31,48	729,9	13,59	729,9	11,13
730,8	36,49	730,8	38,29	730,8	31,74	730,8	13,84	730,8	9,6
731,7	38,38	731,7	36,59	731,7	31,93	731,7	11,95	731,7	9,36
732,6	33,7	732,6	34,93	732,6	28,81	732,6	12,9	732,6	8,52
733,5	39,59	733,5	40,5	733,5	32,5	733,5	12,84	733,5	9,91
734,4	36,46	734,4	38,92	734,4	30,7	734,4	11,72	734,4	7,02
735,3	37,61	735,3	36,84	735,3	31,34	735,3	11,44	735,3	9,02
736,2	33,36	736,2	35,28	736,2	30,13	736,2	8,3	736,2	3,61
737,1	36,82	737,1	37,69	737,1	29,82	737,1	10,17	737,1	9,38
738	35,06	738	35,89	738	29,61	738	12,69	738	7,44
738,9	34,37	738,9	35,51	738,9	27,38	738,9	9,27	738,9	6,79
739,8	37	739,8	37,71	739,8	30,85	739,8	11,26	739,8	7,01
740,7	39,1	740,7	39,63	740,7	30,65	740,7	10,16	740,7	7,96
741,6	38,13	741,6	38,95	741,6	32,79	741,6	13,02	741,6	8,86
742,5	34,94	742,5	37,48	742,5	30,19	742,5	8,58	742,5	7,13
743,4	37,93	743,4	41,53	743,4	36,95	743,4	15,12	743,4	9,53
744,3	35,98	744,3	35,53	744,3	30,23	744,3	9,08	744,3	7,6
745,2	37,67	745,2	38,82	745,2	30,43	745,2	14,27	745,2	11,18
746,1	36,66	746,1	35,24	746,1	30,26	746,1	10,53	746,1	9,99
747	38,73	747	39,9	747	32,89	747	14,43	747	9,81
747,9	35,61	747,9	34,32	747,9	28,98	747,9	10,83	747,9	5,32
748,8	36,41	748,8	40,42	748,8	32,4	748,8	13,61	748,8	10,07
749,7	37,36	749,7	39,93	749,7	32,53	749,7	12,99	749,7	8,69
750,6	36,03	750,6	37,11	750,6	28,79	750,6	12,09	750,6	9,42
751,5	38,18	751,5	39,59	751,5	31,47	751,5	14,48	751,5	10,68
752,4	37,06	752,4	37,41	752,4	30,61	752,4	11,8	752,4	7,07
753,3	35,84	753,3	38,09	753,3	32,94	753,3	12,96	753,3	9,38
754,2	38,75	754,2	39,39	754,2	34,13	754,2	13,68	754,2	10,34
755,1	37,07	755,1	37,87	755,1	30,07	755,1	11,92	755,1	7,79
756	34,91	756	36,77	756	28,88	756	11,47	756	7,95
756,9	32,26	756,9	35,66	756,9	28,84	756,9	10,56	756,9	7,04
757,8	39,54	757,8	40,28	757,8	32,68	757,8	16,11	757,8	14,85
758,7	37,19	758,7	36,42	758,7	31,44	758,7	11,74	758,7	7,56
759,6	37,16	759,6	36,78	759,6	30,94	759,6	12,69	759,6	10,37
760,5	35,94	760,5	33,77	760,5	30,38	760,5	9,95	760,5	7,63
761,4	36,41	761,4	37,19	761,4	29,98	761,4	10,49	761,4	8,07
762,3	35,83	762,3	36,73	762,3	31,5	762,3	13,99	762,3	8,75
763,2	35,94	763,2	36,06	763,2	32,13	763,2	9,82	763,2	8,66
764,1	37,04	764,1	37,32	764,1	31,11	764,1	10,17	764,1	8,43
765	37,09	765	37,04	765	32,49	765	14,04	765	6,45
765,9	37,57	765,9	36,71	765,9	30,95	765,9	10,69	765,9	7,08
766,8	36,33	766,8	37,7	766,8	30,63	766,8	13,73	766,8	7,15
767,7	34,02	767,7	36,24	767,7	28,83	767,7	7,79	767,7	5,65
768,6	36,78	768,6	37,32	768,6	32,76	768,6	13,31	768,6	9,93
769,5	36,61	769,5	35,69	769,5	29,85	769,5	11,43	769,5	6,85
770,4	34,01	770,4	37	770,4	29,79	770,4	7,07	770,4	6,18
771,3	35,53	771,3	36,13	771,3	30,32	771,3	10,1	771,3	8,09
772,2	36,06	772,2	38,71	772,2	31,33	772,2	12,29	772,2	7,75
773,1	36,63	773,1	35,19	773,1	29,08	773,1	10,34	773,1	8,09
774	34,73	774	39,82	774	30,93	774	12,38	774	7,82
774,9	36,76	774,9	37,79	774,9	30	774,9	9,9	774,9	7,89
775,8	36,9	775,8	37,79	775,8	30,58	775,8	10,73	775,8	7,45
776,7	34,17	776,7	34,96	776,7	27,81	776,7	9	776,7	4,77
777,6	37,14	777,6	42,06	777,6	31,61	777,6	13,79	777,6	10,34
778,5	35,81	778,5	35,64	778,5	29,49	778,5	11,34	778,5	7,74
779,4	34,87	779,4	37,12	779,4	29,62	779,4	10,63	779,4	6,52
780,3	33,67	780,3	35	780,3	29,26	780,3	12,16	780,3	7,54
781,2	31,82	781,2	34,21	781,2	28,3	781,2	10,13	781,2	3,88
782,1	37,57	782,1	41,98	782,1	30,08	782,1	11,75	782,1	8,29
783	35,56	783	36,41	783	30,54	783	11,67	783	11,73
783,9	35,12	783,9	36,28	783,9	29,14	783,9	10,86	783,9	5,7
784,8	34,7	784,8	36,99	784,8	30,76	784,8	9,65	784,8	9,09
785,7	34,63	785,7	38,64	785,7	30,81	785,7	11,73	785,7	7,1
786,6	33,39	786,6	34,38	786,6	28,83	786,6	8,67	786,6	6,62
787,5	36,91	787,5	37,91	787,5	29,62	787,5	12,18	787,5	7
788,4	36,75	788,4	37,05	788,4	31,83	788,4	12,32	788,4	9,98
789,3	34,7	789,3	37,01	789,3	29,77	789,3	10,27	789,3	6,97
790,2	35,2	790,2	35,62	790,2	30,94	790,2	11,77	790,2	6,7
791,1	37,44	791,1	39,93	791,1	31,78	791,1	10,93	791,1	10,16
792	34,12	792	34,32	792	29,29	792	9,49	792	6,28
792,9	35,98	792,9	37,7	792,9	32,12	792,9	13,82	792,9	9,02
793,8	37,1	793,8	34,21	793,8	28,75	793,8	10,82	793,8	6,65
794,7	33,31	794,7	34,6	794,7	29,48	794,7	9	794,7	5,16
795,6	34,45	795,6	35,51	795,6	32,26	795,6	10,02	795,6	7,8
796,5	33,41	796,5	34,52	796,5	29,17	796,5	9,46	796,5	6,8
797,4	37,3	797,4	34,24	797,4	30,58	797,4	10,33	797,4	6,65
798,3	33,62	798,3	38,21	798,3	28,92	798,3	9,57	798,3	6,97
799,2	35,71	799,2	37,95	799,2	32,92	799,2	13,66	799,2	9,44
800,1	36,77	800,1	35	800,1	30,03	800,1	9,91	800,1	7,75
801	35,43	801	37,92	801	30,91	801	9,22	801	8,71
801,9	31,75	801,9	36,19	801,9	28,01	801,9	7,96	801,9	7,73
802,8	35,71	802,8	37,69	802,8	31,43	802,8	11,55	802,8	4,56
803,7	38,13	803,7	36,34	803,7	29,15	803,7	8,53	803,7	8,69
804,6	37,36	804,6	40,1	804,6	31,89	804,6	12,86	804,6	7,34
805,5	34,75	805,5	36,61	805,5	29,66	805,5	12,66	805,5	8,92
806,4	34,44	806,4	36,9	806,4	29,76	806,4	11,61	806,4	7,1
807,3	34,45	807,3	35,22	807,3	28,96	807,3	9,79	807,3	4,8
808,2	33,32	808,2	35,35	808,2	31,24	808,2	9,4	808,2	4,68
809,1	34,54	809,1	34,28	809,1	28,2	809,1	8,81	809,1	5,54
810	38,23	810	38,09	810	31,67	810	10,04	810	7,69
810,9	35,56	810,9	35,42	810,9	29,31	810,9	10,38	810,9	8,73
811,8	37,85	811,8	36,13	811,8	30,99	811,8	11,86	811,8	8,99
812,7	35,87	812,7	35,19	812,7	31,91	812,7	9,24	812,7	5,85
813,6	32,7	813,6	33,75	813,6	29,11	813,6	8,31	813,6	2,97
814,5	32,66	814,5	36,87	814,5	29,88	814,5	10,47	814,5	7,37
815,4	35	815,4	35,83	815,4	27,1	815,4	11,58	815,4	7,3
816,3	33,97	816,3	34,87	816,3	28,44	816,3	7,16	816,3	7,72
817,2	32,26	817,2	36,84	817,2	28,08	817,2	9,4	817,2	3,93
818,1	36,66	818,1	38,99	818,1	29,49	818,1	14,77	818,1	9,86
819	36,08	819	35,5	819	28,92	819	9,51	819	7,53
819,9	34,31	819,9	36,2	819,9	30,76	819,9	11,29	819,9	5,99
820,8	34,27	820,8	38,53	820,8	31,43	820,8	12,7	820,8	9,63
821,7	35,84	821,7	40,57	821,7	33,39	821,7	13,2	821,7	10,5
822,6	31,65	822,6	33,65	822,6	30,55	822,6	10,33	822,6	7,94
823,5	34,8	823,5	36,86	823,5	31,52	823,5	8,86	823,5	9,47
824,4	35,04	824,4	35,84	824,4	30,24	824,4	9,5	824,4	8,03
825,3	31,67	825,3	36,31	825,3	28,84	825,3	8,94	825,3	6,71
826,2	32,22	826,2	34,92	826,2	28,39	826,2	9,7	826,2	3,82
827,1	35,04	827,1	38,93	827,1	32,81	827,1	9,69	827,1	9,24
828	34,42	828	35,94	828	32,88	828	13,13	828	5,61
828,9	36,49	828,9	37,68	828,9	31,85	828,9	11,79	828,9	9,35
829,8	35,79	829,8	36,33	829,8	32,55	829,8	12,91	829,8	11,66
830,7	36,54	830,7	37,47	830,7	31,9	830,7	11,31	830,7	9,89
831,6	34,87	831,6	36,42	831,6	29,81	831,6	10,7	831,6	6,33
832,5	36,05	832,5	34,06	832,5	30,01	832,5	13,57	832,5	8,55
833,4	36,28	833,4	38,39	833,4	32,16	833,4	10,78	833,4	12,19
834,3	37,55	834,3	38,87	834,3	33,59	834,3	12,32	834,3	9,6
835,2	34,22	835,2	35,65	835,2	31,84	835,2	10,99	835,2	8,13
836,1	34,22	836,1	35,67	836,1	28,38	836,1	9,6	836,1	6,49
837	33,58	837	35,2	837	28,49	837	8,91	837	6,1
837,9	33,64	837,9	37,49	837,9	29,8	837,9	8,54	837,9	9,41
838,8	33,89	838,8	36,62	838,8	27,46	838,8	9,01	838,8	5,27
839,7	33	839,7	34,08	839,7	28,24	839,7	8,58	839,7	3,73
840,6	34,32	840,6	34,44	840,6	29,25	840,6	9,89	840,6	7,45
841,5	32,65	841,5	35,08	841,5	29,4	841,5	4,71	841,5	2,84
842,4	33,22	842,4	33,71	842,4	25,55	842,4	5,56	842,4	2,85
843,3	35,31	843,3	34,89	843,3	30,26	843,3	11,28	843,3	6,65
844,2	31,91	844,2	38,11	844,2	29,71	844,2	8,31	844,2	7,27
845,1	38,67	845,1	39,63	845,1	33,42	845,1	13,43	845,1	8,63
846	35,25	846	36,12	846	29,98	846	8,34	846	9,45
846,9	35	846,9	36,07	846,9	32,01	846,9	9,66	846,9	7,47
847,8	35,79	847,8	35,16	847,8	28,26	847,8	10,32	847,8	7,59
848,7	34,15	848,7	37,03	848,7	34,3	848,7	11,33	848,7	7,94
849,6	36	849,6	37,5	849,6	30,94	849,6	12,84	849,6	8,83
850,5	34,22	850,5	33,9	850,5	29,09	850,5	7,83	850,5	4,61
851,4	35,01	851,4	34,44	851,4	30,42	851,4	11,36	851,4	7,95
852,3	39,04	852,3	37,56	852,3	32,7	852,3	12,91	852,3	11,6
853,2	36,66	853,2	40,31	853,2	31,37	853,2	9,98	853,2	10,89
854,1	33,86	854,1	36,31	854,1	31,03	854,1	10,54	854,1	9,71
855	34,82	855	35,92	855	28,23	855	7,06	855	7,73
855,9	35,71	855,9	34,97	855,9	32,36	855,9	9	855,9	8,48
856,8	35,81	856,8	35,09	856,8	31,61	856,8	10,53	856,8	7,77
857,7	34,35	857,7	35,86	857,7	29,75	857,7	9,17	857,7	8,93
858,6	34,65	858,6	36,48	858,6	29,38	858,6	10,12	858,6	8,88
859,5	38,49	859,5	41,23	859,5	31,35	859,5	15,02	859,5	9,55
860,4	32,5	860,4	37,3	860,4	27,91	860,4	10,86	860,4	5,19
861,3	31,11	861,3	35,06	861,3	27,35	861,3	9,7	861,3	5,7
862,2	35,23	862,2	37,54	862,2	31,28	862,2	11,15	862,2	8,46
863,1	33,52	863,1	36,17	863,1	29,54	863,1	10,92	863,1	8,14
864	34,39	864	37,8	864	31,57	864	11,55	864	8,95
864,9	32,7	864,9	38,41	864,9	30,72	864,9	11,04	864,9	7,43
865,8	33,79	865,8	37,32	865,8	31,22	865,8	9,32	865,8	6,76
866,7	36,17	866,7	36,01	866,7	29,85	866,7	8,41	866,7	7,16
867,6	35,84	867,6	39,15	867,6	33,37	867,6	12,24	867,6	10,31
868,5	36,13	868,5	35,73	868,5	28,28	868,5	9,89	868,5	6,2
869,4	34,73	869,4	36,13	869,4	27,48	869,4	9,72	869,4	6,57
870,3	36,25	870,3	37,64	870,3	33,32	870,3	11,9	870,3	10,62
871,2	32,61	871,2	36,83	871,2	31,26	871,2	10,54	871,2	9,72
872,1	34,98	872,1	36,64	872,1	31,24	872,1	8,11	872,1	8,37
873	35,11	873	37,03	873	31,54	873	11,2	873	7,15
873,9	34,52	873,9	35,56	873,9	31,16	873,9	7,35	873,9	5,9
874,8	38,39	874,8	41,27	874,8	32,58	874,8	13,2	874,8	12,31
875,7	34,71	875,7	36,49	875,7	31,48	875,7	9,28	875,7	8,53
876,6	35,5	876,6	39,89	876,6	31,74	876,6	11,82	876,6	8,61
877,5	33,32	877,5	36,89	877,5	30,32	877,5	11,64	877,5	7,91
878,4	33,54	878,4	37,24	878,4	30,24	878,4	12,29	878,4	6,11
879,3	35,53	879,3	37	879,3	32,1	879,3	10,38	879,3	9,45
880,2	36,37	880,2	37,38	880,2	29,97	880,2	9,88	880,2	7,65
881,1	36,35	881,1	38,16	881,1	31,49	881,1	12,91	881,1	10,48
882	33,36	882	37,95	882	31,22	882	10,25	882	7,19
882,9	35,61	882,9	36,87	882,9	32,27	882,9	10,55	882,9	5,74
883,8	33,98	883,8	38,31	883,8	30,26	883,8	7,6	883,8	8,57
884,7	35,8	884,7	36,33	884,7	30,35	884,7	11,77	884,7	8,68
885,6	37,98	885,6	38,87	885,6	34,93	885,6	10,18	885,6	12,33
886,5	35,23	886,5	37,09	886,5	33,7	886,5	13,34	886,5	7,68
887,4	34,95	887,4	35,95	887,4	29,38	887,4	8,83	887,4	8,36
888,3	36,64	888,3	39,46	888,3	33,14	888,3	11,56	888,3	10,78
889,2	34,95	889,2	35,2	889,2	30,49	889,2	7,38	889,2	9,12
890,1	36,17	890,1	37,98	890,1	31,84	890,1	11,54	890,1	9,59
891	33,91	891	35,51	891	31,2	891	11,44	891	7,17
891,9	32,26	891,9	34,22	891,9	28,98	891,9	8,61	891,9	6,34
892,8	34,94	892,8	37,53	892,8	31,55	892,8	6,06	892,8	8,85
893,7	34,52	893,7	36,41	893,7	29,95	893,7	8,59	893,7	6,28
894,6	34,01	894,6	38,22	894,6	31,8	894,6	9,58	894,6	7,45
895,5	33,91	895,5	34,08	895,5	28,22	895,5	5,66	895,5	4,94
896,4	36,5	896,4	37,8	896,4	32,95	896,4	10,12	896,4	6,21
897,3	33,48	897,3	36,99	897,3	33,7	897,3	10,14	897,3	8,93
898,2	35,27	898,2	37,9	898,2	33,83	898,2	10,94	898,2	10,74
899,1	33,59	899,1	35,14	899,1	30,57	899,1	6,74	899,1	8,62
900	37,51	900	40,34	900	31,3	900	12,75	900	10,27
900,9	34,61	900,9	38,27	900,9	32,01	900,9	8,99	900,9	9
901,8	34,09	901,8	36,74	901,8	28,78	901,8	8,32	901,8	8,71
902,7	34,16	902,7	35,55	902,7	30,17	902,7	8,73	902,7	5,09
903,6	35,56	903,6	35,88	903,6	31	903,6	11,32	903,6	8,63
904,5	34,52	904,5	39,31	904,5	32,85	904,5	9,71	904,5	6,91
905,4	33,89	905,4	37,58	905,4	30,21	905,4	9,98	905,4	7,81
906,3	33,79	906,3	38,26	906,3	32,16	906,3	9,13	906,3	9,52
907,2	35,44	907,2	37,21	907,2	30,68	907,2	9,95	907,2	7,85
908,1	34,1	908,1	37,6	908,1	31,95	908,1	11,71	908,1	8,27
909	29,75	909	33,28	909	28,3	909	6,22	909	5,4
909,9	34,58	909,9	38,77	909,9	31,09	909,9	11,89	909,9	8,97
910,8	32,57	910,8	33,32	910,8	27,46	910,8	8,5	910,8	7,04
911,7	34,77	911,7	37,54	911,7	29,98	911,7	6,85	911,7	8,17
912,6	32	912,6	36,17	912,6	30,02	912,6	9,42	912,6	8,76
913,5	34,52	913,5	36,68	913,5	31,87	913,5	7,54	913,5	8,26
914,4	34,11	914,4	36,34	914,4	31,15	914,4	8,35	914,4	10,09
915,3	33,13	915,3	34,79	915,3	31,19	915,3	6,78	915,3	9,36
916,2	35,83	916,2	33,69	916,2	28,26	916,2	8,96	916,2	6,54
917,1	35,45	917,1	37,02	917,1	31,67	917,1	10,76	917,1	6,03
918	33,79	918	36,78	918	28,66	918	7,23	918	8,71
918,9	36,16	918,9	35,17	918,9	31,19	918,9	6,44	918,9	5,83
919,8	33,97	919,8	36,91	919,8	30,3	919,8	10,07	919,8	5,49
920,7	37,24	920,7	35,91	920,7	32,62	920,7	8,46	920,7	6,75
921,6	36,07	921,6	38,25	921,6	32,75	921,6	11,92	921,6	5,79
922,5	33,83	922,5	37,52	922,5	29,58	922,5	9,3	922,5	6,93
923,4	33,03	923,4	35,86	923,4	28,76	923,4	7,65	923,4	6,71
924,3	32,4	924,3	36,1	924,3	30,47	924,3	6,31	924,3	7,5
925,2	34,13	925,2	36,88	925,2	29,28	925,2	7,75	925,2	7,89
926,1	33,94	926,1	38,42	926,1	31,44	926,1	6,48	926,1	7,76
927	36,46	927	35,03	927	32,13	927	9,5	927	9,32
927,9	34,62	927,9	38,1	927,9	31,75	927,9	10,1	927,9	9,23
928,8	34,25	928,8	38,47	928,8	30,64	928,8	11,97	928,8	10,38
929,7	31,85	929,7	33,21	929,7	28,22	929,7	10,13	929,7	7,03
930,6	34,37	930,6	33,99	930,6	28,29	930,6	10,05	930,6	6,16
931,5	34,93	931,5	36,93	931,5	30,04	931,5	10,11	931,5	9,37
932,4	34,67	932,4	37,71	932,4	31,89	932,4	10,65	932,4	9,61
933,3	31,25	933,3	33,24	933,3	30,65	933,3	7,5	933,3	7,23
934,2	31,7	934,2	35,23	934,2	28,7	934,2	9,53	934,2	6,56
935,1	33,46	935,1	37,29	935,1	30,01	935,1	9,94	935,1	8,25
936	35,04	936	36,08	936	29,52	936	7,99	936	8,93
936,9	33,63	936,9	36,12	936,9	31,9	936,9	8,49	936,9	6,73
937,8	32,51	937,8	33,92	937,8	28,02	937,8	8,35	937,8	6,86
938,7	33,68	938,7	36,58	938,7	30,53	938,7	6,49	938,7	9,65
939,6	33,37	939,6	37,11	939,6	29,69	939,6	11,45	939,6	6,72
940,5	33,53	940,5	35,73	940,5	32,36	940,5	10,02	940,5	8,62
941,4	32,63	941,4	36,08	941,4	33,04	941,4	8,27	941,4	5,91
942,3	36,4	942,3	35,78	942,3	32,81	942,3	12,54	942,3	7,37
943,2	33,06	943,2	35,46	943,2	30,59	943,2	7,56	943,2	6,52
944,1	32,96	944,1	37,97	944,1	31,08	944,1	9,7	944,1	8,48
945	31,49	945	36,17	945	29,85	945	9,63	945	6,44
945,9	31,99	945,9	36,54	945,9	28,67	945,9	5,95	945,9	6,44
946,8	36,67	946,8	37,64	946,8	32,2	946,8	8,14	946,8	8,02
947,7	34,03	947,7	38,73	947,7	30,98	947,7	7,32	947,7	9,83
948,6	30,76	948,6	34,14	948,6	28,29	948,6	5,65	948,6	7,63
949,5	33,24	949,5	34,26	949,5	30,58	949,5	5,43	949,5	9,8
950,4	31,96	950,4	34,65	950,4	29,63	950,4	7,83	950,4	6,94
951,3	35,93	951,3	38,45	951,3	31,61	951,3	10,44	951,3	10,3
952,2	33,14	952,2	33,45	952,2	28,13	952,2	8,25	952,2	8,37
953,1	32,87	953,1	35,24	953,1	28,32	953,1	9,62	953,1	6,74
954	33,39	954	38	954	31,84	954	6,88	954	10,19
954,9	31,62	954,9	34,94	954,9	30,57	954,9	9,02	954,9	8,05
955,8	30,96	955,8	34,05	955,8	25,18	955,8	6,7	955,8	4,94
956,7	34,51	956,7	36,04	956,7	30,17	956,7	8,81	956,7	6,07
957,6	32	957,6	36,87	957,6	30,81	957,6	8,02	957,6	8,9
958,5	34,86	958,5	39,31	958,5	33,15	958,5	10,24	958,5	11,21
959,4	36,43	959,4	38,4	959,4	32,74	959,4	11,05	959,4	11,58
960,3	32,03	960,3	35,37	960,3	29,61	960,3	9,14	960,3	8,26
961,2	34,02	961,2	37,29	961,2	29,51	961,2	10,39	961,2	8,63
962,1	31,5	962,1	36,09	962,1	28,54	962,1	7,07	962,1	8,19
963	32,88	963	36,33	963	30,45	963	6,81	963	10,85
963,9	32,74	963,9	36,04	963,9	28,87	963,9	5,07	963,9	9,41
964,8	31,95	964,8	34,19	964,8	27,98	964,8	5,6	964,8	6,04
965,7	33,77	965,7	38,8	965,7	33,09	965,7	7,89	965,7	9,17
966,6	32,98	966,6	37,42	966,6	30,92	966,6	7,53	966,6	6,15
967,5	32,97	967,5	35,13	967,5	30,55	967,5	9,4	967,5	8,5
968,4	33,02	968,4	35,18	968,4	30,19	968,4	9,33	968,4	8,72
969,3	32,18	969,3	36,21	969,3	30,58	969,3	6,46	969,3	8,53
970,2	32,31	970,2	35,48	970,2	27,59	970,2	8,46	970,2	4,8
