# Supplementary material for: The Cold Shock Protein CspB from Mycobacterium tuberculosis Binds to MTS0997 sRNA and MTS1338 sRNA as a Dimer
Source: Int J Mol Sci. 2026 Jan 9;27(2):663. doi: 10.3390/ijms27020663 (PMC12840758; doi:10.3390/ijms27020663)
Supplement: Supplementary file 1 [file ijms-27-00663-s001.zip › SPR raw data/oligoU 500 250 125 62 31 150mMNaCl.txt]

L2A1()_X	L2A1()_Y	L2A3()_X	L2A3()_Y	L2A6()_X	L2A6()_Y
-249,3	-1,73	-249,3	1,35	-249,3	1,66
-248,4	0,55	-248,4	1,02	-248,4	-1,8
-247,5	-1,36	-247,5	-1,27	-247,5	-0,19
-246,6	-4,8	-246,6	-1,31	-246,6	0,71
-245,7	-1,02	-245,7	1,14	-245,7	0,27
-244,8	0,88	-244,8	-2,45	-244,8	-2,27
-243,9	0,37	-243,9	-1,71	-243,9	-1,17
-243	0,37	-243	-0,18	-243	-1,17
-242,1	0,37	-242,1	1,66	-242,1	-1,17
-241,2	0,37	-241,2	-0,29	-241,2	-1,17
-240,3	0,37	-240,3	1,25	-240,3	-1,17
-239,4	0,37	-239,4	-0,13	-239,4	0,41
-238,5	-3,58	-238,5	0,29	-238,5	0,17
-237,6	-2,19	-237,6	-0,71	-237,6	-1,13
-236,7	-0,38	-236,7	-0,32	-236,7	-1
-235,8	-0,01	-235,8	0,2	-235,8	-2,84
-234,9	-0,2	-234,9	-1,6	-234,9	0,88
-234	0,59	-234	1,17	-234	-0,69
-233,1	-2,04	-233,1	0,39	-233,1	-1,82
-232,2	-1,99	-232,2	-1,69	-232,2	-1,35
-231,3	-3,58	-231,3	-0,77	-231,3	-2,41
-230,4	-1,4	-230,4	-0,53	-230,4	-0,08
-229,5	-2,93	-229,5	-3,64	-229,5	-3,15
-228,6	-0,73	-228,6	-3,39	-228,6	-2,45
-227,7	-3,96	-227,7	-1,95	-227,7	-2,44
-226,8	-2,13	-226,8	-3,66	-226,8	-1,9
-225,9	-2,55	-225,9	-2,69	-225,9	-4,57
-225	-1,92	-225	-0,34	-225	0,97
-224,1	-3	-224,1	-4,2	-224,1	-3,75
-223,2	0,18	-223,2	-0,19	-223,2	-0,79
-222,3	-0,23	-222,3	-1,37	-222,3	0,6
-221,4	-0,28	-221,4	-2,18	-221,4	-0,4
-220,5	-1,56	-220,5	1,02	-220,5	0,12
-219,6	0,11	-219,6	-1,19	-219,6	-2,96
-218,7	-1,16	-218,7	-1,07	-218,7	-1,26
-217,8	-1,67	-217,8	0,84	-217,8	-0,06
-216,9	-2,51	-216,9	0,53	-216,9	1,12
-216	-0,07	-216	-1,51	-216	-0,29
-215,1	-0,07	-215,1	-3,81	-215,1	-2,13
-214,2	-2,74	-214,2	-0,33	-214,2	1,33
-213,3	-2,11	-213,3	-1,05	-213,3	1,13
-212,4	-3,22	-212,4	-0,95	-212,4	-2,14
-211,5	-2,26	-211,5	0,01	-211,5	0,28
-210,6	0,05	-210,6	-0,45	-210,6	-0,43
-209,7	-4,19	-209,7	-1,44	-209,7	-2,88
-208,8	-2,86	-208,8	-0,19	-208,8	0,15
-207,9	0,3	-207,9	-2,43	-207,9	0,27
-207	-2,05	-207	1,37	-207	-0,18
-206,1	-3,82	-206,1	0,14	-206,1	-1,9
-205,2	-0,22	-205,2	-1,61	-205,2	-0,86
-204,3	-0,61	-204,3	-0,38	-204,3	-0,06
-203,4	-1,16	-203,4	-2,26	-203,4	-1,35
-202,5	-0,09	-202,5	-1,66	-202,5	-2,73
-201,6	-1,75	-201,6	-1,32	-201,6	1,51
-200,7	-1,49	-200,7	-0,71	-200,7	0,2
-199,8	-3,77	-199,8	-0,76	-199,8	-2,16
-198,9	-1,45	-198,9	-0,35	-198,9	-0,4
-198	-3,29	-198	0,7	-198	0,25
-197,1	-0,27	-197,1	-3,06	-197,1	0,83
-196,2	-1,39	-196,2	0,46	-196,2	0,82
-195,3	-0,12	-195,3	-1,47	-195,3	-1,12
-194,4	-4,7	-194,4	-3,09	-194,4	-1,45
-193,5	-2,81	-193,5	0,08	-193,5	0,43
-192,6	-4,9	-192,6	0,18	-192,6	0,55
-191,7	-0,96	-191,7	-2,82	-191,7	-2,01
-190,8	0,21	-190,8	0,09	-190,8	-2,95
-189,9	-1,23	-189,9	-0,3	-189,9	2,89
-189	-7,06	-189	-1,17	-189	-2,17
-188,1	-3,37	-188,1	0,78	-188,1	-0,81
-187,2	-2,72	-187,2	0,72	-187,2	0,28
-186,3	-0,8	-186,3	0,65	-186,3	1,27
-185,4	-1,5	-185,4	-1,65	-185,4	-1,81
-184,5	-0,23	-184,5	-3,07	-184,5	-2,02
-183,6	-1,5	-183,6	-2,87	-183,6	-0,84
-182,7	-1,51	-182,7	-2,21	-182,7	-1,53
-181,8	-0,14	-181,8	-3,95	-181,8	-2,48
-180,9	-0,79	-180,9	-2,2	-180,9	-0,24
-180	-2,97	-180	-0,09	-180	-0,71
-179,1	2	-179,1	-1,43	-179,1	-0,19
-178,2	-0,37	-178,2	-1,71	-178,2	-3,86
-177,3	-2,85	-177,3	1,89	-177,3	-1,62
-176,4	0,79	-176,4	-0,82	-176,4	-0,53
-175,5	-3,08	-175,5	-3,29	-175,5	-1,52
-174,6	-1,69	-174,6	-0,02	-174,6	-0,67
-173,7	1,05	-173,7	-3,74	-173,7	-2,66
-172,8	-1,43	-172,8	-1,89	-172,8	-1,53
-171,9	-1,63	-171,9	-3,34	-171,9	-2,79
-171	-3,49	-171	-1,96	-171	0,48
-170,1	-3,03	-170,1	0,19	-170,1	-1,18
-169,2	1,09	-169,2	-0,49	-169,2	1,2
-168,3	-3,57	-168,3	0,03	-168,3	-0,88
-167,4	-2,32	-167,4	0	-167,4	-0,43
-166,5	-1,58	-166,5	-0,27	-166,5	-0,81
-165,6	-6,7	-165,6	-1,19	-165,6	-1,85
-164,7	-1,52	-164,7	1,3	-164,7	0,21
-163,8	-1,47	-163,8	1,03	-163,8	0,91
-162,9	-0,17	-162,9	2,09	-162,9	-1,16
-162	-3,76	-162	-2,88	-162	-1,71
-161,1	-0,85	-161,1	0,15	-161,1	-1,7
-160,2	-2,05	-160,2	-1,21	-160,2	-1,93
-159,3	-1,1	-159,3	-3,19	-159,3	-1,51
-158,4	-0,83	-158,4	0,16	-158,4	1,1
-157,5	-1,16	-157,5	-0,23	-157,5	-0,05
-156,6	-2,23	-156,6	-3,87	-156,6	-1,27
-155,7	-0,3	-155,7	-0,71	-155,7	1,18
-154,8	-1,94	-154,8	-1,12	-154,8	-0,16
-153,9	1,2	-153,9	-1,36	-153,9	0,1
-153	-2,55	-153	-1,91	-153	-1,57
-152,1	-1,66	-152,1	-0,48	-152,1	-1,16
-151,2	-3,74	-151,2	-1,73	-151,2	0,49
-150,3	-1,7	-150,3	-2,54	-150,3	-1,89
-149,4	-2	-149,4	0,99	-149,4	3,3
-148,5	1,15	-148,5	-2,03	-148,5	-0,97
-147,6	-0,13	-147,6	3,04	-147,6	2,64
-146,7	-3,16	-146,7	-0,24	-146,7	-0,02
-145,8	-2,66	-145,8	0,86	-145,8	1,97
-144,9	-2,69	-144,9	-0,1	-144,9	-0,34
-144	-1,79	-144	-1,48	-144	-1,32
-143,1	-1,67	-143,1	-1,08	-143,1	-0,91
-142,2	-2,93	-142,2	-0,69	-142,2	0,58
-141,3	-1,61	-141,3	1,05	-141,3	2,27
-140,4	1,82	-140,4	-1,45	-140,4	-0,04
-139,5	-0,2	-139,5	-0,21	-139,5	2,24
-138,6	-2,16	-138,6	-1,28	-138,6	1,39
-137,7	-5,41	-137,7	-0,97	-137,7	-1,4
-136,8	-1,41	-136,8	-1,3	-136,8	-1,38
-135,9	-0,82	-135,9	1,46	-135,9	-0,55
-135	-3,92	-135	-2,55	-135	-2,61
-134,1	-2,04	-134,1	-2,03	-134,1	-0,38
-133,2	0,99	-133,2	-1,86	-133,2	-1,51
-132,3	-2,21	-132,3	-2,97	-132,3	-0,84
-131,4	-0,17	-131,4	-0,48	-131,4	-2,35
-130,5	-1,33	-130,5	-0,83	-130,5	1,53
-129,6	-4,19	-129,6	0,34	-129,6	1,19
-128,7	-2,32	-128,7	-1,63	-128,7	-1,98
-127,8	-2,98	-127,8	1,37	-127,8	-1,02
-126,9	-2,15	-126,9	0,44	-126,9	1,69
-126	-4,82	-126	-1,74	-126	-0,34
-125,1	-1,74	-125,1	1,04	-125,1	1,46
-124,2	-3,24	-124,2	-0,55	-124,2	-0,97
-123,3	-1,06	-123,3	0,4	-123,3	-1,38
-122,4	0,46	-122,4	1,93	-122,4	0,72
-121,5	-0,01	-121,5	-0,98	-121,5	-0,24
-120,6	-4,37	-120,6	-1,29	-120,6	-0,46
-119,7	-0,97	-119,7	1,29	-119,7	0,3
-118,8	-3,62	-118,8	-0,89	-118,8	-0,28
-117,9	-2,03	-117,9	1,78	-117,9	0,03
-117	-2,55	-117	0,7	-117	1,34
-116,1	-1,8	-116,1	-0,54	-116,1	-0,6
-115,2	-0,61	-115,2	-1,96	-115,2	0,33
-114,3	-0,96	-114,3	-6,34	-114,3	-2,03
-113,4	-4,35	-113,4	-0,27	-113,4	1,87
-112,5	0,24	-112,5	1,09	-112,5	-0,31
-111,6	-0,58	-111,6	1,43	-111,6	-0,79
-110,7	2,46	-110,7	-0,84	-110,7	1,44
-109,8	-4,29	-109,8	2,43	-109,8	2,38
-108,9	-3,01	-108,9	-3,25	-108,9	-1,02
-108	-1,21	-108	1,44	-108	-0,81
-107,1	-2,13	-107,1	1,3	-107,1	0,16
-106,2	0,95	-106,2	0,8	-106,2	-1,49
-105,3	-2,71	-105,3	-0,21	-105,3	1,46
-104,4	0,54	-104,4	0,21	-104,4	-1,61
-103,5	-0,17	-103,5	-1,59	-103,5	-0,33
-102,6	-2,34	-102,6	-2,17	-102,6	1,81
-101,7	-2,03	-101,7	0,03	-101,7	0
-100,8	-1,22	-100,8	0,7	-100,8	-1,88
-99,9	-0,81	-99,9	4,05	-99,9	1,92
-99	0,26	-99	0,69	-99	-0,12
-98,1	-2,88	-98,1	-0,83	-98,1	1,62
-97,2	-2,67	-97,2	1,39	-97,2	2,04
-96,3	-2,58	-96,3	0,65	-96,3	-1,19
-95,4	1,69	-95,4	2,95	-95,4	1,09
-94,5	-3,07	-94,5	-0,13	-94,5	-1,8
-93,6	-2,18	-93,6	-1,5	-93,6	-0,17
-92,7	-2,54	-92,7	0,19	-92,7	-1,12
-91,8	-1,42	-91,8	0,26	-91,8	-0,76
-90,9	-1,94	-90,9	-3,7	-90,9	-0,93
-90	-1,35	-90	-1	-90	-0,09
-89,1	-0,88	-89,1	-2,33	-89,1	-1,49
-88,2	-1,97	-88,2	2,59	-88,2	0,87
-87,3	-2,73	-87,3	-1,34	-87,3	-1,07
-86,4	-1,24	-86,4	-1,53	-86,4	-0,22
-85,5	-3,18	-85,5	-0,12	-85,5	-1,32
-84,6	-1,39	-84,6	0,33	-84,6	1,21
-83,7	-1,14	-83,7	0,74	-83,7	2,87
-82,8	-1,04	-82,8	2,06	-82,8	2,09
-81,9	-0,03	-81,9	0,46	-81,9	0,64
-81	-0,31	-81	-0,96	-81	1,43
-80,1	-1,09	-80,1	-1,72	-80,1	2,07
-79,2	0,85	-79,2	-1,76	-79,2	0,08
-78,3	0,56	-78,3	-0,12	-78,3	-0,12
-77,4	-0,34	-77,4	-1,12	-77,4	-0,12
-76,5	0,92	-76,5	-0,89	-76,5	0,15
-75,6	1,95	-75,6	-2,79	-75,6	-3,21
-74,7	1,23	-74,7	0,72	-74,7	-1,06
-73,8	-0,39	-73,8	-0,4	-73,8	1,3
-72,9	-1,57	-72,9	1,78	-72,9	1,02
-72	-2,31	-72	2,77	-72	4,21
-71,1	0,81	-71,1	-0,44	-71,1	-0,1
-70,2	2,15	-70,2	1,83	-70,2	0,44
-69,3	-4,07	-69,3	3,5	-69,3	2,1
-68,4	-2	-68,4	1,68	-68,4	-1,15
-67,5	0,27	-67,5	-1,09	-67,5	-1,38
-66,6	1,11	-66,6	0,45	-66,6	-0,21
-65,7	-1,95	-65,7	-0,84	-65,7	0,31
-64,8	-1,68	-64,8	-3,07	-64,8	0,09
-63,9	-0,47	-63,9	-2,04	-63,9	-0,37
-63	-3,33	-63	-0,91	-63	0,51
-62,1	-0,64	-62,1	-1,59	-62,1	1,42
-61,2	-3,5	-61,2	-3,36	-61,2	-4,06
-60,3	-1,37	-60,3	-0,75	-60,3	-1,03
-59,4	1,49	-59,4	1,83	-59,4	1,1
-58,5	0,56	-58,5	2,86	-58,5	1,42
-57,6	-1,67	-57,6	3,02	-57,6	-0,89
-56,7	-1,98	-56,7	-0,99	-56,7	1,64
-55,8	-0,18	-55,8	0,07	-55,8	-0,17
-54,9	-3,47	-54,9	-0,36	-54,9	0,07
-54	-0,05	-54	-1,37	-54	0,12
-53,1	-1,11	-53,1	4,46	-53,1	0,48
-52,2	-2,58	-52,2	0,56	-52,2	-2,61
-51,3	-0,24	-51,3	-0,11	-51,3	-2,12
-50,4	-1,24	-50,4	-0,22	-50,4	-0,26
-49,5	-0,53	-49,5	-2,15	-49,5	0,56
-48,6	-3,78	-48,6	0,91	-48,6	-0,46
-47,7	-0,22	-47,7	1,24	-47,7	1,43
-46,8	-2,14	-46,8	-1,48	-46,8	-0,48
-45,9	-2,46	-45,9	-2,89	-45,9	-1,34
-45	-2,54	-45	-0,88	-45	-1,42
-44,1	1,14	-44,1	1,46	-44,1	-0,95
-43,2	-0,75	-43,2	0,23	-43,2	-1,44
-42,3	-3,88	-42,3	-1,95	-42,3	-0,37
-41,4	-1,94	-41,4	0,58	-41,4	-1,84
-40,5	-2,03	-40,5	-3,58	-40,5	-1,06
-39,6	-1,23	-39,6	1,48	-39,6	2,18
-38,7	0,73	-38,7	-1,31	-38,7	0,35
-37,8	-1,32	-37,8	-2,02	-37,8	1,18
-36,9	0,42	-36,9	-1,29	-36,9	-1,71
-36	-1,81	-36	0,55	-36	-1,41
-35,1	-1,92	-35,1	1,79	-35,1	0,59
-34,2	-0,24	-34,2	-3,09	-34,2	-3,83
-33,3	-1,76	-33,3	2,19	-33,3	-1,18
-32,4	-1,39	-32,4	-0,92	-32,4	1,17
-31,5	0,29	-31,5	-0,82	-31,5	-2,62
-30,6	-1,37	-30,6	0,11	-30,6	0,74
-29,7	0,46	-29,7	-1,33	-29,7	1,4
-28,8	-3,4	-28,8	-0,87	-28,8	-1
-27,9	-0,2	-27,9	2,72	-27,9	3,29
-27	0,82	-27	-1,02	-27	-0,15
-26,1	0,06	-26,1	-2,92	-26,1	-4,11
-25,2	0,26	-25,2	-0,56	-25,2	0,95
-24,3	-0,22	-24,3	0,4	-24,3	-1,11
-23,4	-4,29	-23,4	0,47	-23,4	0,8
-22,5	0,57	-22,5	-0,76	-22,5	1,03
-21,6	-0,98	-21,6	0,21	-21,6	1,26
-20,7	2,62	-20,7	1,58	-20,7	0,41
-19,8	-1,49	-19,8	1,28	-19,8	2,63
-18,9	0,43	-18,9	1,93	-18,9	-0,52
-18	-1,37	-18	-1,09	-18	-2,35
-17,1	-0,15	-17,1	-2,09	-17,1	-0,91
-16,2	0,32	-16,2	3,29	-16,2	2,23
-15,3	-0,5	-15,3	-0,13	-15,3	1,94
-14,4	-0,8	-14,4	-2,58	-14,4	-1,28
-13,5	-2,71	-13,5	-1,37	-13,5	0,94
-12,6	-2,47	-12,6	-1,65	-12,6	-1,77
-11,7	-0,79	-11,7	-0,29	-11,7	-0,41
-10,8	-0,31	-10,8	1,18	-10,8	-1,53
-9,9	0,1	-9,9	0,4	-9,9	0,72
-9	1,04	-9	1,07	-9	1,74
-8,1	-1,04	-8,1	-2,16	-8,1	-1,58
-7,2	-3,81	-7,2	0,11	-7,2	1,77
-6,3	-0,65	-6,3	0,8	-6,3	-1,6
-5,4	-1,46	-5,4	1,73	-5,4	1,22
-4,5	-1,32	-4,5	-0,43	-4,5	-0,73
		-3,6	1,89	-3,6	-1,17
		-2,7	0,27	-2,7	-1,76
-1,8		-1,8	0,89	-1,8	1,4
-0,9	2,03	-0,9	-1,68	-0,9	-0,15
0	-0,18	0	2,93	0	1,26
0,9	-2,35	0,9	-0,93	0,9	-0,41
1,8	-2,62	1,8	-0,13	1,8	2,4
2,7	0,25	2,7	-1,29	2,7	1,94
3,6	2,87	3,6	0,67	3,6	6,26
4,5	0,58	4,5	1,39	4,5	7,41
	-1,49	5,4	0	5,4	8,57
6,3	0,39	6,3	1,63	6,3	6
7,2	1,6	7,2	0,66	7,2	9,22
8,1	2,07	8,1	1,81	8,1	9,83
9	1,08	9	0,7	9	8,8
9,9	2,36	9,9	1,97	9,9	10,15
10,8	1,5	10,8	3,87	10,8	10,74
11,7	0,22	11,7	2,61	11,7	11,2
12,6	2,8	12,6	-1,07	12,6	9,4
13,5	2,54	13,5	-0,05	13,5	9,07
14,4	1,34	14,4	2,77	14,4	10,8
15,3	1,72	15,3	2,94	15,3	13,16
16,2	4,51	16,2	2,35	16,2	8,34
17,1	0,56	17,1	4,83	17,1	12,74
18	0,97	18	4,1	18	14,49
18,9	3,51	18,9	3,66	18,9	13,69
19,8	5,38	19,8	3,04	19,8	14,08
20,7	2,59	20,7	2,35	20,7	11,56
21,6	1,17	21,6	2,44	21,6	12,46
22,5	4,61	22,5	3,79	22,5	13,6
23,4	1,66	23,4	1,64	23,4	15,7
24,3	5,8	24,3	2,79	24,3	11,62
25,2	6,31	25,2	5,13	25,2	14,11
26,1	4,38	26,1	6,85	26,1	14,65
27	5,57	27	5,08	27	15,9
27,9	4,2	27,9	5,81	27,9	16,72
28,8	3,12	28,8	4,91	28,8	16,62
29,7	4,66	29,7	5,78	29,7	16,78
30,6	2,01	30,6	6,91	30,6	16,72
31,5	5,45	31,5	3,23	31,5	15,81
32,4	7,17	32,4	4,43	32,4	15,36
33,3	4,62	33,3	5,53	33,3	17,07
34,2	3,49	34,2	6,81	34,2	17
35,1	7,3	35,1	5,8	35,1	18,46
36	10,05	36	6,36	36	19,23
36,9	6,46	36,9	7,48	36,9	18,07
37,8	7,23	37,8	5,27	37,8	18,58
38,7	6,35	38,7	8,15	38,7	20,16
39,6	4,98	39,6	8,06	39,6	18,04
40,5	6,93	40,5	9,35	40,5	17,83
41,4	7,3	41,4	4,2	41,4	19,1
42,3	6,37	42,3	7,5	42,3	18,43
43,2	6,47	43,2	9,18	43,2	21,24
44,1	7,04	44,1	7,39	44,1	18,7
45	4,57	45	6,89	45	18,16
45,9	8,31	45,9	7,59	45,9	20,7
46,8	8,01	46,8	8,04	46,8	23,21
47,7	9,85	47,7	10,04	47,7	22,38
48,6	7,92	48,6	9,75	48,6	20,93
49,5	10,69	49,5	6,6	49,5	21,86
50,4	10,94	50,4	10,15	50,4	21,8
51,3	8,49	51,3	12,52	51,3	24,06
52,2	7,66	52,2	7,81	52,2	21,1
53,1	11,61	53,1	9,11	53,1	21,35
54	9,63	54	9,53	54	23,53
54,9	8,84	54,9	6,92	54,9	24,48
55,8	8,32	55,8	11,04	55,8	24,19
56,7	6,54	56,7	9,83	56,7	23,31
57,6	12,24	57,6	10,33	57,6	23,54
58,5	10,53	58,5	13,13	58,5	23,02
59,4	12,16	59,4	9,36	59,4	25,28
60,3	10,74	60,3	12,15	60,3	26,41
61,2	8,87	61,2	14,16	61,2	24,66
62,1	8,42	62,1	13,1	62,1	28,12
63	8,93	63	12,8	63	24,03
63,9	13,52	63,9	14,49	63,9	26,1
64,8	13,1	64,8	11,61	64,8	25,57
65,7	8,65	65,7	11,24	65,7	24,68
66,6	11,46	66,6	13,25	66,6	26,57
67,5	11,2	67,5	13,15	67,5	27,21
68,4	12,07	68,4	13,11	68,4	28,94
69,3	12,84	69,3	9,83	69,3	27,57
70,2	11,83	70,2	11,43	70,2	27,61
71,1	13,84	71,1	14,44	71,1	26,56
72	11,62	72	13,94	72	27,94
72,9	9,85	72,9	11,85	72,9	26,68
73,8	11,96	73,8	15,44	73,8	28,79
74,7	10,58	74,7	16	74,7	26,79
75,6	13,43	75,6	16,65	75,6	30,19
76,5	12,62	76,5	14,24	76,5	29,43
77,4	13,51	77,4	13,99	77,4	29,8
78,3	13,7	78,3	14,84	78,3	29,58
79,2	13,96	79,2	16,31	79,2	30,03
80,1	13,49	80,1	15,28	80,1	30,49
81	15,79	81	13,57	81	28,84
81,9	15,03	81,9	17,76	81,9	30,8
82,8	15,35	82,8	17,57	82,8	28,33
83,7	13,87	83,7	16,83	83,7	30,84
84,6	12,96	84,6	17,23	84,6	27,97
85,5	14,65	85,5	16,72	85,5	31,46
86,4	14,51	86,4	17,42	86,4	31,67
87,3	14,37	87,3	18,86	87,3	32,49
88,2	16,34	88,2	17,27	88,2	31,75
89,1	12,51	89,1	16,2	89,1	29,04
90	16,23	90	18,77	90	34,35
90,9	15,82	90,9	19,41	90,9	32,56
91,8	16,16	91,8	18,57	91,8	32,74
92,7	14,3	92,7	19,49	92,7	34,35
93,6	16,4	93,6	19,7	93,6	32,41
94,5	18,28	94,5	18,13	94,5	34,88
95,4	17,02	95,4	22,84	95,4	33,49
96,3	16,84	96,3	17,57	96,3	31,95
97,2	17,14	97,2	18,27	97,2	34,3
98,1	15,64	98,1	19,79	98,1	33,75
99	19,17	99	20,02	99	36,63
99,9	13,17	99,9	19,26	99,9	37,07
100,8	16,81	100,8	20,82	100,8	35,01
101,7	17,79	101,7	21,24	101,7	33,84
102,6	16,74	102,6	20,49	102,6	35,58
103,5	17,84	103,5	20,4	103,5	35,54
104,4	18,95	104,4	17,95	104,4	36,32
105,3	18,49	105,3	21,37	105,3	37,28
106,2	19,27	106,2	25,02	106,2	36,64
107,1	20,79	107,1	20,83	107,1	36,87
108	18,72	108	21,26	108	37,13
108,9	15,88	108,9	22,34	108,9	34,62
109,8	21,62	109,8	23,88	109,8	39,38
110,7	19,57	110,7	23,89	110,7	37,91
111,6	19,59	111,6	19,02	111,6	37,84
112,5	20,92	112,5	22,53	112,5	38,96
113,4	16,96	113,4	21,92	113,4	38,18
114,3	22,92	114,3	23,28	114,3	38,81
115,2	21,24	115,2	23,91	115,2	40,1
116,1	20,98	116,1	24,88	116,1	41,23
117	17,72	117	21,87	117	37,53
117,9	23,58	117,9	24,49	117,9	39,64
118,8	21,27	118,8	22,9	118,8	40,5
119,7	22,42	119,7	23,66	119,7	40,92
120,6	19,58	120,6	23,74	120,6	40,71
121,5	23,11	121,5	26,47	121,5	41,19
122,4	20,49	122,4	25,72	122,4	42,22
123,3	19,68	123,3	21,85	123,3	39,41
124,2	21,37	124,2	25,23	124,2	40,38
125,1	24,64	125,1	25,78	125,1	41,51
126	21,54	126	25,7	126	41,46
126,9	22	126,9	27,69	126,9	42,15
127,8	23,22	127,8	25,04	127,8	41,28
128,7	24,64	128,7	26,25	128,7	42,69
129,6	25,31	129,6	24,12	129,6	41,59
130,5	23,35	130,5	25,97	130,5	42,13
131,4	22,67	131,4	28,49	131,4	45,65
132,3	25,02	132,3	28,44	132,3	44,3
133,2	23,58	133,2	28,77	133,2	43,68
134,1	24,28	134,1	28,63	134,1	44,64
135	25,47	135	27,68	135	42,12
135,9	26,46	135,9	29	135,9	43,27
136,8	21,6	136,8	30,3	136,8	44,79
137,7	25,1	137,7	28,84	137,7	43,68
138,6	25,37	138,6	29,68	138,6	45,57
139,5	24,89	139,5	31,08	139,5	46,77
140,4	24,07	140,4	29,06	140,4	45,27
141,3	25,63	141,3	31,38	141,3	47,68
142,2	24,62	142,2	29,78	142,2	45,52
143,1	22,91	143,1	29,45	143,1	45,72
144	25,91	144	29,12	144	45,19
144,9	25,62	144,9	31,91	144,9	47,91
145,8	26,25	145,8	29,94	145,8	47,1
146,7	27,9	146,7	31,57	146,7	47,5
147,6	28,88	147,6	31,82	147,6	47,15
148,5	27,58	148,5	31,81	148,5	48,61
149,4	26,32	149,4	32,21	149,4	46,7
150,3	24,2	150,3	30,16	150,3	50,33
151,2	25,82	151,2	35,58	151,2	47,69
152,1	26,47	152,1	30,52	152,1	48,92
153	26,73	153	34,93	153	47,94
153,9	26,92	153,9	31,91	153,9	48,63
154,8	27,99	154,8	31,65	154,8	47,58
155,7	27,18	155,7	31,96	155,7	49,73
156,6	27,91	156,6	31,12	156,6	49,37
157,5	28,12	157,5	33,78	157,5	50
158,4	29,3	158,4	31,96	158,4	51,06
159,3	31,9	159,3	34,92	159,3	50,03
160,2	27,27	160,2	34,24	160,2	49,68
161,1	27,84	161,1	34,99	161,1	50
162	27,72	162	34,73	162	52,25
162,9	32,4	162,9	33,12	162,9	50,49
163,8	30,78	163,8	35,1	163,8	51,53
164,7	31,08	164,7	34,16	164,7	51,52
165,6	31,55	165,6	34,65	165,6	49,71
166,5	30,01	166,5	32,6	166,5	51,2
167,4	27,67	167,4	30,64	167,4	48,74
168,3	28,33	168,3	36,44	168,3	51,88
169,2	30,54	169,2	40,37	169,2	55,78
170,1	31,03	170,1	35,14	170,1	51,69
171	31,22	171	34,63	171	52,57
171,9	31,05	171,9	34,53	171,9	52,56
172,8	32,85	172,8	36,66	172,8	54,14
173,7	30,71	173,7	39,24	173,7	53,65
174,6	31,13	174,6	40,88	174,6	55,64
175,5	29,53	175,5	35,12	175,5	53,31
176,4	32,75	176,4	36,67	176,4	53,53
177,3	32,8	177,3	35,53	177,3	54,02
178,2	32,6	178,2	36,26	178,2	56,69
179,1	31,9	179,1	37,57	179,1	56,06
180	31,53	180	39,54	180	52,98
180,9	32,62	180,9	38,61	180,9	55,77
181,8	32,5	181,8	40,14	181,8	57,22
182,7	33,6	182,7	36,25	182,7	54,17
183,6	32,7	183,6	40,24	183,6	56,47
184,5	34,74	184,5	38,63	184,5	55,35
185,4	32,52	185,4	38,24	185,4	56,94
186,3	33,4	186,3	39,85	186,3	55,16
187,2	35,23	187,2	40,14	187,2	58
188,1	36,21	188,1	38,5	188,1	57,11
189	33,6	189	39,58	189	58,3
189,9	35,71	189,9	40,33	189,9	54,54
190,8	35,4	190,8	42,51	190,8	61,32
191,7	34,45	191,7	40,62	191,7	58,68
192,6	34,35	192,6	39,42	192,6	55,35
193,5	35,95	193,5	41,96	193,5	60,22
194,4	35,85	194,4	36,69	194,4	57,92
195,3	33,09	195,3	40,54	195,3	56,87
196,2	37,61	196,2	42,56	196,2	59,09
197,1	35,01	197,1	42,31	197,1	58,29
198	36,03	198	41,65	198	59,01
198,9	36,09	198,9	40,82	198,9	57,88
199,8	37,75	199,8	41,92	199,8	58,34
200,7	35,18	200,7	41,52	200,7	60,29
201,6	33,27	201,6	43,96	201,6	59,05
202,5	37,59	202,5	40,71	202,5	56,12
203,4	38,1	203,4	42,52	203,4	60,52
204,3	37,29	204,3	40,82	204,3	59,55
205,2	35,24	205,2	43,99	205,2	61,86
206,1	34,05	206,1	42,24	206,1	63,02
207	36,03	207	41,24	207	62,07
207,9	37,27	207,9	43,76	207,9	62,09
208,8	37,16	208,8	44,03	208,8	61,06
209,7	38,06	209,7	41,67	209,7	62,48
210,6	33,36	210,6	45,08	210,6	63,14
211,5	38,81	211,5	46,9	211,5	62,55
212,4	39,91	212,4	42,35	212,4	64,38
213,3	36,82	213,3	43,61	213,3	63,81
214,2	37,37	214,2	42,25	214,2	62,75
215,1	37,84	215,1	47,16	215,1	63,33
216	36,04	216	49,57	216	67,37
216,9	39,53	216,9	45,52	216,9	61,9
217,8	39,71	217,8	41,26	217,8	61,52
218,7	34,74	218,7	42,99	218,7	62,54
219,6	41,78	219,6	42,86	219,6	61,91
220,5	36,78	220,5	49,94	220,5	66,73
221,4	39,39	221,4	46,98	221,4	62,95
222,3	40,91	222,3	46,19	222,3	65,76
223,2	40,63	223,2	45,82	223,2	61,15
224,1	40,23	224,1	45,82	224,1	65,32
225	39,84	225	51,21	225	69,09
225,9	36,83	225,9	44,44	225,9	64,3
226,8	41,03	226,8	48,13	226,8	66,59
227,7	37,54	227,7	47,49	227,7	68,44
228,6	42,88	228,6	46,3	228,6	64,99
229,5	40,33	229,5	47,46	229,5	63,46
230,4	42,69	230,4	48,61	230,4	68,09
231,3	40,21	231,3	47,73	231,3	66,85
232,2	42,19	232,2	47,19	232,2	65,51
233,1	40,37	233,1	49,25	233,1	66,87
234	40,97	234	48,25	234	67,91
234,9	41,19	234,9	47,95	234,9	68,24
235,8	45,02	235,8	50,08	235,8	64,78
236,7	39,15	236,7	50,2	236,7	67,49
237,6	41,42	237,6	47,96	237,6	66,81
238,5	44,2	238,5	48,94	238,5	69,65
239,4	41,51	239,4	50,93	239,4	68,29
240,3	44,52	240,3	48,69	240,3	64,99
241,2	39,82	241,2	51,98	241,2	67,87
242,1	44,36	242,1	51,47	242,1	68,06
243	44,19	243	51,94	243	70,49
243,9	41,32	243,9	50,31	243,9	66,96
244,8	42,25	244,8	50,68	244,8	70,24
245,7	40,85	245,7	51,65	245,7	68,71
246,6	44,64	246,6	51,88	246,6	68,53
247,5	44,4	247,5	49,62	247,5	70,22
248,4	43,9	248,4	53,73	248,4	70,99
249,3	41,2	249,3	52,03	249,3	68,72
250,2	42,37	250,2	50,41	250,2	70,62
251,1	42,4	251,1	52,76	251,1	70,84
252	43,61	252	52,42	252	69,48
252,9	40,28	252,9	53,28	252,9	73,04
253,8	45,09	253,8	51,33	253,8	71,43
254,7	45,59	254,7	53,97	254,7	71,11
255,6	43,6	255,6	51,13	255,6	71,93
256,5	43,13	256,5	52,04	256,5	69,74
257,4	45,66	257,4	53,15	257,4	70,82
258,3	46,45	258,3	51,41	258,3	72,13
259,2	44,84	259,2	53,4	259,2	68,58
260,1	45,86	260,1	50,59	260,1	67,43
261	45,65	261	54,53	261	70,68
261,9	45,7	261,9	51,14	261,9	71,11
262,8	46,2	262,8	53,73	262,8	70,05
263,7	47,37	263,7	52,11	263,7	71,31
264,6	44,93	264,6	53,99	264,6	70,71
265,5	44,26	265,5	56,71	265,5	73,03
266,4	46,13	266,4	54,6	266,4	71,64
267,3	49,24	267,3	55,76	267,3	72,7
268,2	45,66	268,2	54,49	268,2	73,39
269,1	46,55	269,1	54,42	269,1	74,47
270	44,59	270	54,53	270	71,23
270,9	48,42	270,9	56,14	270,9	71,01
271,8	47,32	271,8	55,83	271,8	70,72
272,7	46,97	272,7	57,11	272,7	74,23
273,6	48,9	273,6	52,09	273,6	73,17
274,5	45,43	274,5	55,59	274,5	73,56
275,4	48,42	275,4	56,6	275,4	75,66
276,3	44,88	276,3	55,74	276,3	72,81
277,2	45,66	277,2	55,71	277,2	73,51
278,1	44,62	278,1	57,39	278,1	74,07
279	49,62	279	57,78	279	76,1
279,9	43,57	279,9	55,84	279,9	76,32
280,8	47,6	280,8	56,69	280,8	72,35
281,7	48,72	281,7	56,1	281,7	74,49
282,6	46,86	282,6	55,83	282,6	77,16
283,5	46,47	283,5	57,66	283,5	76,09
284,4	46,27	284,4	56,2	284,4	73,95
285,3	47,35	285,3	57,35	285,3	76,27
286,2	49,48	286,2	58,49	286,2	76,02
287,1	46,18	287,1	57,01	287,1	75,47
288	48,15	288	58,62	288	75,26
288,9	45,95	288,9	57,98	288,9	75,7
289,8	47,72	289,8	59,39	289,8	75,94
290,7	49,2	290,7	60,99	290,7	78,17
291,6	48,18	291,6	58,33	291,6	76,02
292,5	50,19	292,5	60,99	292,5	78,64
293,4	49,73	293,4	57,11	293,4	74,95
294,3	46,19	294,3	59,4	294,3	78,18
295,2	50,68	295,2	58,1	295,2	76,83
296,1	50,15	296,1	58,19	296,1	77,55
297	49,95	297	57,6	297	75,57
297,9	51,57	297,9	60,42	297,9	78,75
298,8	47,69	298,8	60,31	298,8	81,26
299,7	47,5	299,7	58,72	299,7	77,03
300,6	48,75	300,6	60,14	300,6	76,08
301,5	51,49	301,5	59,43	301,5	75,75
302,4	50,51	302,4	62,36	302,4	75,68
303,3	49,94	303,3	60,11	303,3	75,5
304,2	48,74	304,2	57,95	304,2	73,77
305,1	46,66	305,1	61,4
306	50,58	306	60,56	306	75,38
306,9	48,5	306,9	60,59	306,9	75,61
307,8	48,92	307,8	57,37	307,8	72,7
308,7	50,47	308,7	60,85	308,7	74,19
309,6	51,56	309,6	60,15	309,6	75,25
310,5	50,49	310,5	62,18	310,5	73,95
311,4	49,5	311,4	58,78	311,4	71,33
312,3	50,23	312,3	62,24	312,3	75,7
313,2	52,95	313,2	60,19	313,2	72,23
314,1	48,85	314,1	57,77	314,1	73,22
315	49,25	315	59,9	315	72,57
315,9	49,78	315,9	59,33	315,9	75,21
316,8	52,8	316,8	62,3	316,8	75,38
317,7	50,43	317,7	59,69	317,7	73,78
318,6	49,89	318,6	58,21	318,6	74,92
319,5	54,23	319,5	60,01	319,5	71,9
320,4	47,84	320,4	60,67	320,4	73,34
321,3	50,13	321,3	57,9	321,3	71,35
322,2	49,68	322,2	58,71	322,2	72,72
323,1	51,7	323,1	61,2	323,1	73,34
324	49,01	324	61,2	324	72,12
324,9	48,11	324,9	60,06	324,9	72,75
325,8	48,02	325,8	61,67	325,8	73,47
326,7	50,34	326,7	59,4	326,7	71,3
327,6	48,98	327,6	57,09	327,6	72,78
328,5	53,13	328,5	61,89	328,5	72,2
329,4	52,74	329,4	61,99	329,4	73,69
330,3	48,67	330,3	58,51	330,3	71,32
331,2	51,06	331,2	60,53	331,2	68,74
332,1	50,59	332,1	57,35	332,1	70,32
333	50,19	333	56,59	333	69,5
333,9	49,91	333,9	59,58	333,9	71,94
334,8	50,2	334,8	60,21	334,8	72,92
335,7	49,77	335,7	60,33	335,7	73,13
336,6	49,31	336,6	59,09	336,6	69,1
337,5	49,65	337,5	62,16	337,5	76,82
338,4	49,69	338,4	61,55	338,4	74,45
339,3	47,4	339,3	58,31	339,3	69,7
340,2	49,85	340,2	56,67	340,2	71,57
341,1	50,13	341,1	61,32	341,1	75,66
342	49,85	342	61,85	342	70,36
342,9	52,29	342,9	61,87	342,9	74,13
343,8	51,33	343,8	59,27	343,8	70,96
344,7	49,86	344,7	59,23	344,7	73,52
345,6	50,6	345,6	59,76	345,6	71,06
346,5	49,47	346,5	61,87	346,5	71,79
347,4	49,99	347,4	60,51	347,4	71,66
348,3	48,12	348,3	58,86	348,3	68,8
349,2	52,27	349,2	58,84	349,2	70,5
350,1	51,9	350,1	63,2	350,1	73,2
351	49,15	351	59,95	351	70,91
351,9	48,65	351,9	58,51	351,9	73
352,8	50,18	352,8	61,76	352,8	69,97
353,7	50,5	353,7	59,55	353,7	70,47
354,6	50,88	354,6	59,28	354,6	72,09
355,5	49,56	355,5	60,57	355,5	71,12
356,4	50,84	356,4	59,07	356,4	70,55
357,3	50,57	357,3	58,33	357,3	68,82
358,2	49,32	358,2	59,49	358,2	72,72
359,1	49,61	359,1	61,33	359,1	70,26
360	50,81	360	56,5	360	70,63
360,9	51,31	360,9	58,27	360,9	70,62
361,8	49,11	361,8	60,18	361,8	71,81
362,7	49,56	362,7	60,2	362,7	70
363,6	50,31	363,6	62,35	363,6	70,8
364,5	49,22	364,5	57,47	364,5	69,19
365,4	48,62	365,4	59,9	365,4	72,19
366,3	49,42	366,3	58,18	366,3	70,35
367,2	48	367,2	59,64	367,2	72,08
368,1	48,69	368,1	61,32	368,1	71,99
369	48,48	369	62,7	369	72,82
369,9	49,79	369,9	56,91	369,9	71,12
370,8	46,82	370,8	62,1	370,8	72,91
371,7	47,19	371,7	59,88	371,7	70,49
372,6	51,03	372,6	58,12	372,6	68,9
373,5	48,64	373,5	62,4	373,5	72,19
374,4	49,37	374,4	58,72	374,4	70,64
375,3	50,16	375,3	58,25	375,3	69,83
376,2	50,76	376,2	56,6	376,2	68,85
377,1	50,77	377,1	63,23	377,1	71,52
378	48,32	378	57,7	378	70,66
378,9	48,5	378,9	58,19	378,9	70,62
379,8	46,63	379,8	58,54	379,8	67,81
380,7	50,43	380,7	62,16	380,7	70,5
381,6	45,83	381,6	57,16	381,6	68,86
382,5	51,09	382,5	61,16	382,5	69,23
383,4	52,62	383,4	59,3	383,4	67,61
384,3	50,46	384,3	58,81	384,3	68,77
385,2	47,21	385,2	58,25	385,2	69,32
386,1	49,12	386,1	56,26	386,1	67,34
387	50,92	387	58,17	387	70,66
387,9	49,46	387,9	60	387,9	69,31
388,8	48,02	388,8	59,84	388,8	70,39
389,7	47,28	389,7	60,3	389,7	70,65
390,6	48,94	390,6	60,58	390,6	70,25
391,5	49,62	391,5	58,08	391,5	70,8
392,4	49,11	392,4	61,1	392,4	69,58
393,3	46,87	393,3	58,03	393,3	66,74
394,2	47,09	394,2	56,43	394,2	68,32
395,1	46,45	395,1	61,36	395,1	71,36
396	50,61	396	60,19	396	69,56
396,9	49,4	396,9	60,7	396,9	68,35
397,8	51,5	397,8	62,08	397,8	72,62
398,7	49,9	398,7	57,89	398,7	68,9
399,6	47,95	399,6	57,66	399,6	69,58
400,5	49,72	400,5	59,49	400,5	70,28
401,4	49,41	401,4	60,43	401,4	70,3
402,3	46,16	402,3	60,48	402,3	70,26
403,2	47,41	403,2	61,52	403,2	70,26
404,1	47,28	404,1	60,73	404,1	67,72
405	48,28	405	59,03	405	70,91
405,9	48,67	405,9	58,32	405,9	68,55
406,8	47,85	406,8	61,96	406,8	71,18
407,7	50	407,7	58,81	407,7	69,2
408,6	49,04	408,6	60,88	408,6	71,22
409,5	49,35	409,5	59,5	409,5	70,79
410,4	48,01	410,4	59,09	410,4	69,41
411,3	49,38	411,3	59,87	411,3	67,86
412,2	47,73	412,2	59,28	412,2	69,35
413,1	49,1	413,1	60,25	413,1	70,97
414	50,6	414	60	414	70,04
414,9	49,82	414,9	60,14	414,9	69,95
415,8	50,29	415,8	62,09	415,8	69,47
416,7	46,18	416,7	57,94	416,7	68,07
417,6	50,08	417,6	57,93	417,6	66,75
418,5	48,85	418,5	61,08	418,5	68,59
419,4	47,78	419,4	56,87	419,4	67,36
420,3	47,02	420,3	57,58	420,3	67,8
421,2	49,26	421,2	59,2	421,2	69,44
422,1	49,73	422,1	55,7	422,1	65,9
423	48,55	423	58,2	423	70,45
423,9	46,95	423,9	58,79	423,9	67,74
424,8	45,74	424,8	58,73	424,8	69,58
425,7	44,16	425,7	61,32	425,7	68,77
426,6	48,92	426,6	59,78	426,6	69,56
427,5	47	427,5	57,59	427,5	68,49
428,4	47,65	428,4	61,21	428,4	69,83
429,3	46,35	429,3	63,68	429,3	70,28
430,2	47,49	430,2	57,55	430,2	69,09
431,1	48,59	431,1	61,27	431,1	68,4
432	48,56	432	57,22	432	67,51
432,9	49,94	432,9	59,62	432,9	67,88
433,8	49,54	433,8	61,97	433,8	67,91
434,7	46,6	434,7	61,63	434,7	69,1
435,6	45,78	435,6	59,15	435,6	69,2
436,5	46,99	436,5	58,63	436,5	68,3
437,4	47,95	437,4	57,93	437,4	67,65
438,3	48,35	438,3	57,76	438,3	68,56
439,2	49,96	439,2	56,41	439,2	68,1
440,1	47,96	440,1	59,7	440,1	67,81
441	48,42	441	59,91	441	67,86
441,9	44,58	441,9	58,26	441,9	65,88
442,8	47,83	442,8	60,34	442,8	69,5
443,7	47,48	443,7	62,13	443,7	70,43
444,6	49,09	444,6	59,47	444,6	67,29
445,5	46,28	445,5	57,66	445,5	67,58
446,4	49,07	446,4	59,79	446,4	69,44
447,3	48,81	447,3	57,2	447,3	68,76
448,2	46,12	448,2	58,17	448,2	66,39
449,1	49,26	449,1	57,43	449,1	64,89
450	48,86	450	59,56	450	66,28
450,9	47,31	450,9	57,18	450,9	68,95
451,8	45,29	451,8	58,93	451,8	67,53
452,7	49,79	452,7	58,31	452,7	65,6
453,6	49,43	453,6	57,71	453,6	66,38
454,5	45,19	454,5	57,52	454,5	64,81
455,4	45,78	455,4	56,08	455,4	65,73
456,3	49,65	456,3	57,95	456,3	66,84
457,2	47,67	457,2	59,13	457,2	66,55
458,1	48,75	458,1	61,1	458,1	66,52
459	45,52	459	56,83	459	64,93
459,9	46,88	459,9	56,2	459,9	66,56
460,8	47,45	460,8	60,83	460,8	67,55
461,7	48	461,7	56,21	461,7	66,98
462,6	47,62	462,6	58,08	462,6	65,72
463,5	48,88	463,5	57,45	463,5	67,08
464,4	46,21	464,4	58,59	464,4	66,19
465,3	49,4	465,3	58	465,3	65,55
466,2	46,08	466,2	61,57	466,2	68,15
467,1	47,85	467,1	57,99	467,1	65,91
468	47,07	468	56,34	468	66,98
468,9	47,42	468,9	57,07	468,9	68,23
469,8	46,43	469,8	59,36	469,8	64,78
470,7	46,38	470,7	59,93	470,7	68,72
471,6	45,97	471,6	58,93	471,6	66,02
472,5	51,34	472,5	56,06	472,5	66,37
473,4	47,02	473,4	58,9	473,4	68,62
474,3	48,63	474,3	58,37	474,3	67,01
475,2	44,73	475,2	58,58	475,2	66,11
476,1	45,63	476,1	58,16	476,1	68,15
477	48,58	477	57,77	477	66,33
477,9	48,53	477,9	56,89	477,9	64,68
478,8	46,13	478,8	59,37	478,8	68,12
479,7	47,18	479,7	60,23	479,7	68,58
480,6	45,69	480,6	59,58	480,6	67,97
481,5	44,8	481,5	58,96	481,5	64,03
482,4	46,43	482,4	59,34	482,4	68,36
483,3	45,07	483,3	60,35	483,3	66,26
484,2	47,81	484,2	57,85	484,2	63,74
485,1	43,71	485,1	59	485,1	67,84
486	45,73	486	59,63	486	68,25
486,9	46,08	486,9	56,69	486,9	66,74
487,8	46,3	487,8	57,59	487,8	66,13
488,7	46,82	488,7	59,34	488,7	67,55
489,6	44,3	489,6	55,08	489,6	64,75
490,5	45,66	490,5	59,25	490,5	68,86
491,4	43,89	491,4	57,78	491,4	66,33
492,3	46,97	492,3	55,41	492,3	62,42
493,2	48,27	493,2	58,48	493,2	65,74
494,1	49,39	494,1	57,73	494,1	67,27
495	47,46	495	58	495	66,43
495,9	45,27	495,9	58,36	495,9	65,46
496,8	46,48	496,8	57,19	496,8	63,54
497,7	46,53	497,7	59,04	497,7	67,2
498,6	47,84	498,6	60,69	498,6	65,82
499,5	46,65	499,5	57,89	499,5	65,13
500,4	45,68	500,4	58,69	500,4	68,02
501,3	44,55	501,3	59,15	501,3	66,54
502,2	44,49	502,2	58,33	502,2	69,36
503,1	45,65	503,1	59,02	503,1	67,69
504	43,32	504	55,21	504	64,31
504,9	46,69	504,9	57,36	504,9	65,78
505,8	45,32	505,8	58,01	505,8	65,13
506,7	46,04	506,7	59,4	506,7	66,57
507,6	46,58	507,6	59,56	507,6	66,63
508,5	46,63	508,5	57,65	508,5	67,26
509,4	48,6	509,4	58,51	509,4	67,04
510,3	45,84	510,3	58,89	510,3	66,54
511,2	46,72	511,2	55,4	511,2	64,55
512,1	49,14	512,1	58,61	512,1	67,86
513	45,26	513	60,31	513	68,69
513,9	44,62	513,9	57,6	513,9	63,17
514,8	46,39	514,8	58,78	514,8	63,68
515,7	43,83	515,7	58,49	515,7	65,72
516,6	45,97	516,6	56,3	516,6	63,25
517,5	44,65	517,5	58,08	517,5	66,81
518,4	47,64	518,4	57,27	518,4	66,8
519,3	41,45	519,3	59,87	519,3	67,81
520,2	44,83	520,2	53,62	520,2	63,24
521,1	46,68	521,1	57,24	521,1	65,2
522	47,01	522	57,93	522	64,27
522,9	48,63	522,9	56,39	522,9	64,86
523,8	44,63	523,8	58,24	523,8	63,6
524,7	46,83	524,7	57,76	524,7	66,3
525,6	46,5	525,6	59,56	525,6	65,39
526,5	45,68	526,5	56,79	526,5	68,64
527,4	49,36	527,4	59,6	527,4	66,57
528,3	46,82	528,3	57,74	528,3	67,21
529,2	46,72	529,2	58,59	529,2	66,7
530,1	45,59	530,1	58,07	530,1	65,92
531	45,95	531	57,21	531	64,52
531,9	45,46	531,9	57,64	531,9	65,48
532,8	48,41	532,8	58,21	532,8	65,28
533,7	44,66	533,7	56,56	533,7	63,78
534,6	43,16	534,6	57,01	534,6	66,16
535,5	47,83	535,5	56,54	535,5	65,06
536,4	45,66	536,4	56,57	536,4	67,05
537,3	47,49	537,3	58,61	537,3	66,64
538,2	44,97	538,2	55,54	538,2	64,44
539,1	43,4	539,1	58,89	539,1	66,49
540	45,04	540	56,66	540	67,53
540,9	42,48	540,9	58,78	540,9	66,67
541,8	45,41	541,8	53,43	541,8	63
542,7	44,25	542,7	56,69	542,7	65,41
543,6	46,02	543,6	55,08	543,6	64,22
544,5	43,7	544,5	56,72	544,5	64,66
545,4	42,81	545,4	57,53	545,4	65,18
546,3	44,2	546,3	55,24	546,3	63,64
547,2	42,68	547,2	57,6	547,2	65,17
548,1	46,18	548,1	56,94	548,1	64,69
549	46,45	549	55,09	549	63,89
549,9	45,71	549,9	57,99	549,9	65,11
550,8	44,36	550,8	57,18	550,8	63,15
551,7	46	551,7	56,54	551,7	66,23
552,6	44,3	552,6	58,52	552,6	63,58
553,5	46,71	553,5	56,67	553,5	63,3
554,4	46,27	554,4	57,64	554,4	66,3
555,3	43,51	555,3	55,82	555,3	66,56
556,2	45,21	556,2	55,49	556,2	63,25
557,1	43,21	557,1	59,54	557,1	68,22
558	43,09	558	55,39	558	64,17
558,9	46,27	558,9	54,94	558,9	62,89
559,8	41,35	559,8	54,74	559,8	62,08
560,7	45,56	560,7	55,99	560,7	64,67
561,6	45,91	561,6	57,31	561,6	66,94
562,5	46,27	562,5	53,68	562,5	62,86
563,4	42,11	563,4	58,32	563,4	66,18
564,3	44,99	564,3	57,85	564,3	61,64
565,2	46,63	565,2	53,34	565,2	63,49
566,1	43,07	566,1	57,26	566,1	66,75
567	45,71	567	54,75	567	64,55
567,9	44,3	567,9	56,13	567,9	64,45
568,8	46,46	568,8	56,63	568,8	63,83
569,7	42,63	569,7	52,68	569,7	60,98
570,6	43,75	570,6	57,91	570,6	65,31
571,5	45,38	571,5	56,01	571,5	64,01
572,4	46,99	572,4	55,98	572,4	65,4
573,3	46,44	573,3	56,79	573,3	63,37
574,2	44,25	574,2	56,1	574,2	64,14
575,1	44,63	575,1	57,54	575,1	65,43
576	44,16	576	57,31	576	64,59
576,9	43,75	576,9	54,53	576,9	60,28
577,8	47,26	577,8	54,97	577,8	63,3
578,7	45,6	578,7	56,13	578,7	64,2
579,6	44,31	579,6	56,22	579,6	64,97
580,5	47,28	580,5	57,71	580,5	63,76
581,4	46,05	581,4	55,87	581,4	64,82
582,3	43,43	582,3	56,72	582,3	65,56
583,2	44,83	583,2	57,88	583,2	64,47
584,1	43,89	584,1	55,92	584,1	64,36
585	42,99	585	54,29	585	60,17
585,9	47,32	585,9	56,17	585,9	63,23
586,8	45	586,8	57,16	586,8	65,61
587,7	45,71	587,7	55,18	587,7	63,79
588,6	45,09	588,6	54,94	588,6	63,75
589,5	43,12	589,5	54,53	589,5	62,76
590,4	49,07	590,4	56,79	590,4	63,58
591,3	45,95	591,3	54,16	591,3	62,31
592,2	44,23	592,2	55,52	592,2	63,31
593,1	46,32	593,1	55,55	593,1	63,2
594	42,28	594	55,98	594	65,42
594,9	45,68	594,9	57,24	594,9	63,67
595,8	45,53	595,8	55,38	595,8	64,42
596,7	47,03	596,7	51,54	596,7	63,51
597,6	45,72	597,6	53,78	597,6	63,25
598,5	43,33	598,5	56,97	598,5	63,71
599,4	44,05	599,4	55,23	599,4	63,15
600,3	45,83	600,3	55,91	600,3	64,7
601,2	45,8	601,2	56,59	601,2	62,55
602,1	44,64	602,1	54,2	602,1	63,27
603	45,64	603	56,63	603	63,14
603,9	45,33	603,9	55,08	603,9	65,01
604,8	44,15	604,8	57,31	604,8	64,78
605,7	43,07	605,7	57,48	605,7	63,16
606,6	47,12	606,6	55,04	606,6	63,16
607,5	46,34	607,5	54,2	607,5	63,29
608,4	44,92	608,4	55,33	608,4	62,93
609,3	42,78	609,3	55,84	609,3	62,81
610,2	44,2	610,2	56,04	610,2	64,51
611,1	43,63	611,1	55,69	611,1	62,88
612	44,12	612	55,1	612	64,22
612,9	44,01	612,9	55,63	612,9	61,77
613,8	46,26	613,8	58,86	613,8	66,26
614,7	43,48	614,7	56,72	614,7	64,95
615,6	43,2	615,6	56,12	615,6	64,29
616,5	42,76	616,5	51,7	616,5	60,36
617,4	44,18	617,4	57,34	617,4	61,92
618,3	42,69	618,3	54,74	618,3	61,37
619,2	43,17	619,2	54,85	619,2	61,12
620,1	47,08	620,1	53,64	620,1	61,75
621	45,23	621	54,89	621	61,89
621,9	41,1	621,9	57,06	621,9	62,8
622,8	43,95	622,8	55,09	622,8	62,9
623,7	44,88	623,7	52,84	623,7	61,64
624,6	42,34	624,6	54,24	624,6	63,81
625,5	44,23	625,5	57,08	625,5	64,04
626,4	44,08	626,4	53,72	626,4	61,97
627,3	47,25	627,3	56,47	627,3	62,45
628,2	42,81	628,2	55,4	628,2	64,8
629,1	43,96	629,1	52,57	629,1	61,45
630	39,74	630	56,36	630	63,38
630,9	41,9	630,9	54,9	630,9	63,87
631,8	40,15	631,8	54,51	631,8	62,98
632,7	38,41	632,7	53,39	632,7	59,74
633,6	45,66	633,6	56,96	633,6	63,86
634,5	44,33	634,5	53,33	634,5	64
635,4	42,29	635,4	52,28	635,4	61,34
636,3	42,86	636,3	54,39	636,3	60,53
637,2	44,34	637,2	57,23	637,2	64,55
638,1	43,16	638,1	55	638,1	59,45
639	41,6	639	54,4	639	63,57
639,9	44,2	639,9	52,85	639,9	64,26
640,8	44,24	640,8	57,15	640,8	62,09
641,7	44,72	641,7	54,14	641,7	62,42
642,6	41,27	642,6	51,59	642,6	62,01
643,5	41,61	643,5	53,91	643,5	62,15
644,4	44,83	644,4	55,42	644,4	64,18
645,3	44,62	645,3	56,73	645,3	63,06
646,2	45,15	646,2	53,76	646,2	59,71
647,1	42,23	647,1	53,94	647,1	63,25
648	43,93	648	51,9	648	63,72
648,9	44,32	648,9	52,66	648,9	61,16
649,8	45,94	649,8	54,8	649,8	62,57
650,7	42,96	650,7	53,43	650,7	61,39
651,6	41,09	651,6	56,43	651,6	64,75
652,5	43,21	652,5	54,45	652,5	64,82
653,4	40,89	653,4	51,34	653,4	60,28
654,3	43,46	654,3	55,76	654,3	62,29
655,2	42,27	655,2	55,99	655,2	63,01
656,1	43,02	656,1	55,97	656,1	62,05
657	44,15	657	55,14	657	61,14
657,9	45,2	657,9	56,09	657,9	63,55
658,8	44,22	658,8	51,98	658,8	61,37
659,7	44,09	659,7	56,01	659,7	62,65
660,6	39,95	660,6	53,64	660,6	62,03
661,5	43,43	661,5	54,2	661,5	64,25
662,4	42,73	662,4	57,09	662,4	61,59
663,3	44,99	663,3	55,36	663,3	62,01
664,2	41,99	664,2	53,78	664,2	63,2
665,1	43,98	665,1	55,59	665,1	61,37
666	45,56	666	53,66	666	60,59
666,9	44,19	666,9	54,71	666,9	62,4
667,8	42,82	667,8	51,8	667,8	61,27
668,7	44,22	668,7	55,79	668,7	62,96
669,6	42,73	669,6	56,64	669,6	63,13
670,5	43,79	670,5	52,2	670,5	61,02
671,4	43,41	671,4	54,7	671,4	63,48
672,3	41,56	672,3	55,69	672,3	63,3
673,2	44,64	673,2	52,96	673,2	59,63
674,1	46,53	674,1	51,61	674,1	61,83
675	46,06	675	55,24	675	63,34
675,9	46,09	675,9	55,3	675,9	64,45
676,8	44,45	676,8	52,46	676,8	60,37
677,7	43,18	677,7	53,53	677,7	60
678,6	43,61	678,6	53,43	678,6	62,69
679,5	44,93	679,5	54,64	679,5	59,1
680,4	45,97	680,4	52,85	680,4	60,08
681,3	45,28	681,3	53,85	681,3	62,66
682,2	42,28	682,2	58,67	682,2	63,74
683,1	41,1	683,1	53,36	683,1	60,05
684	41,99	684	52,44	684	62,08
684,9	43,94	684,9	55,28	684,9	62,87
685,8	39,71	685,8	53,74	685,8	60,79
686,7	42,43	686,7	54,01	686,7	59,99
687,6	44,91	687,6	55,45	687,6	62,42
688,5	44,95	688,5	53,32	688,5	60,58
689,4	42,94	689,4	55,8	689,4	61,64
690,3	47,43	690,3	55,55	690,3	63,36
691,2	44,06	691,2	52,31	691,2	61,68
692,1	46,5	692,1	52,04	692,1	59,74
693	43,22	693	54,38	693	63,26
693,9	42,4	693,9	54,4	693,9	62,19
694,8	42,84	694,8	56,5	694,8	61,17
695,7	39,7	695,7	51,32	695,7	60,56
696,6	41,71	696,6	52,64	696,6	60,38
697,5	44,48	697,5	54,69	697,5	60,94
698,4	43,8	698,4	54,94	698,4	59,14
699,3	41,9	699,3	54,13	699,3	60,78
700,2	45,92	700,2	54,45	700,2	61,46
701,1	42,93	701,1	52,8	701,1	59,48
702	43,88	702	56,36	702	64,12
702,9	42,71	702,9	55,64	702,9	62,06
703,8	42,91	703,8	51,41	703,8	60,94
704,7	43,02	704,7	55,85	704,7	62,77
705,6	43,63	705,6	54,14	705,6	62,42
706,5	43,07	706,5	55,11	706,5	59,42
707,4	39,47	707,4	53,08	707,4	61,54
708,3	43,7	708,3	53,67	708,3	62,32
709,2	42,47	709,2	53,09	709,2	61,07
710,1	44,17	710,1	55,42	710,1	60,71
711	39,74	711	55,62	711	62,18
711,9	42,78	711,9	51,79	711,9	62,05
712,8	42,8	712,8	51	712,8	59,83
713,7	42,64	713,7	55,24	713,7	63,86
714,6	45,24	714,6	53,64	714,6	61,03
715,5	43,31	715,5	56,55	715,5	60,88
716,4	46,42	716,4	55,02	716,4	62,48
717,3	43,96	717,3	55,07	717,3	58,99
718,2	45,03	718,2	55,11	718,2	62,41
719,1	41,66	719,1	54,6	719,1	61,25
720	44,53	720	51,24	720	63,15
720,9	43,79	720,9	54,45	720,9	59,35
721,8	41,69	721,8	53,37	721,8	62,51
722,7	42,1	722,7	54,06	722,7	60,95
723,6	44,17	723,6	53,97	723,6	61,41
724,5	43,6	724,5	55,05	724,5	61,51
725,4	44,84	725,4	54,11	725,4	61,23
726,3	42,46	726,3	51,84	726,3	58,91
727,2	41,57	727,2	53,32	727,2	62,66
728,1	41,41	728,1	54,61	728,1	60,67
729	43,84	729	52,95	729	60,06
729,9	42,94	729,9	52,63	729,9	61,87
730,8	44,53	730,8	53,65	730,8	61,42
731,7	41,84	731,7	55	731,7	63
732,6	41,82	732,6	54,16	732,6	58,74
733,5	39,95	733,5	53,06	733,5	59,73
734,4	42,85	734,4	50,94	734,4	59,17
735,3	40,63	735,3	54,6	735,3	60,49
736,2	41,2	736,2	52,49	736,2	59,77
737,1	40,29	737,1	54,48	737,1	61,31
738	45,6	738	53,32	738	61,93
738,9	41,09	738,9	54,71	738,9	62,93
739,8	44,73	739,8	54,13	739,8	58,45
740,7	41,18	740,7	52,38	740,7	59,29
741,6	42,96	741,6	58,21	741,6	63,56
742,5	42,36	742,5	52,82	742,5	61,69
743,4	41,1	743,4	58,36	743,4	59,63
744,3	39,83	744,3	55,19	744,3	61,59
745,2	40,88	745,2	53,61	745,2	60,96
746,1	43,92	746,1	51,65	746,1	61,22
747	42,86	747	52,44	747	58,9
747,9	42,35	747,9	51,38	747,9	59,8
748,8	43,61	748,8	54,58	748,8	58,38
749,7	45,25	749,7	53,4	749,7	60,11
750,6	41,01	750,6	56,26	750,6	60,49
751,5	43,02	751,5	52,95	751,5	60,62
752,4	40,03	752,4	52,13	752,4	61,51
753,3	44,36	753,3	52,64	753,3	63,34
754,2	43,73	754,2	54,17	754,2	61,56
755,1	41,22	755,1	52,56	755,1	61,28
756	41,62	756	51,4	756	58,83
756,9	41,53	756,9	56,84	756,9	62,68
757,8	40,55	757,8	54,9	757,8	58,95
758,7	42,81	758,7	53,94	758,7	60,7
759,6	42,42	759,6	50,68	759,6	59,2
760,5	39,1	760,5	51,36	760,5	58,44
761,4	42,71	761,4	54,75	761,4	59,98
762,3	42,43	762,3	52,96	762,3	60,98
763,2	41,2	763,2	53,89	763,2	59,89
764,1	42,53	764,1	53,24	764,1	61,63
765	41,27	765	52,74	765	61,57
765,9	43,51	765,9	53,73	765,9	61,65
766,8	41,5	766,8	53,46	766,8	60,08
767,7	43,66	767,7	52,8	767,7	59,25
768,6	43,88	768,6	53,85	768,6	62,25
769,5	41,97	769,5	51,12	769,5	59,33
770,4	43,68	770,4	53,02	770,4	60,06
771,3	41,36	771,3	51,35	771,3	59,67
772,2	41,13	772,2	54,11	772,2	62,54
773,1	42,89	773,1	50,01	773,1	58,29
774	41,42	774	52,13	774	59,61
774,9	42,19	774,9	53,74	774,9	59,06
775,8	38,41	775,8	50,88	775,8	60,28
776,7	42,24	776,7	50,58	776,7	59,22
777,6	43,46	777,6	52,12	777,6	58,75
778,5	43,04	778,5	52,19	778,5	56,67
779,4	40,95	779,4	52,8	779,4	60,59
780,3	42,03	780,3	54,03	780,3	60,79
781,2	38,67	781,2	51	781,2	57,99
782,1	43,23	782,1	50,75	782,1	59,91
783	41,77	783	51,1	783	57,93
783,9	42,98	783,9	53,14	783,9	61,17
784,8	42,44	784,8	50,6	784,8	58,56
785,7	39,5	785,7	52,95	785,7	60,03
786,6	41,41	786,6	49,77	786,6	58,33
787,5	39,66	787,5	52,2	787,5	59,86
788,4	42,51	788,4	50,92	788,4	58,31
789,3	41,48	789,3	51,93	789,3	59,83
790,2	43,83	790,2	52,3	790,2	58,14
791,1	43,44	791,1	52,24	791,1	60,21
792	44,07	792	51,68	792	58,42
792,9	42,87	792,9	50,01	792,9	58,6
793,8	42,45	793,8	49,32	793,8	56,2
794,7	40,41	794,7	52,43	794,7	59,41
795,6	43,44	795,6	48,79	795,6	58,42
796,5	39,77	796,5	51,77	796,5	59,77
797,4	41,96	797,4	52,5	797,4	60,16
798,3	40,71	798,3	52,36	798,3	60,75
799,2	40,04	799,2	53,55	799,2	60,89
800,1	42,3	800,1	53,9	800,1	60,7
801	42,96	801	51,37	801	59,93
801,9	42,33	801,9	52,07	801,9	59,28
802,8	39,96	802,8	53,6	802,8	61,01
803,7	42,4	803,7	52,73	803,7	60,43
804,6	41,75	804,6	53,26	804,6	58,94
805,5	40,06	805,5	50,72	805,5	59,35
806,4	42,79	806,4	54,14	806,4	58,29
807,3	42,6	807,3	49,63	807,3	59,23
808,2	39,61	808,2	52,45	808,2	59,68
809,1	42,17	809,1	52,28	809,1	60,57
810	39,7	810	52,89	810	60,24
810,9	39,45	810,9	52,23	810,9	58,41
811,8	40,6	811,8	51,41	811,8	59,51
812,7	42,49	812,7	50,59	812,7	55,38
813,6	39,3	813,6	51,87	813,6	61,52
814,5	40,58	814,5	51,46	814,5	60,09
815,4	40,9	815,4	52,72	815,4	59,28
816,3	39,7	816,3	49,37	816,3	59,7
817,2	40,66	817,2	53,04	817,2	58,62
818,1	38,93	818,1	51,85	818,1	60,35
819	40,54	819	54,73	819	59,76
819,9	41,11	819,9	52,73	819,9	60,13
820,8	41,14	820,8	51,54	820,8	59,02
821,7	42,09	821,7	52,19	821,7	57,3
822,6	38,72	822,6	48,59	822,6	60,13
823,5	40,37	823,5	50,39	823,5	57,31
824,4	40,36	824,4	51,34	824,4	57,82
825,3	43,16	825,3	50,23	825,3	59,81
826,2	42,18	826,2	53,16	826,2	59,2
827,1	43,15	827,1	54,54	827,1	61,5
828	40,71	828	50,16	828	59,57
828,9	39,8	828,9	51,02	828,9	59,08
829,8	40,57	829,8	50,42	829,8	59,04
830,7	43,5	830,7	51,61	830,7	57,67
831,6	38,29	831,6	51,69	831,6	58,02
832,5	42,23	832,5	53,25	832,5	58,46
833,4	39,36	833,4	55,29	833,4	60,45
834,3	41,46	834,3	52,82	834,3	59,46
835,2	40,97	835,2	53,52	835,2	57,61
836,1	42,81	836,1	50,55	836,1	56,41
837	40,17	837	48,88	837	56,69
837,9	43,14	837,9	51,85	837,9	59,33
838,8	42,01	838,8	52,75	838,8	57,68
839,7	42,97	839,7	52,17	839,7	60,66
840,6	41,3	840,6	50,09	840,6	58,96
841,5	43,08	841,5	52,25	841,5	59,04
842,4	40,06	842,4	53,42	842,4	59,79
843,3	43,44	843,3	49,7	843,3	57,52
844,2	45,48	844,2	51,58	844,2	60,16
845,1	37,64	845,1	52,04	845,1	58,23
846	39,08	846	48,48	846	55,92
846,9	39,61	846,9	50,51	846,9	58,77
847,8	41,29	847,8	52,73	847,8	59,13
848,7	41,14	848,7	50,05	848,7	58,44
849,6	41,93	849,6	50,9	849,6	60,25
850,5	40,79	850,5	53,13	850,5	60,81
851,4	42,01	851,4	53,12	851,4	58,18
852,3	40,76	852,3	54,64	852,3	59,8
853,2	42,75	853,2	52,37	853,2	59,8
854,1	39,64	854,1	51,19	854,1	56,19
855	42,04	855	52,12	855	59,17
855,9	40,9	855,9	49,98	855,9	58,2
856,8	41,14	856,8	48,88	856,8	57,16
857,7	41,97	857,7	52,55	857,7	60,32
858,6	38,92	858,6	49,04	858,6	56,09
859,5	42,25	859,5	53,64	859,5	61,12
860,4	38,07	860,4	49,84	860,4	56,63
861,3	44,6	861,3	50,62	861,3	57,88
862,2	40,98	862,2	48,07	862,2	58,51
863,1	40,03	863,1	50,33	863,1	58,12
864	43,42	864	50,67	864	56,86
864,9	39,68	864,9	51,13	864,9	55,19
865,8	40,56	865,8	51,61	865,8	57,25
866,7	41,31	866,7	50,87	866,7	56,37
867,6	39,54	867,6	52,54	867,6	61,79
868,5	44,23	868,5	49,5	868,5	57,47
869,4	37,99	869,4	52,17	869,4	58,19
870,3	40,76	870,3	49,74	870,3	57
871,2	39,88	871,2	48,7	871,2	56,86
872,1	42,39	872,1	53,06	872,1	59,85
873	40,14	873	52,11	873	58,13
873,9	40,71	873,9	53,15	873,9	57,64
874,8	44,09	874,8	53,3	874,8	58,66
875,7	41,21	875,7	52,39	875,7	57,56
876,6	43,28	876,6	49,19	876,6	58,98
877,5	40,44	877,5	51,13	877,5	59,11
878,4	40,25	878,4	51,24	878,4	59,49
879,3	40,82	879,3	49,88	879,3	56,95
880,2	40,05	880,2	51,35	880,2	58,99
881,1	40,96	881,1	53,15	881,1	59,09
882	40,83	882	46,29	882	55,44
882,9	42,73	882,9	50,07	882,9	55,37
883,8	42,6	883,8	53,4	883,8	59,58
884,7	42,66	884,7	55,03	884,7	59,56
885,6	42,36	885,6	49,51	885,6	55,91
886,5	37,57	886,5	52,75	886,5	59,76
887,4	41,75	887,4	51,82	887,4	57,52
888,3	44,66	888,3	50,69	888,3	58,51
889,2	42,17	889,2	53,55	889,2	58,55
890,1	40,99	890,1	53,17	890,1	58,78
891	38,86	891	50,6	891	59,56
891,9	41,33	891,9	48,05	891,9	56,41
892,8	41,4	892,8	49,83	892,8	56,36
893,7	40,83	893,7	51,98	893,7	57,02
894,6	37,91	894,6	52,79	894,6	59,26
895,5	36,99	895,5	51,46	895,5	58,2
896,4	37,56	896,4	48,83	896,4	57,75
897,3	41,94	897,3	50,9	897,3	56,58
898,2	39,8	898,2	48,46	898,2	56,92
899,1	39,87	899,1	51,66	899,1	59,29
900	38,09	900	53,31	900	57,78
900,9	39,54	900,9	49,06	900,9	56,77
901,8	40,29	901,8	49,57	901,8	57,93
902,7	41,6	902,7	52,03	902,7	59,7
903,6	39,5	903,6	55,21	903,6	61,87
904,5	39,12	904,5	51,68	904,5	57,58
905,4	40,9	905,4	51,8	905,4	59,74
906,3	38,64	906,3	53,04	906,3	57,54
907,2	40,73	907,2	52,12	907,2	56,89
908,1	39,12	908,1	50,08	908,1	57,2
909	39,18	909	53,48	909	57,27
909,9	37,27	909,9	52,07	909,9	57,1
910,8	39,75	910,8	53,19	910,8	58,09
911,7	40,57	911,7	48,32	911,7	54,93
912,6	41,6	912,6	47,59	912,6	55,62
913,5	42,32	913,5	50,46	913,5	60,48
914,4	40,12	914,4	52,07	914,4	58,94
915,3	39,8	915,3	50,52	915,3	56,39
916,2	38,19	916,2	49,62	916,2	56,84
917,1	42,11	917,1	50,04	917,1	58,94
918	38,57	918	48,7	918	55,72
918,9	39,04	918,9	51,87	918,9	56,59
919,8	40,6	919,8	50,65	919,8	58,6
920,7	40,83	920,7	52,18	920,7	57,56
921,6	39,09	921,6	52,44	921,6	59,41
922,5	39,66	922,5	51,98	922,5	57,26
923,4	39	923,4	49,86	923,4	59,06
924,3	40,75	924,3	48,97	924,3	58,55
925,2	39,38	925,2	51,45	925,2	57,39
926,1	40,12	926,1	48,02	926,1	56,39
927	38,98	927	48,08	927	56,94
927,9	40,17	927,9	48,44	927,9	56,88
928,8	42,36	928,8	51,16	928,8	57,33
929,7	39,58	929,7	52,51	929,7	58,51
930,6	37,63	930,6	48,06	930,6	55,15
931,5	40,41	931,5	49,7	931,5	56,36
932,4	41,22	932,4	48,98	932,4	57,23
933,3	39,48	933,3	51,59	933,3	58,83
934,2	41,4	934,2	49,72	934,2	57,97
935,1	40,38	935,1	49,46	935,1	57,3
936	40,03	936	53,55	936	59,57
936,9	39,78	936,9	52,76	936,9	56,67
937,8	39,79	937,8	52,38	937,8	61,04
938,7	43,25	938,7	51,97	938,7	59,12
939,6	40,02	939,6	53,29	939,6	59,46
940,5	39,69	940,5	50,67	940,5	57,48
941,4	41,4	941,4	51,6	941,4	57,17
942,3	38,07	942,3	49,46	942,3	57,2
943,2	39,85	943,2	52,84	943,2	57,49
944,1	41,38	944,1	52,35	944,1	58,86
945	37,95	945	52,22	945	57,11
945,9	37,93	945,9	50,77	945,9	58,36
946,8	38,14	946,8	50,31	946,8	57,16
947,7	39,84	947,7	48,48	947,7	58,26
948,6	36,14	948,6	47,93	948,6	55,3
949,5	39,01	949,5	49,32	949,5	55,85
950,4	40,24	950,4	51,54	950,4	58,87
951,3	38,57	951,3	46,84	951,3	55,13
952,2	40,91	952,2	47,39	952,2	56,82
953,1	40,15	953,1	51,68	953,1	55,91
954	41,72	954	51,32	954	57,8
954,9	41,3	954,9	51,46	954,9	55,12
955,8	38,37	955,8	49,4	955,8	56,83
956,7	41,34	956,7	51,3	956,7	57,49
957,6	38,93	957,6	52,12	957,6	54,57
958,5	39,11	958,5	49,42	958,5	54,52
959,4	36,35	959,4	50,21	959,4	55,48
960,3	38,46	960,3	48,95	960,3	57,05
961,2	41,14	961,2	49,33	961,2	56,1
962,1	40,48	962,1	51,49	962,1	57,39
963	38,94	963	50,49	963	58,22
963,9	39,73	963,9	51,37	963,9	58,93
964,8	37,99	964,8	50,18	964,8	57,07
965,7	38,75	965,7	48,6	965,7	57,34
966,6	42,51	966,6	51,77	966,6	57,22
967,5	39,67	967,5	47,46	967,5	54,27
968,4	39,04	968,4	51,02	968,4	58,28
969,3	41	969,3	51,73	969,3	55,58
970,2	39,41	970,2	50,73	970,2	57,7
